# Supplementary material for: Lifting regenerative barriers promotes epithelial cell fate plasticity supporting lineage conversion
Source: Nat Commun. 2025 Nov 27;16:11305. doi: 10.1038/s41467-025-66446-9 (PMC12722390; doi:10.1038/s41467-025-66446-9)
Supplement: Supplementary file 4 — Source Data [file 41467_2025_66446_MOESM4_ESM.xlsx]

## Sheet: Fig.2 D
FIG.2 D
	% oeHF units expressing HF markers
		Mean	SD
	CD34	28.08	12.43
	KRT10	47.93	20.85
	KRT15	73.17	15.67
	KRT17	78.12	11.34
	KRT24	90.91	8.02
	Biological replicate	Technical replicate	Marker	% oeHF units expressing HF markers
	A	1	CD34	17.1429
	A	2	CD34	37.1429
	A	3	CD34	37.1429
	B	1	CD34	20
	B	2	CD34	37.1429
	B	3	CD34	34.2857
	C	1	CD34	44.2857
	C	2	CD34	8.51064
	C	3	CD34	17.0732
	A	1	KRT10	65.2778
	A	2	KRT10	40.3756
	A	3	KRT10	49.7297
	B	1	KRT10	89.2377
	B	2	KRT10	26.4706
	C	1	KRT10	35.4086
	C	2	KRT10	29.0155
	A	1	KRT15	62.4224
	A	2	KRT15	96.3636
	A	3	KRT15	48.0469
	B	1	KRT15	84.3137
	B	2	KRT15	88.024
	C	1	KRT15	66.9065
	C	2	KRT15	66.087
	A	1	KRT17	63.6364
	A	2	KRT17	81.8182
	A	3	KRT17	93.9394
	B	1	KRT17	85.51
	B	2	KRT17	67.61
	C	1	KRT17	76.19
	A	1	KRT24	100
	A	2	KRT24	87.8788
	B	1	KRT24	84.8485
	B	2	KRT24	79.6053
	C	1	KRT24	95.5823
	C	2	KRT24	97.7528

## Sheet: Fig.2 E
FIG.2 E
	KRT15 Relative number of KRT15-expressing cells vs in vivo skin per HF
	In vivo Skin		28.99	51.57	63.37	127.08	87.64	114.27	91.35	70.45	130.79	150.67	161.8	122.02
	oeSKIN		28.99	51.57	63.37	4.38	13.82	1.69	2.7	4.72	1.69	62.7	70.11	68.43	52.25	9.44	34.04	5.06	6.4	6.74	2.7	6.4	1.35	25.62	76.85	1.35	43.82	65.73	11.46	34.04	19.55	30
	CD34 Relative number of Cd34-expressing cells vs in vivo skin per HF
	In vivo Skin		190.59	48.35	68.59	35.98	93.89	131.56	68.59	35.98	75.34	137.74	150.67	130.99	85.46	151.23	102.32	118.06	142.24	133.24	84.33	127.62	73.09	44.98	69.15
	oeSKIN		7.87	16.3	1.12	5.06	1.69	3.37	32.05	0.56	4.5	25.3	2.25	1.69	3.37	3.94	0.56	1.12	2.25	1.12	0.56	3.94	0.56	1.12	2.25	9	2.25	1.12	2.25	1.69	8.43	0.56	0.56	1.69	3.94	12.93	3.37	3.37	0.56	3.37	0.56	3.94	2.25	2.81	1.12	0.56	4.5	9	6.75
[truncated: 30 more columns]

## Sheet: Fig.3 A
FIG.3 A
	Raw counts	BR1-a	BR1-b	BR1-C	BR2-a	BR2-B	BR2-C	BR3-a	BR3-B	BR3-C
		%
	Red	14	5	10	21	7	7	6	11	8
	Yellow	17	8	9	19	4	8	4	6	6
	Cyan	9	1	9	10	3	6	1	4	3
	Green	8	3	3	6	1	3	1	4	1
	Unlabeled	850	581	844	674	548	399	163	252	363
	Colour	48	17	31	56	15	24	12	25	18
	Total dapi	898	598	875	730	563	423	175	277	381
	%	BR1-a	BR1-b	BR1-C	BR2-a	BR2-B	BR2-C	BR3-a	BR3-B	BR3-C
												AVG	SEM
	Red	1.55902	0.83612	1.14286	2.87671	1.24334	1.65485	3.42857	3.97112	2.09974	Red	2.09026	0.344387
	Yellow	1.8931	1.33779	1.02857	2.60274	0.71048	1.89125	2.28571	2.16606	1.5748	Yellow	1.72117	0.193151
	Cyan	1.00223	0.167224	1.02857	1.36986	0.53286	1.41844	0.571429	1.44404	0.787402	Cyan	0.924673	0.14052
	Green	0.890869	0.501672	0.342857	0.821918	0.17762	0.70922	0.571429	1.44404	0.262467	Green	0.635788	0.122505
	Unlabeled	94.6548	97.1572	96.4571	92.3288	97.3357	94.3262	93.1429	90.9747	95.2756	Unlabeled	94.6281	0.688744
	Colour	5.34521	2.84281	3.54286	7.67123	2.6643	5.67376	6.85714	9.02527	4.72441	Colour	5.37189	0.688744

## Sheet: Fig.3 D
FIG.3 D
	# HF	Fully labeled 1 colour	1 colour	2 colours	3 colours	4 colours	Fully unlabeled
	BR1	0	12	1	0	2	23
	BR2	0	20	18	4	0	12
	BR3	0	16	6	2	0	15
	BR4	0	19	11	4	0	11

## Sheet: Fig.4 A
FIG.4 A
	QC Statistics of scRNAseq data
		Sample	Replicate no.	Batch no.	Number of cells	Percentage of spiked-in EGFP cells (%)*	Median of number of genes per cell	Median of UMIs per cell	Total number of genes detected	Median of percentage of counts for mitochondrial genes per cell (%)
		oeOE-D3	1	1	9569	0.0363823	4346	24512	19901	2.00944
		oeOE-D3	2	1	7971	0	4398	23862	19852	2.29098
		oeOE-D3	3	1	6722	0	4197	21991.5	19007	2.48353
		oeOE-D10	1	1	7425	0.27463	4248	22467	19586	3.38071
		oeOE-D10	2	1	7402	0.115177	4502.5	23147	20049	4.196
		oeOE-D10	3	1	8662	0.00328256	4489	23541	20288	3.41971
		oeSKIN-D3	1	1	6514	0.106587	4340.5	26037	19229	1.66665
		oeSKIN-D3	2	1	5011	0.739616	4343	24163	18949	1.89389
		oeSKIN-D3	3	1	9321	1.40424	4191	24413	19524	1.89166
		oeSKIN-D10	1	1	7728	10	3877	20344.5	19101	3.43768
		oeSKIN-D10	2	1	11581	10	3989	20945	20514	3.55251
		oeSKIN-D10	3	1	7796	10	4047.5	22213.5	19099	3.32011
		oeSKIN-D10	4	2	7509	0	2944	23062	20496	1.07763
		oeSKIN-D10	5	2	4234	0	2977.5	21915.5	19561	1.14381
		* Percentage of EGFP+ in vitro skin cells spiked in each sample at the cell sorting stage. Please note replicates oeSKIN-D10 4 and 5 did not include EGPF spiked-in cells as a control to avoid confounding factors.

## Sheet: Fig.4 G
FIG.4 G
Marker genes
Basal
Col17a1
Trp63
Krt15
Itga6
Itgb1
Ngfr
Itgb4
Itga3
Cdh3
Sox2
Krt14
Proliferation
Ube2c
Ccnb1
Birc5
Aurkb
Mki67
Aurka
Gmnn
Top2a
Bub1
Kif23
Ccnb2
Mad2l1
Differentiated
Krt4
Krt13
Klf4
Nrarp
Lor
Sbsn
Lya6d
Sprr1a
Tgm1
Tgm3
Grhl3
Notch3
Dsg1b
Dsg3
Dsc2
Emp1
Sprr3

## Sheet: Fig.4 I
FIG.4 I
Expression patterns in basal cells
		log-normalized expression values
Gene symbol	p-value	D3	oeSKIN-D10	oeOE-D10	Comparison	Average logFoldChange	Multivariate adjusted p-value	Number of comparisons DE
BC100530	0	0.867365	0.208222	0.0662494	D3_vs_oeSKIN-D10	1.32485	0	3
2610528A11Rik	0	2.58651	1.7249	0.420235	D3_vs_oeSKIN-D10	0.92317	0	3
Igfbp2	0	0.936489	0.265035	0.104997	D3_vs_oeSKIN-D10	0.897125	0	3
Jun	0	2.53808	1.81467	1.80554	D3_vs_oeSKIN-D10	0.830446	0	2
Hist1h1b	0	0.660369	0.266784	0.374914	D3_vs_oeSKIN-D10	0.81613	0	3
Fos	0	1.41173	0.802658	0.49914	D3_vs_oeSKIN-D10	0.783627	0	3
Btg2	0	1.36015	0.782073	0.767422	D3_vs_oeSKIN-D10	0.773387	0	2
Dusp1	0	1.08441	0.512919	0.447059	D3_vs_oeSKIN-D10	0.748797	0	2
Atf3	0	0.514256	0.140829	0.113143	D3_vs_oeSKIN-D10	0.726728	0	2
Dmkn	0	1.91945	1.15359	0.61215	D3_vs_oeSKIN-D10	0.647323	0	3
Egln3	0	1.75854	1.1478	0.538129	D3_vs_oeSKIN-D10	0.600441	0	3
Csta1	0	0.667261	0.267139	0.57481	D3_vs_oeSKIN-D10	0.55469	0	2
Klf6	0	1.17402	0.739551	0.822057	D3_vs_oeSKIN-D10	0.549516	0	2
Krt6a	0	2.63924	2.0219	2.59546	D3_vs_oeSKIN-D10	0.531429	0	2
Ahnak	0	1.94586	1.3899	2.05323	D3_vs_oeSKIN-D10	0.505844	0	2
Dsp	0	2.23399	1.71472	2.12329	D3_vs_oeSKIN-D10	0.486477	0	2
Fosb	0	0.464919	0.186295	0.21873	D3_vs_oeSKIN-D10	0.482885	0	2
Aqp3	0	1.59194	1.11573	1.02481	D3_vs_oeSKIN-D10	0.472317	0	2
Pfkp	0	1.51935	1.0672	0.787956	D3_vs_oeSKIN-D10	0.450887	0	3
Krt4	0	1.31597	0.871339	1.64756	D3_vs_oeSKIN-D10	0.445596	0	3
Krt16	0	0.715802	0.350365	0.344937	D3_vs_oeSKIN-D10	0.434359	0	2
Ndufa4l2	0	2.86008	2.3688	1.20008	D3_vs_oeSKIN-D10	0.434106	0	3
Zfp36	0	0.863393	0.510272	0.431495	D3_vs_oeSKIN-D10	0.425934	0	2
Hist1h1e	0	0.764186	0.459255	0.472174	D3_vs_oeSKIN-D10	0.406662	0	2
Adamts1	0	0.430638	0.15611	0.428964	D3_vs_oeSKIN-D10	0.405806	0	2
Cpn1	0	1.03693	0.630155	0.440349	D3_vs_oeSKIN-D10	0.401372	0	2
Lama3	0	0.870945	0.556758	0.959261	D3_vs_oeSKIN-D10	0.377211	0	2
Itga6	0	1.89259	1.47492	1.58139	D3_vs_oeSKIN-D10	0.37329	0	2
Crip2	0	1.62147	1.19804	1.67459	D3_vs_oeSKIN-D10	0.367755	0	2
Hnrnpab	0	2.03438	1.6836	1.88171	D3_vs_oeSKIN-D10	0.360554	0	1
Gja1	0	1.84814	1.50853	1.53105	D3_vs_oeSKIN-D10	0.35888	0	2
Dsg3	0	0.815428	0.486107	0.670342	D3_vs_oeSKIN-D10	0.347983	0	1
Net1	0	1.06139	0.74362	0.742185	D3_vs_oeSKIN-D10	0.335048	0	2
Fgfbp1	0	1.85412	1.42561	0.636454	D3_vs_oeSKIN-D10	0.331774	0	3
Gjb2	0	0.420504	0.207836	0.222651	D3_vs_oeSKIN-D10	0.329294	0	2
Msn	0	1.09088	0.765708	0.897844	D3_vs_oeSKIN-D10	0.328555	0	1
Serpinb1a	0	0.734648	0.474858	0.28695	D3_vs_oeSKIN-D10	0.320875	0	2
Dsc3	0	0.941583	0.638014	0.609867	D3_vs_oeSKIN-D10	0.315532	0	2
Rora	0	0.420348	0.201601	0.0839344	D3_vs_oeSKIN-D10	0.314434	0	2
Atp1b3	0	2.11239	1.84095	1.59702	D3_vs_oeSKIN-D10	0.313479	0	2
Igfbp4	0	0.526532	0.289787	0.046104	D3_vs_oeSKIN-D10	0.302337	0	3
Hnrnpu	0	1.97933	1.64876	1.84697	D3_vs_oeSKIN-D10	0.301921	0	1
Lima1	0	1.47366	1.13831	1.19958	D3_vs_oeSKIN-D10	0.297628	0	2
Ncl	0	2.56559	2.27294	2.2577	D3_vs_oeSKIN-D10	0.295264	0	2
Tmpo	0	1.25675	0.9618	1.09907	D3_vs_oeSKIN-D10	0.291641	0	1
Cdkn1a	0	1.07433	0.743796	0.873673	D3_vs_oeSKIN-D10	0.28884	0	1
Hspa4	0	1.49403	1.19397	1.43102	D3_vs_oeSKIN-D10	0.288536	0	1
Krt6b	0	0.309105	0.091578	0.128189	D3_vs_oeSKIN-D10	0.286255	0	1
Hmgcs1	0	1.25647	0.978816	1.20923	D3_vs_oeSKIN-D10	0.284843	0	2
Chit1	0	0.225355	0.045688	0.03585	D3_vs_oeSKIN-D10	0.283843	0	2
Eif4g2	0	1.82983	1.53386	1.84436	D3_vs_oeSKIN-D10	0.282735	0	2
Cd109	0	0.503006	0.260621	0.445095	D3_vs_oeSKIN-D10	0.281226	0	1
Ywhaz	0	1.59629	1.31174	1.50653	D3_vs_oeSKIN-D10	0.280497	0	1
Myh9	0	1.11009	0.829069	0.959368	D3_vs_oeSKIN-D10	0.279491	0	1
Dstn	0	1.88457	1.60931	1.54534	D3_vs_oeSKIN-D10	0.278914	0	2
Cdv3	0	1.51306	1.2748	1.3705	D3_vs_oeSKIN-D10	0.275374	0	1
Adrb2	0	0.357149	0.166064	0.308663	D3_vs_oeSKIN-D10	0.27185	0	1
Macf1	0	0.932166	0.656582	0.828374	D3_vs_oeSKIN-D10	0.269924	0	1
Myo1b	0	0.725293	0.462615	0.486293	D3_vs_oeSKIN-D10	0.268904	0	1
Crip1	0	1.02633	0.744661	0.565424	D3_vs_oeSKIN-D10	0.266817	0	2
Bnip3l	0	1.72806	1.46021	1.17143	D3_vs_oeSKIN-D10	0.265202	0	3
Hdlbp	0	1.30238	1.02515	1.16077	D3_vs_oeSKIN-D10	0.264519	0	1
P4hb	0	1.18207	0.911634	1.11518	D3_vs_oeSKIN-D10	0.264121	0	1
Tfrc	0	0.829332	0.584866	0.786133	D3_vs_oeSKIN-D10	0.263948	0	1
Cd44	0	0.982296	0.723863	0.768491	D3_vs_oeSKIN-D10	0.263733	0	1
Hif1a	0	1.73404	1.43419	1.42057	D3_vs_oeSKIN-D10	0.261315	0	2
Tpm4	0	1.76736	1.47855	1.41655	D3_vs_oeSKIN-D10	0.261312	0	2
Calml3	0	0.226381	0.0833893	0.107201	D3_vs_oeSKIN-D10	0.259953	0	1
Il13ra1	0	0.689694	0.449092	0.317473	D3_vs_oeSKIN-D10	0.259156	0	2
Chl1	0	0.88547	0.647969	0.486601	D3_vs_oeSKIN-D10	0.256501	0	2
Meis2	0	0.276277	0.493138	0.405862	D3_vs_oeSKIN-D10	-0.250206	0	1
Bex3	0	0.680898	0.938559	0.613757	D3_vs_oeSKIN-D10	-0.253139	0	2
Tmem59	0	1.36506	1.63702	1.60915	D3_vs_oeSKIN-D10	-0.256448	0	1
Pnp	0	0.976386	1.23105	1.40047	D3_vs_oeSKIN-D10	-0.25827	0	2
Sox2	0	0.711465	0.949393	0.909423	D3_vs_oeSKIN-D10	-0.262935	0	1
Esd	0	2.8564	3.09896	3.07945	D3_vs_oeSKIN-D10	-0.269429	0	1
Gmpr	0	0.192348	0.410497	0.223567	D3_vs_oeSKIN-D10	-0.272853	0	1
Rsrp1	0	0.982878	1.25113	1.41446	D3_vs_oeSKIN-D10	-0.273813	0	2
Tsc22d1	0	0.680143	0.946704	0.850122	D3_vs_oeSKIN-D10	-0.28506	0	1
Slc7a11	0	0.0732098	0.255553	0.0359616	D3_vs_oeSKIN-D10	-0.286548	0	2
Pltp	0	0.229899	0.474677	0.37049	D3_vs_oeSKIN-D10	-0.287248	0	1
Dhrs3	0	0.800661	1.09236	1.26014	D3_vs_oeSKIN-D10	-0.293648	0	2
Mgst3	0	0.562484	0.83009	1.47369	D3_vs_oeSKIN-D10	-0.294504	0	3
2010111I01Rik	0	1.21812	1.4934	1.6532	D3_vs_oeSKIN-D10	-0.299371	0	2
Tkt	0	2.53235	2.80141	2.86251	D3_vs_oeSKIN-D10	-0.302323	0	2
Fbln1	0	0.581558	0.858028	0.253731	D3_vs_oeSKIN-D10	-0.304606	0	3
Nuak1	0	0.0428474	0.269752	0.202921	D3_vs_oeSKIN-D10	-0.31147	0	1
Ifitm3	0	2.55209	2.82106	1.35102	D3_vs_oeSKIN-D10	-0.314559	0	3
Glul	0	0.435926	0.694322	1.44178	D3_vs_oeSKIN-D10	-0.317105	0	3
Slc3a2	0	0.767089	1.06533	0.723919	D3_vs_oeSKIN-D10	-0.320749	0	2
Ptn	0	0.450176	0.711948	0.71192	D3_vs_oeSKIN-D10	-0.324933	0	2
Epcam	0	0.898758	1.24115	1.55909	D3_vs_oeSKIN-D10	-0.331469	0	3
Taldo1	0	1.50316	1.81904	1.95296	D3_vs_oeSKIN-D10	-0.331788	0	2
Gsta2	0	0.0535062	0.228487	0.186135	D3_vs_oeSKIN-D10	-0.338283	0	1
Rflnb	0	0.227434	0.473166	0.503992	D3_vs_oeSKIN-D10	-0.340221	0	2
F3	0	0.459604	0.747369	1.02239	D3_vs_oeSKIN-D10	-0.341785	0	3
Ftl1	0	3.40446	3.70999	3.61909	D3_vs_oeSKIN-D10	-0.353232	0	1
Emb	0	0.655423	0.968805	0.950882	D3_vs_oeSKIN-D10	-0.354185	0	2
Csrp2	0	0.420311	0.71779	1.08106	D3_vs_oeSKIN-D10	-0.364778	0	3
Sqor	0	0.393275	0.700426	1.01397	D3_vs_oeSKIN-D10	-0.367025	0	3
Cat	0	0.257675	0.562955	0.636539	D3_vs_oeSKIN-D10	-0.372525	0	2
Nqo1	0	0.453669	0.745123	0.717638	D3_vs_oeSKIN-D10	-0.392734	0	2
Crabp2	0	0.118203	0.396911	0.651168	D3_vs_oeSKIN-D10	-0.393495	0	3
Gstp1	0	0.927416	1.27068	0.912338	D3_vs_oeSKIN-D10	-0.394022	0	2
Cyb5a	0	1.19225	1.56706	1.48756	D3_vs_oeSKIN-D10	-0.400009	0	2
Igfbp7	0	0.950652	1.37217	1.62422	D3_vs_oeSKIN-D10	-0.400306	0	2
Basp1	0	0.14922	0.402606	0.656966	D3_vs_oeSKIN-D10	-0.400887	0	3
Gclm	0	1.87241	2.2705	1.35796	D3_vs_oeSKIN-D10	-0.401354	0	3
Blvrb	0	0.677363	0.980276	0.587288	D3_vs_oeSKIN-D10	-0.401595	0	2
Gsto1	0	2.23843	2.64073	2.66722	D3_vs_oeSKIN-D10	-0.409822	0	2
Lcn2	0	0.028167	0.179712	0.0778976	D3_vs_oeSKIN-D10	-0.410484	0	1
Gpnmb	0	0.140607	0.41969	0.193279	D3_vs_oeSKIN-D10	-0.424244	0	2
Mfge8	0	0.491798	0.889979	1.17831	D3_vs_oeSKIN-D10	-0.440215	0	3
Stmn2	0	0.0710137	0.260786	1.069	D3_vs_oeSKIN-D10	-0.454592	0	3
Efemp1	0	0.376052	0.791002	0.785224	D3_vs_oeSKIN-D10	-0.491591	0	2
Gstm1	0	0.480465	0.879999	0.548	D3_vs_oeSKIN-D10	-0.498646	0	2
Gm42418	0	3.57399	4.17572	4.66156	D3_vs_oeSKIN-D10	-0.50409	0	3
Mgst1	0	0.875272	1.44545	0.842153	D3_vs_oeSKIN-D10	-0.563501	0	2
Krt7	0	0.0781457	0.394845	1.87035	D3_vs_oeSKIN-D10	-0.591497	0	3
Ltf	0	0.0282737	0.278246	0.36054	D3_vs_oeSKIN-D10	-0.614847	0	3
Wfdc2	0	1.64121	2.58544	1.82545	D3_vs_oeSKIN-D10	-0.763497	0	2
AY036118	0	1.80775	3.00745	3.04148	D3_vs_oeSKIN-D10	-0.793623	0	2
Tmem176a	0	1.12974	1.86325	1.07002	D3_vs_oeSKIN-D10	-0.795829	0	2
Tmem176b	0	1.37028	2.12761	1.39455	D3_vs_oeSKIN-D10	-0.802249	0	2
Gsta3	0	0.201152	0.940556	1.71717	D3_vs_oeSKIN-D10	-0.978577	0	3
Rbp1	0	0.288842	0.970711	1.81119	D3_vs_oeSKIN-D10	-0.982031	0	3
Aldh3a1	0	0.168121	0.818577	0.994705	D3_vs_oeSKIN-D10	-1.04432	0	2
Wfdc18	0	0.0934729	0.465268	2.44954	D3_vs_oeSKIN-D10	-1.6837	0	3
Cyp51	8.0494e-306	1.0479	0.790755	0.912976	D3_vs_oeSKIN-D10	0.282729	2.4925e-301	1
Krt13	8.74324e-304	2.41797	1.95825	3.72814	D3_vs_oeSKIN-D10	0.2796	2.70734e-299	3
Anln	7.45281e-302	0.418326	0.211093	0.282298	D3_vs_oeSKIN-D10	0.293174	2.30776e-297	1
Gm3776	2.20599e-299	0.0524243	0.286158	0.20427	D3_vs_oeSKIN-D10	-0.582753	6.83084e-295	3
Ces1h	7.17823e-291	0.0396434	0.163603	0.120118	D3_vs_oeSKIN-D10	-0.251391	2.22274e-286	1
Ctsl	3.55733e-282	2.18908	2.41973	2.27005	D3_vs_oeSKIN-D10	-0.31028	1.10153e-277	1
Vegfa	2.44312e-276	0.769951	0.520874	0.332503	D3_vs_oeSKIN-D10	0.299228	7.56513e-272	2
Socs3	1.20434e-272	0.825089	0.566787	0.197161	D3_vs_oeSKIN-D10	0.346535	3.72923e-268	3
Clu	8.20187e-265	0.439719	0.709225	1.60577	D3_vs_oeSKIN-D10	-0.501588	2.53971e-260	3
Txnip	1.76934e-261	0.608493	0.832897	0.818592	D3_vs_oeSKIN-D10	-0.277847	5.47876e-257	1
Ier2	6.11278e-260	1.80138	1.56517	1.23278	D3_vs_oeSKIN-D10	0.264009	1.89282e-255	3
Mki67	1.79402e-259	0.705326	0.398634	0.514294	D3_vs_oeSKIN-D10	0.462707	5.55519e-255	2
Ly6d	8.1521e-259	1.09784	0.794973	0.955806	D3_vs_oeSKIN-D10	0.321805	2.5243e-254	2
Runx1	8.3031e-257	0.605561	0.808875	0.918223	D3_vs_oeSKIN-D10	-0.263103	2.57105e-252	2
Thbs1	1.21605e-256	0.178947	0.349957	0.651203	D3_vs_oeSKIN-D10	-0.253306	3.7655e-252	3
Tubb6	6.02426e-253	0.543213	0.344612	0.348535	D3_vs_oeSKIN-D10	0.262947	1.86541e-248	1
Id3	9.98081e-246	1.03603	0.757136	0.795509	D3_vs_oeSKIN-D10	0.269659	3.09056e-241	2
Epgn	1.46917e-242	0.164701	0.0446683	0.00595506	D3_vs_oeSKIN-D10	0.26164	4.54927e-238	2
Lamc2	8.79446e-242	0.741159	0.510773	0.858756	D3_vs_oeSKIN-D10	0.325888	2.72321e-237	2
Gnai1	5.52214e-239	1.0141	0.785166	0.804494	D3_vs_oeSKIN-D10	0.290558	1.70993e-234	2
Cbr3	1.66083e-236	0.567803	0.859159	0.55664	D3_vs_oeSKIN-D10	-0.521979	5.14277e-232	2
Mafb	4.76044e-231	0.576038	0.388042	0.219094	D3_vs_oeSKIN-D10	0.254228	1.47407e-226	2
Adh7	7.65395e-230	0.673024	1.03594	1.2631	D3_vs_oeSKIN-D10	-0.530892	2.37005e-225	2
Gsta1	4.50295e-225	0.100708	0.393542	0.367482	D3_vs_oeSKIN-D10	-0.777594	1.39434e-220	2
Serpinb2	2.61301e-206	0.44377	0.262358	0.193161	D3_vs_oeSKIN-D10	0.396437	8.09118e-202	2
Tpx2	3.61069e-206	0.52853	0.327297	0.502728	D3_vs_oeSKIN-D10	0.279911	1.11805e-201	1
Jund	2.46081e-198	1.42699	1.19763	1.36452	D3_vs_oeSKIN-D10	0.327264	7.6199e-194	1
8430408G22Rik	3.26636e-193	0.195341	0.0541761	0.041681	D3_vs_oeSKIN-D10	0.324539	1.01143e-188	2
Cyr61	5.85252e-193	0.631392	0.420621	0.700585	D3_vs_oeSKIN-D10	0.29618	1.81223e-188	2
Prc1	5.18074e-190	0.567723	0.353398	0.431874	D3_vs_oeSKIN-D10	0.334906	1.60422e-185	1
Idi1	5.58816e-184	1.26423	1.02397	1.12294	D3_vs_oeSKIN-D10	0.254914	1.73037e-179	1
Fst	1.18247e-179	0.312639	0.513598	0.122918	D3_vs_oeSKIN-D10	-0.305102	3.66153e-175	2
Hpgd	1.01531e-174	0.116655	0.293341	0.0320265	D3_vs_oeSKIN-D10	-0.418712	3.14392e-170	2
Top2a	1.68468e-173	0.761465	0.510073	0.548487	D3_vs_oeSKIN-D10	0.344348	5.2166e-169	1
Ctgf	3.17025e-170	0.170714	0.359709	0.278573	D3_vs_oeSKIN-D10	-0.366258	9.81668e-166	1
Tagln2	3.05619e-165	2.41647	2.23162	2.24718	D3_vs_oeSKIN-D10	0.255106	9.4635e-161	1
Mt2	5.18685e-139	1.82739	1.60848	0.617819	D3_vs_oeSKIN-D10	0.262487	1.60611e-134	3
Sprr2a3	1.6312e-131	1.60642	1.32309	0.961799	D3_vs_oeSKIN-D10	0.349778	5.051e-127	3
Spink5	1.98678e-115	0.281431	0.644672	1.26876	D3_vs_oeSKIN-D10	-0.845631	6.15206e-111	3
Ppbp	1.95995e-94	0.522827	0.270004	0.39841	D3_vs_oeSKIN-D10	0.720494	6.06899e-90	3
Gsta4	2.08606e-42	2.76184	2.8848	2.92454	D3_vs_oeSKIN-D10	-0.263391	6.45947e-38	2
Krt17	2.53044e-18	2.01326	2.05841	1.615	D3_vs_oeSKIN-D10	0.363345	7.8355e-14	2
Ecm1	1.11297e-13	1.06581	1.19596	2.40752	D3_vs_oeSKIN-D10	-0.354573	3.44632e-09	3
2610528A11Rik	0	2.58651	1.7249	0.420235	D3_vs_oeOE-D10	2.18556	0	3
BC100530	0	0.867365	0.208222	0.0662494	D3_vs_oeOE-D10	1.78948	0	3
Dmkn	0	1.91945	1.15359	0.61215	D3_vs_oeOE-D10	1.31819	0	3
Mt2	0	1.82739	1.60848	0.617819	D3_vs_oeOE-D10	1.26234	0	3
Fabp5	0	4.16518	4.03232	2.63354	D3_vs_oeOE-D10	1.25756	0	2
Egln3	0	1.75854	1.1478	0.538129	D3_vs_oeOE-D10	1.2224	0	3
Ndufa4l2	0	2.86008	2.3688	1.20008	D3_vs_oeOE-D10	1.22017	0	3
Igfbp2	0	0.936489	0.265035	0.104997	D3_vs_oeOE-D10	1.17762	0	3
Fgfbp1	0	1.85412	1.42561	0.636454	D3_vs_oeOE-D10	1.14998	0	3
Fos	0	1.41173	0.802658	0.49914	D3_vs_oeOE-D10	1.10707	0	3
Areg	0	1.11864	0.875807	0.215954	D3_vs_oeOE-D10	1.05912	0	2
Ly6a	0	2.56732	2.73594	1.1316	D3_vs_oeOE-D10	1.04209	0	2
Mt1	0	2.89997	2.7758	1.81462	D3_vs_oeOE-D10	1.02031	0	2
Jun	0	2.53808	1.81467	1.80554	D3_vs_oeOE-D10	0.865564	0	2
Lgals7	0	3.66595	3.56153	2.25959	D3_vs_oeOE-D10	0.844005	0	2
Socs3	0	0.825089	0.566787	0.197161	D3_vs_oeOE-D10	0.832001	0	3
Car12	0	0.866501	0.822586	0.142338	D3_vs_oeOE-D10	0.826798	0	2
Dusp1	0	1.08441	0.512919	0.447059	D3_vs_oeOE-D10	0.820073	0	2
Ifitm3	0	2.55209	2.82106	1.35102	D3_vs_oeOE-D10	0.803377	0	3
Ccnd2	0	1.09004	0.873237	0.348573	D3_vs_oeOE-D10	0.783315	0	2
Btg2	0	1.36015	0.782073	0.767422	D3_vs_oeOE-D10	0.782092	0	2
Atf3	0	0.514256	0.140829	0.113143	D3_vs_oeOE-D10	0.765206	0	2
Pfkp	0	1.51935	1.0672	0.787956	D3_vs_oeOE-D10	0.738861	0	3
Sprr2a3	0	1.60642	1.32309	0.961799	D3_vs_oeOE-D10	0.728166	0	3
Egln1	0	1.93302	1.70645	1.19993	D3_vs_oeOE-D10	0.721252	0	2
Bnip3	0	1.35208	1.08897	0.657141	D3_vs_oeOE-D10	0.669466	0	2
Igfbp4	0	0.526532	0.289787	0.046104	D3_vs_oeOE-D10	0.64677	0	3
Prelid2	0	0.894345	0.619274	0.278383	D3_vs_oeOE-D10	0.644859	0	2
Ptges	0	0.904943	0.67689	0.280854	D3_vs_oeOE-D10	0.6307	0	2
Cpn1	0	1.03693	0.630155	0.440349	D3_vs_oeOE-D10	0.599168	0	2
Ier2	0	1.80138	1.56517	1.23278	D3_vs_oeOE-D10	0.590363	0	3
Cbr2	0	1.88428	2.0173	1.19092	D3_vs_oeOE-D10	0.589319	0	2
Stom	0	0.756118	0.544941	0.235255	D3_vs_oeOE-D10	0.584601	0	2
Junb	0	2.30339	2.15303	1.69167	D3_vs_oeOE-D10	0.575264	0	2
Bnip3l	0	1.72806	1.46021	1.17143	D3_vs_oeOE-D10	0.567806	0	3
Slc2a1	0	2.00591	2.0831	1.38712	D3_vs_oeOE-D10	0.551932	0	2
Higd1a	0	2.19188	1.88753	1.61446	D3_vs_oeOE-D10	0.542238	0	2
Krt16	0	0.715802	0.350365	0.344937	D3_vs_oeOE-D10	0.535007	0	2
Pgk1	0	3.14811	2.89336	2.49916	D3_vs_oeOE-D10	0.534209	0	2
Defb1	0	1.39212	1.183	0.936317	D3_vs_oeOE-D10	0.530052	0	2
Serpinb1a	0	0.734648	0.474858	0.28695	D3_vs_oeOE-D10	0.527004	0	2
Sap30	0	1.24574	1.22336	0.724425	D3_vs_oeOE-D10	0.518044	0	2
Zfp36	0	0.863393	0.510272	0.431495	D3_vs_oeOE-D10	0.512368	0	2
Atp1b3	0	2.11239	1.84095	1.59702	D3_vs_oeOE-D10	0.500895	0	2
Ddit4	0	1.09497	1.06656	0.666921	D3_vs_oeOE-D10	0.500572	0	2
Tpi1	0	2.7513	2.52039	2.15468	D3_vs_oeOE-D10	0.500408	0	2
Slc16a3	0	1.0054	0.88769	0.486271	D3_vs_oeOE-D10	0.499751	0	2
Tmsb10	0	2.22409	2.0132	1.74102	D3_vs_oeOE-D10	0.499578	0	2
Vegfa	0	0.769951	0.520874	0.332503	D3_vs_oeOE-D10	0.492377	0	2
Serpinb2	0	0.44377	0.262358	0.193161	D3_vs_oeOE-D10	0.490532	0	2
Neat1	0	1.62122	1.60163	1.23738	D3_vs_oeOE-D10	0.48435	0	2
Gapdh	0	3.83255	3.61745	3.28217	D3_vs_oeOE-D10	0.482475	0	2
Oat	0	1.63078	1.68205	1.12527	D3_vs_oeOE-D10	0.482341	0	2
Aqp3	0	1.59194	1.11573	1.02481	D3_vs_oeOE-D10	0.480173	0	2
Aldoa	0	3.07983	2.96666	2.54698	D3_vs_oeOE-D10	0.479515	0	2
Crip1	0	1.02633	0.744661	0.565424	D3_vs_oeOE-D10	0.478632	0	2
Ifitm2	0	2.02887	2.14334	1.47951	D3_vs_oeOE-D10	0.47695	0	2
Mafb	0	0.576038	0.388042	0.219094	D3_vs_oeOE-D10	0.474836	0	2
Chl1	0	0.88547	0.647969	0.486601	D3_vs_oeOE-D10	0.473143	0	2
Vav3	0	0.608097	0.514102	0.205323	D3_vs_oeOE-D10	0.472775	0	2
Klf6	0	1.17402	0.739551	0.822057	D3_vs_oeOE-D10	0.4723	0	2
Cotl1	0	1.28361	1.26127	0.823896	D3_vs_oeOE-D10	0.468688	0	2
Pnrc1	0	1.63572	1.47375	1.21013	D3_vs_oeOE-D10	0.467547	0	1
Rora	0	0.420348	0.201601	0.0839344	D3_vs_oeOE-D10	0.467077	0	2
Cebpb	0	1.67549	1.63513	1.19952	D3_vs_oeOE-D10	0.465099	0	2
Pkm	0	3.48207	3.31692	2.96581	D3_vs_oeOE-D10	0.45995	0	2
Pgam1	0	2.7913	2.60361	2.27324	D3_vs_oeOE-D10	0.456309	0	2
Icam1	0	0.647184	0.549615	0.26912	D3_vs_oeOE-D10	0.443677	0	2
Nfkbia	0	1.1099	1.06911	0.764693	D3_vs_oeOE-D10	0.43189	0	2
Slc16a1	0	0.627871	0.442028	0.264794	D3_vs_oeOE-D10	0.42504	0	1
Pgm2	0	0.744806	0.556993	0.361832	D3_vs_oeOE-D10	0.419802	0	1
Car9	0	0.677352	0.484347	0.255688	D3_vs_oeOE-D10	0.418983	0	2
Gclm	0	1.87241	2.2705	1.35796	D3_vs_oeOE-D10	0.418854	0	3
Fam162a	0	3.30584	3.03808	2.79752	D3_vs_oeOE-D10	0.417781	0	1
Glo1	0	1.97403	1.77252	1.54124	D3_vs_oeOE-D10	0.415823	0	1
Il13ra1	0	0.689694	0.449092	0.317473	D3_vs_oeOE-D10	0.41066	0	2
Akr1b8	0	0.559853	0.606537	0.188815	D3_vs_oeOE-D10	0.40723	0	2
Ero1l	0	1.0556	0.909154	0.586695	D3_vs_oeOE-D10	0.403147	0	2
Sat1	0	1.53911	1.32875	1.14449	D3_vs_oeOE-D10	0.403063	0	1
Tgfbi	0	1.56729	1.55061	1.09058	D3_vs_oeOE-D10	0.394401	0	2
Egr1	0	1.48996	1.28602	1.10764	D3_vs_oeOE-D10	0.390965	0	1
Slpi	0	0.283688	0.224626	0.0369671	D3_vs_oeOE-D10	0.390914	0	2
Mpp1	0	1.12438	1.02622	0.765693	D3_vs_oeOE-D10	0.383899	0	2
H2-D1	0	1.59721	1.55784	1.23398	D3_vs_oeOE-D10	0.383525	0	2
Tmprss11g	0	0.451973	0.345623	0.148364	D3_vs_oeOE-D10	0.378257	0	1
Anp32a	0	1.21396	1.11298	0.823674	D3_vs_oeOE-D10	0.375705	0	2
Eif4b	0	1.4783	1.42693	1.11912	D3_vs_oeOE-D10	0.369423	0	2
Vdac1	0	1.96602	1.79302	1.58581	D3_vs_oeOE-D10	0.367526	0	1
B2m	0	0.768429	0.794387	0.471111	D3_vs_oeOE-D10	0.363354	0	2
Fbln1	0	0.581558	0.858028	0.253731	D3_vs_oeOE-D10	0.362466	0	3
Npm1	0	3.64837	3.62557	3.25188	D3_vs_oeOE-D10	0.360346	0	2
Tcim	0	0.382481	0.270255	0.123297	D3_vs_oeOE-D10	0.354461	0	1
Sfr1	0	2.04335	1.87136	1.68437	D3_vs_oeOE-D10	0.353486	0	1
Fau	0	4.20687	4.25051	3.87889	D3_vs_oeOE-D10	0.353086	0	2
Bsg	0	2.74	2.55011	2.41683	D3_vs_oeOE-D10	0.349959	0	1
Sfrp1	0	0.308432	0.124605	0.042078	D3_vs_oeOE-D10	0.349131	0	1
Serpinb6a	0	1.61392	1.53409	1.2635	D3_vs_oeOE-D10	0.347971	0	2
Prdx6	0	2.4659	2.34451	2.07034	D3_vs_oeOE-D10	0.345721	0	1
Rac3	0	0.68345	0.725707	0.362712	D3_vs_oeOE-D10	0.345504	0	2
Eif4h	0	1.47977	1.24869	1.12854	D3_vs_oeOE-D10	0.34502	0	1
Tnfaip8	0	1.15072	1.13317	0.776511	D3_vs_oeOE-D10	0.344055	0	2
Rpl36a	0	3.07179	3.13404	2.71816	D3_vs_oeOE-D10	0.343293	0	2
Tubb5	0	2.26262	2.10814	1.84027	D3_vs_oeOE-D10	0.341645	0	1
Dsc3	0	0.941583	0.638014	0.609867	D3_vs_oeOE-D10	0.340714	0	2
Eno1	0	2.52985	2.3344	2.13898	D3_vs_oeOE-D10	0.339214	0	1
Ldha	0	3.60835	3.34394	3.20135	D3_vs_oeOE-D10	0.337482	0	1
Slc27a3	0	0.387224	0.284348	0.121032	D3_vs_oeOE-D10	0.335422	0	1
Hist1h1e	0	0.764186	0.459255	0.472174	D3_vs_oeOE-D10	0.331652	0	2
Tpm4	0	1.76736	1.47855	1.41655	D3_vs_oeOE-D10	0.331591	0	2
Urah	0	1.5412	1.49546	1.18701	D3_vs_oeOE-D10	0.327227	0	2
Ktn1	0	1.51408	1.32296	1.18833	D3_vs_oeOE-D10	0.325546	0	1
H2-K1	0	1.55072	1.56891	1.23593	D3_vs_oeOE-D10	0.324433	0	2
Itgb4	0	1.63344	1.45218	1.28355	D3_vs_oeOE-D10	0.32404	0	1
Pfkl	0	1.27963	1.13682	0.929588	D3_vs_oeOE-D10	0.323946	0	1
Dstn	0	1.88457	1.60931	1.54534	D3_vs_oeOE-D10	0.321745	0	2
Procr	0	0.396406	0.35429	0.15185	D3_vs_oeOE-D10	0.320512	0	1
Fgfr3	0	0.303044	0.178744	0.0541336	D3_vs_oeOE-D10	0.318057	0	1
Mpp6	0	0.748976	0.678304	0.444161	D3_vs_oeOE-D10	0.316403	0	1
Fam46a	0	0.341335	0.17924	0.117075	D3_vs_oeOE-D10	0.316166	0	1
Epgn	0	0.164701	0.0446683	0.00595506	D3_vs_oeOE-D10	0.31582	0	2
Rack1	0	3.90644	3.90292	3.58389	D3_vs_oeOE-D10	0.313681	0	2
Apoe	0	0.209285	0.109183	0.0464836	D3_vs_oeOE-D10	0.311846	0	1
Gja1	0	1.84814	1.50853	1.53105	D3_vs_oeOE-D10	0.311323	0	2
Apoc1	0	0.385104	0.382585	0.172643	D3_vs_oeOE-D10	0.308273	0	2
Hif1a	0	1.73404	1.43419	1.42057	D3_vs_oeOE-D10	0.304156	0	2
Chit1	0	0.225355	0.045688	0.03585	D3_vs_oeOE-D10	0.303941	0	2
Gpi1	0	2.08049	2.05394	1.75503	D3_vs_oeOE-D10	0.301688	0	2
Ssr4	0	1.87265	1.82124	1.56266	D3_vs_oeOE-D10	0.301585	0	2
Eif4ebp1	0	1.6294	1.4867	1.31099	D3_vs_oeOE-D10	0.300541	0	1
Ncl	0	2.56559	2.27294	2.2577	D3_vs_oeOE-D10	0.300513	0	2
Col12a1	0	0.327647	0.377707	0.102322	D3_vs_oeOE-D10	0.300428	0	2
Net1	0	1.06139	0.74362	0.742185	D3_vs_oeOE-D10	0.300311	0	2
Txn1	0	3.69376	3.54386	3.40332	D3_vs_oeOE-D10	0.29283	0	1
Cib2	0	0.458428	0.414577	0.208771	D3_vs_oeOE-D10	0.292561	0	1
P4ha1	0	0.794603	0.660186	0.512381	D3_vs_oeOE-D10	0.290906	0	1
Il4ra	0	0.380437	0.289383	0.142812	D3_vs_oeOE-D10	0.290057	0	1
Carhsp1	0	0.786156	0.600684	0.523547	D3_vs_oeOE-D10	0.289834	0	1
Moxd1	0	0.507323	0.523889	0.254029	D3_vs_oeOE-D10	0.286741	0	2
Ptprz1	0	0.279362	0.376137	0.0518531	D3_vs_oeOE-D10	0.283965	0	2
Cdca7	0	0.44395	0.370998	0.200198	D3_vs_oeOE-D10	0.281561	0	1
Npepps	0	0.821655	0.643569	0.563518	D3_vs_oeOE-D10	0.281095	0	1
Pqlc1	0	0.48484	0.432968	0.236156	D3_vs_oeOE-D10	0.279154	0	1
Hells	0	0.559199	0.377044	0.307962	D3_vs_oeOE-D10	0.276726	0	1
Impdh2	0	1.39026	1.35292	1.0946	D3_vs_oeOE-D10	0.276082	0	2
Itga6	0	1.89259	1.47492	1.58139	D3_vs_oeOE-D10	0.275322	0	2
Ass1	0	1.43351	1.39179	1.12543	D3_vs_oeOE-D10	0.274797	0	2
Map1lc3b	0	1.63664	1.56014	1.3662	D3_vs_oeOE-D10	0.274505	0	1
Ly6c1	0	0.201307	0.297763	0.0179242	D3_vs_oeOE-D10	0.274237	0	2
Pdpn	0	0.559303	0.516774	0.308815	D3_vs_oeOE-D10	0.273135	0	1
Itpk1	0	0.379173	0.248465	0.160134	D3_vs_oeOE-D10	0.272679	0	1
Rell1	0	0.455544	0.346892	0.216803	D3_vs_oeOE-D10	0.272621	0	1
Pa2g4	0	1.53088	1.40186	1.25053	D3_vs_oeOE-D10	0.271302	0	1
Tfap2a	0	0.433465	0.4089	0.203079	D3_vs_oeOE-D10	0.271067	0	1
Tns4	0	0.821487	0.653962	0.567954	D3_vs_oeOE-D10	0.267677	0	1
Ybx3	0	1.89132	1.65655	1.6071	D3_vs_oeOE-D10	0.2674	0	1
Mpst	0	0.721526	0.68624	0.490682	D3_vs_oeOE-D10	0.26702	0	1
Prelid1	0	1.94257	1.79931	1.66788	D3_vs_oeOE-D10	0.266368	0	1
Naca	0	3.45378	3.48303	3.18537	D3_vs_oeOE-D10	0.265372	0	2
Plod2	0	0.429447	0.353105	0.221915	D3_vs_oeOE-D10	0.264512	0	1
Plxna2	0	0.273836	0.156089	0.0666701	D3_vs_oeOE-D10	0.264466	0	1
Aprt	0	1.51159	1.44006	1.25801	D3_vs_oeOE-D10	0.264058	0	1
Btf3	0	3.16031	3.18181	2.89414	D3_vs_oeOE-D10	0.263681	0	2
Pycard	0	1.4157	1.43743	1.14934	D3_vs_oeOE-D10	0.263626	0	2
Serpine1	0	0.251886	0.189203	0.0676885	D3_vs_oeOE-D10	0.26322	0	1
Ccnd1	0	1.54435	1.4185	1.21248	D3_vs_oeOE-D10	0.26164	0	1
Gpx1	0	1.19886	1.11873	0.938728	D3_vs_oeOE-D10	0.260839	0	1
Eef2	0	2.98461	3.00455	2.73831	D3_vs_oeOE-D10	0.259672	0	1
Mrpl52	0	1.53691	1.53461	1.27101	D3_vs_oeOE-D10	0.258782	0	2
Psat1	0	0.816896	0.647451	0.558474	D3_vs_oeOE-D10	0.257999	0	1
Lima1	0	1.47366	1.13831	1.19958	D3_vs_oeOE-D10	0.256867	0	2
Pxdc1	0	0.568317	0.485896	0.34424	D3_vs_oeOE-D10	0.256586	0	1
Eef1b2	0	3.64935	3.65728	3.39935	D3_vs_oeOE-D10	0.256526	0	2
Sox15	0	0.516364	0.440115	0.283282	D3_vs_oeOE-D10	0.25565	0	1
Eif3e	0	1.95083	1.98422	1.69591	D3_vs_oeOE-D10	0.255415	0	2
Nrg1	0	0.403407	0.302364	0.204725	D3_vs_oeOE-D10	0.255378	0	1
Tk1	0	0.561383	0.489832	0.316515	D3_vs_oeOE-D10	0.255007	0	1
Snrpg	0	1.37886	1.34778	1.1131	D3_vs_oeOE-D10	0.254242	0	1
Ets2	0	0.657016	0.499757	0.442737	D3_vs_oeOE-D10	0.251337	0	1
Retreg1	0	0.438749	0.236508	0.235433	D3_vs_oeOE-D10	0.25102	0	1
Mpped2	0	0.0505294	0.118797	0.244518	D3_vs_oeOE-D10	-0.250388	0	1
Hoxc4	0	0.399573	0.529867	0.632717	D3_vs_oeOE-D10	-0.250425	0	1
Spp1	0	0.0104917	0.0273072	0.118797	D3_vs_oeOE-D10	-0.250838	0	1
Cfap36	0	0.2274	0.244952	0.448557	D3_vs_oeOE-D10	-0.251152	0	1
Flrt2	0	0.262281	0.284689	0.470764	D3_vs_oeOE-D10	-0.253266	0	1
Ctnnb1	0	1.11588	1.17242	1.37477	D3_vs_oeOE-D10	-0.253579	0	1
Medag	0	0.117441	0.186693	0.294068	D3_vs_oeOE-D10	-0.253667	0	1
Tubb2a	0	0.169053	0.169224	0.361362	D3_vs_oeOE-D10	-0.253688	0	1
Spon2	0	0.0694022	0.0905284	0.262575	D3_vs_oeOE-D10	-0.254143	0	1
Ywhaq	0	1.3609	1.47094	1.64162	D3_vs_oeOE-D10	-0.254423	0	1
Hs3st3b1	0	0.0278922	0.0525424	0.22672	D3_vs_oeOE-D10	-0.255846	0	1
Atxn10	0	0.639572	0.804238	0.895507	D3_vs_oeOE-D10	-0.25636	0	1
Adamtsl4	0	0.0490927	0.0751632	0.261189	D3_vs_oeOE-D10	-0.257025	0	1
Adam12	0	0.0159157	0.0489056	0.20258	D3_vs_oeOE-D10	-0.257518	0	1
Cystm1	0	0.10783	0.129145	0.289668	D3_vs_oeOE-D10	-0.259805	0	1
Ccl9	0	0.0065024	0.0229545	0.14527	D3_vs_oeOE-D10	-0.260683	0	1
Atp6v1e1	0	0.983439	1.09575	1.22739	D3_vs_oeOE-D10	-0.261436	0	1
Frrs1	0	0.462464	0.600398	0.70672	D3_vs_oeOE-D10	-0.261694	0	1
Arrdc4	0	0.371594	0.553532	0.606448	D3_vs_oeOE-D10	-0.262154	0	1
Gabrp	0	0.0132591	0.0165801	0.13872	D3_vs_oeOE-D10	-0.264778	0	2
Chd3	0	0.443179	0.604529	0.697188	D3_vs_oeOE-D10	-0.265959	0	1
Bdh1	0	0.354748	0.471308	0.591586	D3_vs_oeOE-D10	-0.267263	0	1
Reep3	0	0.636432	0.68119	0.907439	D3_vs_oeOE-D10	-0.267533	0	1
Mpc2	0	1.06726	1.15075	1.34413	D3_vs_oeOE-D10	-0.268569	0	1
Agpat4	0	0.0255777	0.068643	0.241202	D3_vs_oeOE-D10	-0.269911	0	1
Trim29	0	1.09046	1.16333	1.3763	D3_vs_oeOE-D10	-0.2713	0	1
Cda	0	0.0419003	0.0923591	0.23577	D3_vs_oeOE-D10	-0.271995	0	1
Dot1l	0	0.250022	0.243	0.490293	D3_vs_oeOE-D10	-0.272345	0	2
Sdcbp2	0	0.190778	0.18541	0.432934	D3_vs_oeOE-D10	-0.272382	0	2
Nav2	0	0.128484	0.169533	0.349465	D3_vs_oeOE-D10	-0.272463	0	1
Mgat3	0	0.0165112	0.0487724	0.239516	D3_vs_oeOE-D10	-0.273473	0	1
Rap2a	0	0.191885	0.234692	0.430923	D3_vs_oeOE-D10	-0.27364	0	1
Pcdh1	0	0.0754871	0.111933	0.299146	D3_vs_oeOE-D10	-0.273744	0	1
Acsl3	0	0.607466	0.715308	0.853339	D3_vs_oeOE-D10	-0.273832	0	1
Tacstd2	0	1.15466	1.1606	1.44247	D3_vs_oeOE-D10	-0.273918	0	2
Ankrd44	0	0.0915305	0.148233	0.281605	D3_vs_oeOE-D10	-0.274443	0	1
Cadps2	0	0.0202417	0.0247536	0.213054	D3_vs_oeOE-D10	-0.277235	0	2
Ehf	0	1.42756	1.38136	1.74989	D3_vs_oeOE-D10	-0.277778	0	2
Trim2	0	0.0373193	0.0793687	0.261913	D3_vs_oeOE-D10	-0.277885	0	1
Magi3	0	0.0853144	0.0794315	0.313908	D3_vs_oeOE-D10	-0.27813	0	2
Nrep	0	0.00874834	0.0169932	0.223198	D3_vs_oeOE-D10	-0.27926	0	2
Cux1	0	0.736113	0.801852	1.01953	D3_vs_oeOE-D10	-0.2796	0	1
Slc35e4	0	0.147479	0.209942	0.38946	D3_vs_oeOE-D10	-0.280263	0	1
Sytl1	0	0.280089	0.357209	0.528398	D3_vs_oeOE-D10	-0.281139	0	1
Wls	0	0.908596	1.01157	1.1851	D3_vs_oeOE-D10	-0.281839	0	1
Atp6v0e	0	1.61079	1.69237	1.8926	D3_vs_oeOE-D10	-0.283832	0	1
Pla2g16	0	0.0320338	0.0499867	0.245945	D3_vs_oeOE-D10	-0.284563	0	2
Mecom	0	0.179334	0.221284	0.430156	D3_vs_oeOE-D10	-0.284901	0	1
Lamp2	0	1.43156	1.57947	1.7395	D3_vs_oeOE-D10	-0.288253	0	1
Ctnnd2	0	0.00485796	0.0476399	0.238617	D3_vs_oeOE-D10	-0.28826	0	1
Runx2	0	0.126381	0.21346	0.372976	D3_vs_oeOE-D10	-0.288302	0	1
Zfhx3	0	0.290507	0.412553	0.557476	D3_vs_oeOE-D10	-0.289463	0	1
H2-T23	0	0.552802	0.709092	0.837179	D3_vs_oeOE-D10	-0.292384	0	1
Ak3	0	0.894037	0.756048	1.17918	D3_vs_oeOE-D10	-0.293303	0	2
Srgap1	0	0.0179159	0.0382493	0.258538	D3_vs_oeOE-D10	-0.295481	0	2
Macc1	0	0.190132	0.175907	0.435201	D3_vs_oeOE-D10	-0.29553	0	2
Itgb6	0	0.337073	0.262433	0.593092	D3_vs_oeOE-D10	-0.296178	0	2
Lgr4	0	0.216829	0.287167	0.475734	D3_vs_oeOE-D10	-0.296468	0	1
Rbms3	0	0.132442	0.256382	0.388982	D3_vs_oeOE-D10	-0.298883	0	1
Odc1	0	0.442073	0.517286	0.759917	D3_vs_oeOE-D10	-0.300311	0	1
Arl4c	0	0.593825	0.788863	0.908497	D3_vs_oeOE-D10	-0.301859	0	1
Gabarapl2	0	0.847492	0.924441	1.14135	D3_vs_oeOE-D10	-0.302369	0	1
Sox4	0	0.851055	1.00202	1.17741	D3_vs_oeOE-D10	-0.303752	0	1
Cyb5r3	0	0.840921	0.902635	1.15158	D3_vs_oeOE-D10	-0.303982	0	1
Smdt1	0	1.36341	1.40376	1.68917	D3_vs_oeOE-D10	-0.304659	0	2
Myl7	0	0.0430653	0.059765	0.23269	D3_vs_oeOE-D10	-0.304991	0	2
Cyb5a	0	1.19225	1.56706	1.48756	D3_vs_oeOE-D10	-0.306262	0	2
Gsr	0	1.21392	1.31984	1.58084	D3_vs_oeOE-D10	-0.310111	0	2
Col8a1	0	0.314555	0.353815	0.586141	D3_vs_oeOE-D10	-0.311094	0	2
Grasp	0	0.041349	0.0753468	0.268212	D3_vs_oeOE-D10	-0.311696	0	2
Avpi1	0	1.57294	1.66007	1.88278	D3_vs_oeOE-D10	-0.312728	0	1
Bhlhe41	0	0.0568855	0.126357	0.292684	D3_vs_oeOE-D10	-0.313606	0	1
Clstn1	0	0.336241	0.361515	0.633498	D3_vs_oeOE-D10	-0.315411	0	2
Knstrn	0	0.483543	0.551101	0.79588	D3_vs_oeOE-D10	-0.316393	0	1
S100a7a	0	0.11151	0.0283206	0.303532	D3_vs_oeOE-D10	-0.316561	0	2
Gpx2	0	2.60775	2.79926	2.93005	D3_vs_oeOE-D10	-0.318919	0	1
H60c	0	0.226484	0.205466	0.487195	D3_vs_oeOE-D10	-0.319036	0	2
S100a14	0	2.41639	2.36315	2.75377	D3_vs_oeOE-D10	-0.319069	0	2
Baiap2	0	0.291913	0.341906	0.582343	D3_vs_oeOE-D10	-0.319736	0	2
Emb	0	0.655423	0.968805	0.950882	D3_vs_oeOE-D10	-0.320673	0	2
1110008P14Rik	0	0.380171	0.449677	0.637416	D3_vs_oeOE-D10	-0.320996	0	1
Dusp14	0	0.245116	0.29196	0.529782	D3_vs_oeOE-D10	-0.322119	0	2
Tmprss2	0	0.0680231	0.111745	0.336554	D3_vs_oeOE-D10	-0.32666	0	2
Far1	0	0.587212	0.580892	0.899435	D3_vs_oeOE-D10	-0.327888	0	2
Fmo5	0	0.122328	0.112805	0.320663	D3_vs_oeOE-D10	-0.328588	0	2
Anxa6	0	0.151163	0.194633	0.43894	D3_vs_oeOE-D10	-0.330302	0	2
Tnc	0	0.106592	0.280712	0.341613	D3_vs_oeOE-D10	-0.33111	0	1
Pdlim2	0	0.0784857	0.0963795	0.354075	D3_vs_oeOE-D10	-0.331149	0	2
Calm1	0	2.29444	2.3451	2.63123	D3_vs_oeOE-D10	-0.331551	0	2
Tkt	0	2.53235	2.80141	2.86251	D3_vs_oeOE-D10	-0.334588	0	2
Lmo7	0	0.0636128	0.0608981	0.332747	D3_vs_oeOE-D10	-0.33486	0	2
Col4a6	0	0.0422537	0.0368996	0.317827	D3_vs_oeOE-D10	-0.337927	0	2
Ckmt1	0	1.21174	1.36336	1.50814	D3_vs_oeOE-D10	-0.340629	0	1
Spint1	0	0.241928	0.331324	0.493506	D3_vs_oeOE-D10	-0.346962	0	1
Osbpl3	0	0.17596	0.219491	0.453795	D3_vs_oeOE-D10	-0.348239	0	2
Anxa3	0	1.30159	1.49205	1.7277	D3_vs_oeOE-D10	-0.348972	0	2
Tinagl1	0	0.538456	0.50157	0.912029	D3_vs_oeOE-D10	-0.350878	0	2
Rnh1	0	1.07249	1.21438	1.43218	D3_vs_oeOE-D10	-0.354176	0	1
Pmp22	0	0.157885	0.136093	0.43079	D3_vs_oeOE-D10	-0.355504	0	2
Ackr3	0	0.165042	0.207025	0.467429	D3_vs_oeOE-D10	-0.356051	0	2
Sh3kbp1	0	0.0425221	0.151424	0.337922	D3_vs_oeOE-D10	-0.356184	0	1
Entpd5	0	0.393357	0.606872	0.716683	D3_vs_oeOE-D10	-0.356566	0	1
Gpx8	0	0.383077	0.543312	0.720445	D3_vs_oeOE-D10	-0.358754	0	1
Tspan6	0	0.154465	0.246416	0.443173	D3_vs_oeOE-D10	-0.3591	0	1
S100a1	0	0.456355	0.450352	0.737373	D3_vs_oeOE-D10	-0.362669	0	2
Plet1	0	0.12436	0.110179	0.450753	D3_vs_oeOE-D10	-0.367941	0	2
Ube2f	0	0.528489	0.605455	0.856178	D3_vs_oeOE-D10	-0.368777	0	2
Tns3	0	0.228694	0.406334	0.549376	D3_vs_oeOE-D10	-0.369311	0	1
Vsnl1	0	1.16858	1.39841	1.53391	D3_vs_oeOE-D10	-0.370309	0	1
Cyp2j6	0	0.194424	0.231319	0.517269	D3_vs_oeOE-D10	-0.379003	0	2
Gss	0	0.438251	0.512588	0.787382	D3_vs_oeOE-D10	-0.379724	0	2
Htra1	0	1.35463	1.3263	1.70232	D3_vs_oeOE-D10	-0.379987	0	2
Tubb3	0	0.0557962	0.114104	0.31031	D3_vs_oeOE-D10	-0.38322	0	2
Lpcat2	0	0.324113	0.40217	0.669808	D3_vs_oeOE-D10	-0.38352	0	2
Amd1	0	0.601199	0.639269	0.988584	D3_vs_oeOE-D10	-0.392409	0	2
Ppp2r3a	0	0.456801	0.401169	0.793714	D3_vs_oeOE-D10	-0.392602	0	2
Eva1a	0	0.175742	0.223128	0.49372	D3_vs_oeOE-D10	-0.393982	0	2
Cpne8	0	0.635084	0.80233	0.995796	D3_vs_oeOE-D10	-0.395521	0	1
Clip4	0	0.575356	0.643153	0.941295	D3_vs_oeOE-D10	-0.396117	0	2
Klk10	0	0.314142	0.196869	0.661437	D3_vs_oeOE-D10	-0.396318	0	2
Hspa2	0	0.127884	0.224994	0.451496	D3_vs_oeOE-D10	-0.403124	0	2
Col4a3	0	0.007579	0.0356265	0.280188	D3_vs_oeOE-D10	-0.405251	0	2
Capns2	0	0.148933	0.0977449	0.441757	D3_vs_oeOE-D10	-0.406133	0	2
Dst	0	1.67553	1.50664	2.03381	D3_vs_oeOE-D10	-0.408155	0	2
Dhrs3	0	0.800661	1.09236	1.26014	D3_vs_oeOE-D10	-0.408677	0	2
Rsrp1	0	0.982878	1.25113	1.41446	D3_vs_oeOE-D10	-0.408831	0	2
S100a13	0	0.491842	0.518441	0.865875	D3_vs_oeOE-D10	-0.411871	0	2
Slc6a6	0	0.653501	0.776003	1.00725	D3_vs_oeOE-D10	-0.412427	0	2
Amer1	0	0.252508	0.348329	0.596781	D3_vs_oeOE-D10	-0.415346	0	2
Cdkn2b	0	0.0538278	0.159624	0.312444	D3_vs_oeOE-D10	-0.419718	0	2
Ahnak2	0	0.41764	0.533371	0.815007	D3_vs_oeOE-D10	-0.422303	0	2
Pnp	0	0.976386	1.23105	1.40047	D3_vs_oeOE-D10	-0.423902	0	2
Runx1	0	0.605561	0.808875	0.918223	D3_vs_oeOE-D10	-0.425251	0	2
Rflnb	0	0.227434	0.473166	0.503992	D3_vs_oeOE-D10	-0.428032	0	2
Jdp2	0	0.202496	0.284297	0.575063	D3_vs_oeOE-D10	-0.431725	0	2
Plekha1	0	0.345072	0.401123	0.723505	D3_vs_oeOE-D10	-0.43263	0	2
Galnt18	0	0.431942	0.490346	0.801685	D3_vs_oeOE-D10	-0.43281	0	2
2010111I01Rik	0	1.21812	1.4934	1.6532	D3_vs_oeOE-D10	-0.434798	0	2
Uqcrc1	0	1.42085	1.65698	1.82312	D3_vs_oeOE-D10	-0.435795	0	1
Fxyd3	0	2.6593	2.82346	3.13091	D3_vs_oeOE-D10	-0.441999	0	2
Alox12	0	0.0361125	0.103741	0.362034	D3_vs_oeOE-D10	-0.445385	0	2
Cat	0	0.257675	0.562955	0.636539	D3_vs_oeOE-D10	-0.445975	0	2
Taldo1	0	1.50316	1.81904	1.95296	D3_vs_oeOE-D10	-0.447845	0	2
Emp3	0	0.0757333	0.0873531	0.410628	D3_vs_oeOE-D10	-0.450957	0	2
Foxq1	0	1.22536	1.47768	1.6995	D3_vs_oeOE-D10	-0.45237	0	1
Efemp1	0	0.376052	0.791002	0.785224	D3_vs_oeOE-D10	-0.458886	0	2
Car2	0	0.0846746	0.24164	0.415319	D3_vs_oeOE-D10	-0.46165	0	1
Col4a4	0	0.0295072	0.0898792	0.343449	D3_vs_oeOE-D10	-0.464857	0	2
Rin2	0	0.508142	0.674378	0.951061	D3_vs_oeOE-D10	-0.467653	0	2
Gsto1	0	2.23843	2.64073	2.66722	D3_vs_oeOE-D10	-0.467959	0	2
Eya2	0	0.322084	0.503991	0.781067	D3_vs_oeOE-D10	-0.471321	0	2
Vamp8	0	1.25847	1.3713	1.71179	D3_vs_oeOE-D10	-0.474349	0	2
Malat1	0	5.17951	5.40707	5.68871	D3_vs_oeOE-D10	-0.475067	0	2
App	0	1.63082	1.69634	2.10629	D3_vs_oeOE-D10	-0.477452	0	2
Dapl1	0	0.202573	0.316026	0.51942	D3_vs_oeOE-D10	-0.477546	0	2
Wnt4	0	1.66985	1.53798	2.02032	D3_vs_oeOE-D10	-0.478734	0	2
Golim4	0	1.05683	1.23913	1.50929	D3_vs_oeOE-D10	-0.481864	0	2
Cldn7	0	0.0703952	0.103272	0.375505	D3_vs_oeOE-D10	-0.486262	0	2
Cald1	0	0.354184	0.616409	0.694631	D3_vs_oeOE-D10	-0.487391	0	2
Col4a5	0	0.105114	0.113075	0.514933	D3_vs_oeOE-D10	-0.488523	0	2
BC037156	0	0.0112556	0.0590092	0.140062	D3_vs_oeOE-D10	-0.488854	0	2
Kif21a	0	1.06166	1.2703	1.57929	D3_vs_oeOE-D10	-0.492004	0	2
Tpm1	0	1.60874	1.71981	2.11908	D3_vs_oeOE-D10	-0.494411	0	2
4833423E24Rik	0	0.236681	0.266504	0.659895	D3_vs_oeOE-D10	-0.512117	0	2
Lgals3	0	2.4342	2.41359	2.95089	D3_vs_oeOE-D10	-0.512954	0	2
Pof1b	0	0.50006	0.494556	0.987634	D3_vs_oeOE-D10	-0.51428	0	2
Calcb	0	0.0321504	0.0327087	0.306381	D3_vs_oeOE-D10	-0.518654	0	2
S100a16	0	2.17312	2.16899	2.7333	D3_vs_oeOE-D10	-0.524971	0	2
Il18	0	0.0586437	0.111281	0.484596	D3_vs_oeOE-D10	-0.545831	0	2
Gsta1	0	0.100708	0.393542	0.367482	D3_vs_oeOE-D10	-0.550088	0	2
Sema5a	0	0.15826	0.272358	0.614282	D3_vs_oeOE-D10	-0.555415	0	2
Pmepa1	0	1.40287	1.52742	1.86925	D3_vs_oeOE-D10	-0.556979	0	2
Krt8	0	0.0115239	0.0144293	0.167547	D3_vs_oeOE-D10	-0.561449	0	2
Slurp1	0	0.00198637	0.0116163	0.317692	D3_vs_oeOE-D10	-0.566461	0	2
Sox9	0	0.545162	0.633705	1.10816	D3_vs_oeOE-D10	-0.593661	0	2
S100a6	0	4.35503	4.23158	4.97385	D3_vs_oeOE-D10	-0.598348	0	2
Hist1h2bc	0	0.391486	0.5008	0.892933	D3_vs_oeOE-D10	-0.615492	0	2
Ramp1	0	0.0301055	0.0899937	0.411933	D3_vs_oeOE-D10	-0.62193	0	2
Igfbp7	0	0.950652	1.37217	1.62422	D3_vs_oeOE-D10	-0.625024	0	2
Sema3c	0	0.308463	0.328408	0.835123	D3_vs_oeOE-D10	-0.632015	0	2
Vamp5	0	0.293807	0.455379	0.854434	D3_vs_oeOE-D10	-0.645125	0	2
F3	0	0.459604	0.747369	1.02239	D3_vs_oeOE-D10	-0.654297	0	3
Sqor	0	0.393275	0.700426	1.01397	D3_vs_oeOE-D10	-0.664688	0	3
Lurap1l	0	0.0286876	0.123535	0.4846	D3_vs_oeOE-D10	-0.672505	0	2
Thbs1	0	0.178947	0.349957	0.651203	D3_vs_oeOE-D10	-0.690209	0	3
Crabp2	0	0.118203	0.396911	0.651168	D3_vs_oeOE-D10	-0.694862	0	3
Adh7	0	0.673024	1.03594	1.2631	D3_vs_oeOE-D10	-0.70871	0	2
Gsn	0	0.555696	0.567465	1.23497	D3_vs_oeOE-D10	-0.723187	0	2
Mfge8	0	0.491798	0.889979	1.17831	D3_vs_oeOE-D10	-0.739423	0	3
Csrp2	0	0.420311	0.71779	1.08106	D3_vs_oeOE-D10	-0.76429	0	3
Sorbs2	0	0.00713806	0.1115	0.606428	D3_vs_oeOE-D10	-0.790725	0	2
Basp1	0	0.14922	0.402606	0.656966	D3_vs_oeOE-D10	-0.802945	0	3
Krt15	0	2.28672	2.45325	3.17581	D3_vs_oeOE-D10	-0.822082	0	2
Nupr1	0	0.564449	0.773817	1.04148	D3_vs_oeOE-D10	-0.837657	0	2
Epcam	0	0.898758	1.24115	1.55909	D3_vs_oeOE-D10	-0.849364	0	3
Gm42418	0	3.57399	4.17572	4.66156	D3_vs_oeOE-D10	-0.881056	0	3
AY036118	0	1.80775	3.00745	3.04148	D3_vs_oeOE-D10	-0.90168	0	2
Mgst3	0	0.562484	0.83009	1.47369	D3_vs_oeOE-D10	-0.922207	0	3
Igfbp3	0	0.760073	0.867928	1.84263	D3_vs_oeOE-D10	-1.03271	0	2
Ltf	0	0.0282737	0.278246	0.36054	D3_vs_oeOE-D10	-1.06807	0	3
Upk3bl	0	0.109966	0.235113	0.900686	D3_vs_oeOE-D10	-1.0831	0	2
S100g	0	0.00717837	0.0343469	0.492879	D3_vs_oeOE-D10	-1.09677	0	2
Glul	0	0.435926	0.694322	1.44178	D3_vs_oeOE-D10	-1.11211	0	3
Krt13	0	2.41797	1.95825	3.72814	D3_vs_oeOE-D10	-1.14108	0	3
Aldh3a1	0	0.168121	0.818577	0.994705	D3_vs_oeOE-D10	-1.15242	0	2
Krt19	0	0.112796	0.141609	0.463213	D3_vs_oeOE-D10	-1.19778	0	2
Timp3	0	0.0701697	0.0741404	0.993706	D3_vs_oeOE-D10	-1.27974	0	2
Sema3d	0	0.114529	0.236294	1.14587	D3_vs_oeOE-D10	-1.30375	0	2
Spink5	0	0.281431	0.644672	1.26876	D3_vs_oeOE-D10	-1.41958	0	3
Ecm1	0	1.06581	1.19596	2.40752	D3_vs_oeOE-D10	-1.4273	0	3
Stmn2	0	0.0710137	0.260786	1.069	D3_vs_oeOE-D10	-1.58293	0	3
S100a4	0	0.51463	0.451075	1.91517	D3_vs_oeOE-D10	-1.62512	0	2
Gsta3	0	0.201152	0.940556	1.71717	D3_vs_oeOE-D10	-1.74877	0	3
Rbp1	0	0.288842	0.970711	1.81119	D3_vs_oeOE-D10	-1.86772	0	3
Clu	0	0.439719	0.709225	1.60577	D3_vs_oeOE-D10	-2.09811	0	3
Krt7	0	0.0781457	0.394845	1.87035	D3_vs_oeOE-D10	-2.31236	0	3
Wfdc18	0	0.0934729	0.465268	2.44954	D3_vs_oeOE-D10	-3.34634	0	3
Myc	1.19656e-307	0.740134	0.708684	0.499571	D3_vs_oeOE-D10	0.28927	3.70516e-303	1
Notch1	5.53923e-307	0.62762	0.568656	0.403353	D3_vs_oeOE-D10	0.271586	1.71522e-302	1
Gm3776	1.89241e-304	0.0524243	0.286158	0.20427	D3_vs_oeOE-D10	-0.295969	5.85984e-300	3
Nqo1	6.38924e-299	0.453669	0.745123	0.717638	D3_vs_oeOE-D10	-0.36691	1.97843e-294	2
Psca	1.10827e-298	0.141189	0.265204	0.278723	D3_vs_oeOE-D10	-0.356917	3.43175e-294	1
Gjb2	6.44702e-281	0.420504	0.207836	0.222651	D3_vs_oeOE-D10	0.283685	1.99632e-276	2
AA467197	1.61803e-275	0.0406852	0.116444	0.159199	D3_vs_oeOE-D10	-0.256635	5.01022e-271	1
Tmsb4x	2.75896e-275	3.47873	3.61673	3.70228	D3_vs_oeOE-D10	-0.304437	8.54313e-271	1
Srd5a1	2.37328e-269	0.184314	0.220177	0.395099	D3_vs_oeOE-D10	-0.353452	7.34887e-265	2
Tnfrsf12a	7.12232e-259	1.06999	1.02752	1.33883	D3_vs_oeOE-D10	-0.254852	2.20543e-254	2
Gm26532	9.17504e-258	0.32283	0.211476	0.150946	D3_vs_oeOE-D10	0.257085	2.84105e-253	1
Ptn	4.97564e-250	0.450176	0.711948	0.71192	D3_vs_oeOE-D10	-0.338849	1.54071e-245	2
Hist1h1b	7.07162e-249	0.660369	0.266784	0.374914	D3_vs_oeOE-D10	0.468633	2.18973e-244	3
8430408G22Rik	5.58156e-241	0.195341	0.0541761	0.041681	D3_vs_oeOE-D10	0.339833	1.72833e-236	2
Fosb	8.99596e-233	0.464919	0.186295	0.21873	D3_vs_oeOE-D10	0.446563	2.7856e-228	2
Arg1	4.8818e-224	0.119919	0.135106	0.341378	D3_vs_oeOE-D10	-0.615114	1.51165e-219	2
Hspd1	1.02113e-220	2.04738	1.91345	1.835	D3_vs_oeOE-D10	0.256299	3.16194e-216	1
Inhba	6.71735e-213	0.227048	0.244102	0.514828	D3_vs_oeOE-D10	-0.619838	2.08003e-208	2
Cdca8	1.72228e-208	0.711234	0.524042	0.469092	D3_vs_oeOE-D10	0.256748	5.33305e-204	1
Anxa1	6.86399e-202	2.30375	2.24671	2.54472	D3_vs_oeOE-D10	-0.373524	2.12543e-197	2
Ndrg1	1.37099e-181	0.969675	0.92999	0.738667	D3_vs_oeOE-D10	0.250108	4.24527e-177	2
Gnai1	1.04936e-176	1.0141	0.785166	0.804494	D3_vs_oeOE-D10	0.264187	3.24935e-172	2
Cxcl3	4.45646e-169	0.100244	0.0443964	0.0128381	D3_vs_oeOE-D10	0.25742	1.37994e-164	1
Krt17	2.71236e-135	2.01326	2.05841	1.615	D3_vs_oeOE-D10	0.503814	8.39881e-131	2
Sprr1a	2.03096e-132	0.202244	0.137867	0.465045	D3_vs_oeOE-D10	-0.652012	6.28887e-128	2
Id3	1.03485e-121	1.03603	0.757136	0.795509	D3_vs_oeOE-D10	0.313168	3.20442e-117	2
Gsta4	5.37633e-116	2.76184	2.8848	2.92454	D3_vs_oeOE-D10	-0.288675	1.66478e-111	2
Id1	2.63376e-83	1.38294	1.22263	1.18075	D3_vs_oeOE-D10	0.297406	8.15545e-79	1
Krt18	2.6109e-74	0.147144	0.140082	0.275647	D3_vs_oeOE-D10	-0.377617	8.08466e-70	2
Krt4	8.53621e-50	1.31597	0.871339	1.64756	D3_vs_oeOE-D10	-0.531014	2.64324e-45	3
Ppbp	0.161129	0.522827	0.270004	0.39841	D3_vs_oeOE-D10	0.420079	1	3
2610528A11Rik	0	2.58651	1.7249	0.420235	oeSKIN-D10_vs_oeOE-D10	1.26239	0	3
Ly6a	0	2.56732	2.73594	1.1316	oeSKIN-D10_vs_oeOE-D10	1.24625	0	2
Fabp5	0	4.16518	4.03232	2.63354	oeSKIN-D10_vs_oeOE-D10	1.14312	0	2
Ifitm3	0	2.55209	2.82106	1.35102	oeSKIN-D10_vs_oeOE-D10	1.11794	0	3
Mt2	0	1.82739	1.60848	0.617819	oeSKIN-D10_vs_oeOE-D10	0.999854	0	3
Tmem176a	0	1.12974	1.86325	1.07002	oeSKIN-D10_vs_oeOE-D10	0.856143	0	2
Areg	0	1.11864	0.875807	0.215954	oeSKIN-D10_vs_oeOE-D10	0.848617	0	2
Mt1	0	2.89997	2.7758	1.81462	oeSKIN-D10_vs_oeOE-D10	0.827667	0	2
Gclm	0	1.87241	2.2705	1.35796	oeSKIN-D10_vs_oeOE-D10	0.820208	0	3
Fgfbp1	0	1.85412	1.42561	0.636454	oeSKIN-D10_vs_oeOE-D10	0.818207	0	3
Lgals7	0	3.66595	3.56153	2.25959	oeSKIN-D10_vs_oeOE-D10	0.807019	0	2
Car12	0	0.866501	0.822586	0.142338	oeSKIN-D10_vs_oeOE-D10	0.804624	0	2
Tmem176b	0	1.37028	2.12761	1.39455	oeSKIN-D10_vs_oeOE-D10	0.800476	0	2
Ndufa4l2	0	2.86008	2.3688	1.20008	oeSKIN-D10_vs_oeOE-D10	0.786069	0	3
Cbr2	0	1.88428	2.0173	1.19092	oeSKIN-D10_vs_oeOE-D10	0.705298	0	2
Dmkn	0	1.91945	1.15359	0.61215	oeSKIN-D10_vs_oeOE-D10	0.670863	0	3
Fbln1	0	0.581558	0.858028	0.253731	oeSKIN-D10_vs_oeOE-D10	0.667072	0	3
Slc2a1	0	2.00591	2.0831	1.38712	oeSKIN-D10_vs_oeOE-D10	0.658868	0	2
Wfdc2	0	1.64121	2.58544	1.82545	oeSKIN-D10_vs_oeOE-D10	0.647144	0	2
Egln3	0	1.75854	1.1478	0.538129	oeSKIN-D10_vs_oeOE-D10	0.621963	0	3
Mgst1	0	0.875272	1.44545	0.842153	oeSKIN-D10_vs_oeOE-D10	0.60222	0	2
Ccnd2	0	1.09004	0.873237	0.348573	oeSKIN-D10_vs_oeOE-D10	0.590512	0	2
Ifitm2	0	2.02887	2.14334	1.47951	oeSKIN-D10_vs_oeOE-D10	0.577154	0	2
Hpgd	0	0.116655	0.293341	0.0320265	oeSKIN-D10_vs_oeOE-D10	0.553762	0	2
Fst	0	0.312639	0.513598	0.122918	oeSKIN-D10_vs_oeOE-D10	0.545389	0	2
Oat	0	1.63078	1.68205	1.12527	oeSKIN-D10_vs_oeOE-D10	0.537871	0	2
Sap30	0	1.24574	1.22336	0.724425	oeSKIN-D10_vs_oeOE-D10	0.517158	0	2
Akr1b8	0	0.559853	0.606537	0.188815	oeSKIN-D10_vs_oeOE-D10	0.508675	0	2
Egln1	0	1.93302	1.70645	1.19993	oeSKIN-D10_vs_oeOE-D10	0.498989	0	2
Ddit4	0	1.09497	1.06656	0.666921	oeSKIN-D10_vs_oeOE-D10	0.49546	0	2
Socs3	0	0.825089	0.566787	0.197161	oeSKIN-D10_vs_oeOE-D10	0.485466	0	3
Blvrb	0	0.677363	0.980276	0.587288	oeSKIN-D10_vs_oeOE-D10	0.469888	0	2
Bnip3	0	1.35208	1.08897	0.657141	oeSKIN-D10_vs_oeOE-D10	0.462825	0	2
Ly6c1	0	0.201307	0.297763	0.0179242	oeSKIN-D10_vs_oeOE-D10	0.452245	0	2
Ly6e	0	1.42548	1.62903	1.04519	oeSKIN-D10_vs_oeOE-D10	0.4445	0	1
Slc16a3	0	1.0054	0.88769	0.486271	oeSKIN-D10_vs_oeOE-D10	0.443114	0	2
Junb	0	2.30339	2.15303	1.69167	oeSKIN-D10_vs_oeOE-D10	0.417551	0	2
Ptprz1	0	0.279362	0.376137	0.0518531	oeSKIN-D10_vs_oeOE-D10	0.417246	0	2
Ptges	0	0.904943	0.67689	0.280854	oeSKIN-D10_vs_oeOE-D10	0.4149	0	2
Gstm1	0	0.480465	0.879999	0.548	oeSKIN-D10_vs_oeOE-D10	0.414863	0	2
Aldoa	0	3.07983	2.96666	2.54698	oeSKIN-D10_vs_oeOE-D10	0.414857	0	2
Cebpb	0	1.67549	1.63513	1.19952	oeSKIN-D10_vs_oeOE-D10	0.412271	0	2
Prelid2	0	0.894345	0.619274	0.278383	oeSKIN-D10_vs_oeOE-D10	0.4032	0	2
Col12a1	0	0.327647	0.377707	0.102322	oeSKIN-D10_vs_oeOE-D10	0.401262	0	2
Cebpd	0	0.381691	0.485389	0.221576	oeSKIN-D10_vs_oeOE-D10	0.400665	0	1
Rac3	0	0.68345	0.725707	0.362712	oeSKIN-D10_vs_oeOE-D10	0.39904	0	2
Cotl1	0	1.28361	1.26127	0.823896	oeSKIN-D10_vs_oeOE-D10	0.396896	0	2
Gstp1	0	0.927416	1.27068	0.912338	oeSKIN-D10_vs_oeOE-D10	0.394843	0	2
Rpl36a	0	3.07179	3.13404	2.71816	oeSKIN-D10_vs_oeOE-D10	0.393271	0	2
Dcxr	0	0.476874	0.662647	0.323334	oeSKIN-D10_vs_oeOE-D10	0.383247	0	1
Pgk1	0	3.14811	2.89336	2.49916	oeSKIN-D10_vs_oeOE-D10	0.38312	0	2
B2m	0	0.768429	0.794387	0.471111	oeSKIN-D10_vs_oeOE-D10	0.377873	0	2
Vav3	0	0.608097	0.514102	0.205323	oeSKIN-D10_vs_oeOE-D10	0.377857	0	2
Neat1	0	1.62122	1.60163	1.23738	oeSKIN-D10_vs_oeOE-D10	0.373682	0	2
Nsa2	0	1.74673	1.88257	1.50799	oeSKIN-D10_vs_oeOE-D10	0.373032	0	1
Fau	0	4.20687	4.25051	3.87889	oeSKIN-D10_vs_oeOE-D10	0.371089	0	2
Pappa	0	0.203181	0.310444	0.06907	oeSKIN-D10_vs_oeOE-D10	0.369785	0	1
Slpi	0	0.283688	0.224626	0.0369671	oeSKIN-D10_vs_oeOE-D10	0.367392	0	2
Aig1	0	0.719593	0.824818	0.471123	oeSKIN-D10_vs_oeOE-D10	0.36687	0	1
Stom	0	0.756118	0.544941	0.235255	oeSKIN-D10_vs_oeOE-D10	0.358717	0	2
Gapdh	0	3.83255	3.61745	3.28217	oeSKIN-D10_vs_oeOE-D10	0.355601	0	2
4631405K08Rik	0	0.450667	0.642996	0.345696	oeSKIN-D10_vs_oeOE-D10	0.3527	0	1
Slc3a2	0	0.767089	1.06533	0.723919	oeSKIN-D10_vs_oeOE-D10	0.3496	0	2
Npm1	0	3.64837	3.62557	3.25188	oeSKIN-D10_vs_oeOE-D10	0.349011	0	2
Nfkbia	0	1.1099	1.06911	0.764693	oeSKIN-D10_vs_oeOE-D10	0.348945	0	2
Igfbp4	0	0.526532	0.289787	0.046104	oeSKIN-D10_vs_oeOE-D10	0.344433	0	3
Higd1a	0	2.19188	1.88753	1.61446	oeSKIN-D10_vs_oeOE-D10	0.343136	0	2
Tgfbi	0	1.56729	1.55061	1.09058	oeSKIN-D10_vs_oeOE-D10	0.342321	0	2
Tnfaip8	0	1.15072	1.13317	0.776511	oeSKIN-D10_vs_oeOE-D10	0.340731	0	2
Pkm	0	3.48207	3.31692	2.96581	oeSKIN-D10_vs_oeOE-D10	0.340486	0	2
Bex3	0	0.680898	0.938559	0.613757	oeSKIN-D10_vs_oeOE-D10	0.337428	0	2
H2-D1	0	1.59721	1.55784	1.23398	oeSKIN-D10_vs_oeOE-D10	0.335454	0	2
Slc7a11	0	0.0732098	0.255553	0.0359616	oeSKIN-D10_vs_oeOE-D10	0.335164	0	2
Icam1	0	0.647184	0.549615	0.26912	oeSKIN-D10_vs_oeOE-D10	0.333346	0	2
Pgam1	0	2.7913	2.60361	2.27324	oeSKIN-D10_vs_oeOE-D10	0.331001	0	2
Ier2	0	1.80138	1.56517	1.23278	oeSKIN-D10_vs_oeOE-D10	0.326354	0	3
Tpi1	0	2.7513	2.52039	2.15468	oeSKIN-D10_vs_oeOE-D10	0.325542	0	2
Gpnmb	0	0.140607	0.41969	0.193279	oeSKIN-D10_vs_oeOE-D10	0.32348	0	2
Fos	0	1.41173	0.802658	0.49914	oeSKIN-D10_vs_oeOE-D10	0.323442	0	3
H2-K1	0	1.55072	1.56891	1.23593	oeSKIN-D10_vs_oeOE-D10	0.322603	0	2
Hspe1	0	2.36376	2.51837	2.20394	oeSKIN-D10_vs_oeOE-D10	0.320424	0	1
Trp63	0	1.19825	1.29616	0.965636	oeSKIN-D10_vs_oeOE-D10	0.319342	0	1
Moxd1	0	0.507323	0.523889	0.254029	oeSKIN-D10_vs_oeOE-D10	0.319214	0	2
Ier3	0	1.19188	1.24171	0.891586	oeSKIN-D10_vs_oeOE-D10	0.30657	0	1
Cd63	0	1.52218	1.74803	1.38248	oeSKIN-D10_vs_oeOE-D10	0.305705	0	1
Eif4b	0	1.4783	1.42693	1.11912	oeSKIN-D10_vs_oeOE-D10	0.303562	0	2
Bnip3l	0	1.72806	1.46021	1.17143	oeSKIN-D10_vs_oeOE-D10	0.302605	0	3
Flot1	0	0.317932	0.392748	0.151844	oeSKIN-D10_vs_oeOE-D10	0.3002	0	1
Zfp36l1	0	1.20547	1.346	1.04732	oeSKIN-D10_vs_oeOE-D10	0.300145	0	1
Rack1	0	3.90644	3.90292	3.58389	oeSKIN-D10_vs_oeOE-D10	0.299499	0	2
Rps3a1	0	4.43006	4.52585	4.21013	oeSKIN-D10_vs_oeOE-D10	0.29799	0	1
Cst3	0	1.45711	1.60141	1.34273	oeSKIN-D10_vs_oeOE-D10	0.296568	0	1
Ssbp4	0	0.638974	0.729514	0.45822	oeSKIN-D10_vs_oeOE-D10	0.295764	0	1
Tceal9	0	0.858278	1.08846	0.797733	oeSKIN-D10_vs_oeOE-D10	0.294607	0	1
Gpi1	0	2.08049	2.05394	1.75503	oeSKIN-D10_vs_oeOE-D10	0.293609	0	2
Naca	0	3.45378	3.48303	3.18537	oeSKIN-D10_vs_oeOE-D10	0.292985	0	2
Pfkp	0	1.51935	1.0672	0.787956	oeSKIN-D10_vs_oeOE-D10	0.287974	0	3
Btf3	0	3.16031	3.18181	2.89414	oeSKIN-D10_vs_oeOE-D10	0.28669	0	2
Urah	0	1.5412	1.49546	1.18701	oeSKIN-D10_vs_oeOE-D10	0.286045	0	2
Eif3e	0	1.95083	1.98422	1.69591	oeSKIN-D10_vs_oeOE-D10	0.284984	0	2
P4ha2	0	0.560448	0.588013	0.354826	oeSKIN-D10_vs_oeOE-D10	0.28486	0	1
Mpp1	0	1.12438	1.02622	0.765693	oeSKIN-D10_vs_oeOE-D10	0.284329	0	2
Anp32a	0	1.21396	1.11298	0.823674	oeSKIN-D10_vs_oeOE-D10	0.281393	0	2
Rbp4	0	0.035895	0.152374	0.00952015	oeSKIN-D10_vs_oeOE-D10	0.280617	0	1
Pycard	0	1.4157	1.43743	1.14934	oeSKIN-D10_vs_oeOE-D10	0.277726	0	2
Irf2bpl	0	0.556722	0.658314	0.415276	oeSKIN-D10_vs_oeOE-D10	0.274182	0	1
Eif3f	0	2.45307	2.58863	2.3164	oeSKIN-D10_vs_oeOE-D10	0.273946	0	1
Serpinh1	0	0.87001	0.974658	0.700098	oeSKIN-D10_vs_oeOE-D10	0.273744	0	1
Ptprf	0	1.16179	1.34409	1.06957	oeSKIN-D10_vs_oeOE-D10	0.27289	0	1
Eva1c	0	0.377235	0.502906	0.262315	oeSKIN-D10_vs_oeOE-D10	0.272572	0	1
Cstb	0	2.37742	2.41353	2.10064	oeSKIN-D10_vs_oeOE-D10	0.272036	0	1
Nt5dc2	0	0.472434	0.542871	0.321471	oeSKIN-D10_vs_oeOE-D10	0.267315	0	1
Park7	0	1.73604	1.87475	1.60346	oeSKIN-D10_vs_oeOE-D10	0.267039	0	1
Car9	0	0.677352	0.484347	0.255688	oeSKIN-D10_vs_oeOE-D10	0.266826	0	2
Serpinb6a	0	1.61392	1.53409	1.2635	oeSKIN-D10_vs_oeOE-D10	0.264429	0	2
Tnfrsf1a	0	0.513132	0.53937	0.307163	oeSKIN-D10_vs_oeOE-D10	0.263937	0	1
Ogt	0	0.61954	0.749563	0.524919	oeSKIN-D10_vs_oeOE-D10	0.262667	0	1
Mrpl52	0	1.53691	1.53461	1.27101	oeSKIN-D10_vs_oeOE-D10	0.261475	0	2
Ass1	0	1.43351	1.39179	1.12543	oeSKIN-D10_vs_oeOE-D10	0.26111	0	2
Hspa8	0	3.21113	3.29393	3.03546	oeSKIN-D10_vs_oeOE-D10	0.257752	0	1
Uqcrh	0	2.3632	2.44158	2.19214	oeSKIN-D10_vs_oeOE-D10	0.25545	0	1
Itm2c	0	0.518391	0.663157	0.435733	oeSKIN-D10_vs_oeOE-D10	0.253071	0	1
Ssr4	0	1.87265	1.82124	1.56266	oeSKIN-D10_vs_oeOE-D10	0.252991	0	2
Impdh2	0	1.39026	1.35292	1.0946	oeSKIN-D10_vs_oeOE-D10	0.252686	0	2
Bcam	0	0.803627	0.932518	0.686493	oeSKIN-D10_vs_oeOE-D10	0.251509	0	1
Eef1b2	0	3.64935	3.65728	3.39935	oeSKIN-D10_vs_oeOE-D10	0.250122	0	2
Gsr	0	1.21392	1.31984	1.58084	oeSKIN-D10_vs_oeOE-D10	-0.250861	0	2
Myo6	0	0.447602	0.32932	0.564193	oeSKIN-D10_vs_oeOE-D10	-0.252207	0	1
Top2b	0	0.973576	0.725535	1.0041	oeSKIN-D10_vs_oeOE-D10	-0.252473	0	1
Clip1	0	0.366997	0.298644	0.517919	oeSKIN-D10_vs_oeOE-D10	-0.253998	0	1
Sfn	0	3.2963	3.0126	3.29501	oeSKIN-D10_vs_oeOE-D10	-0.255335	0	1
Rnf10	0	0.866836	0.829111	1.10262	oeSKIN-D10_vs_oeOE-D10	-0.256129	0	1
Baiap2	0	0.291913	0.341906	0.582343	oeSKIN-D10_vs_oeOE-D10	-0.256293	0	2
Col8a1	0	0.314555	0.353815	0.586141	oeSKIN-D10_vs_oeOE-D10	-0.257774	0	2
Nedd4l	0	0.145234	0.130263	0.335554	oeSKIN-D10_vs_oeOE-D10	-0.257819	0	1
Ntf3	0	0.0449709	0.0298421	0.2097	oeSKIN-D10_vs_oeOE-D10	-0.258093	0	1
Golim4	0	1.05683	1.23913	1.50929	oeSKIN-D10_vs_oeOE-D10	-0.258146	0	2
Trip11	0	0.660064	0.513467	0.781897	oeSKIN-D10_vs_oeOE-D10	-0.258326	0	1
Gabrp	0	0.0132591	0.0165801	0.13872	oeSKIN-D10_vs_oeOE-D10	-0.259539	0	2
Dsg2	0	0.357628	0.316702	0.554803	oeSKIN-D10_vs_oeOE-D10	-0.260047	0	1
Pla2g16	0	0.0320338	0.0499867	0.245945	oeSKIN-D10_vs_oeOE-D10	-0.260207	0	2
Dusp14	0	0.245116	0.29196	0.529782	oeSKIN-D10_vs_oeOE-D10	-0.260391	0	2
Tacstd2	0	1.15466	1.1606	1.44247	oeSKIN-D10_vs_oeOE-D10	-0.26179	0	2
Smdt1	0	1.36341	1.40376	1.68917	oeSKIN-D10_vs_oeOE-D10	-0.262621	0	2
Grasp	0	0.041349	0.0753468	0.268212	oeSKIN-D10_vs_oeOE-D10	-0.263371	0	2
Hspa2	0	0.127884	0.224994	0.451496	oeSKIN-D10_vs_oeOE-D10	-0.263619	0	2
Ppp1r2	0	0.951916	0.931994	1.2001	oeSKIN-D10_vs_oeOE-D10	-0.26541	0	1
Rin2	0	0.508142	0.674378	0.951061	oeSKIN-D10_vs_oeOE-D10	-0.26639	0	2
Nrep	0	0.00874834	0.0169932	0.223198	oeSKIN-D10_vs_oeOE-D10	-0.266981	0	2
Srgap1	0	0.0179159	0.0382493	0.258538	oeSKIN-D10_vs_oeOE-D10	-0.267434	0	2
Tmprss2	0	0.0680231	0.111745	0.336554	oeSKIN-D10_vs_oeOE-D10	-0.268326	0	2
Mprip	0	0.643621	0.561674	0.832502	oeSKIN-D10_vs_oeOE-D10	-0.268331	0	1
Eya2	0	0.322084	0.503991	0.781067	oeSKIN-D10_vs_oeOE-D10	-0.268401	0	2
Cadps2	0	0.0202417	0.0247536	0.213054	oeSKIN-D10_vs_oeOE-D10	-0.268908	0	2
Gss	0	0.438251	0.512588	0.787382	oeSKIN-D10_vs_oeOE-D10	-0.270791	0	2
Gjb4	0	0.243109	0.185211	0.422102	oeSKIN-D10_vs_oeOE-D10	-0.272299	0	1
Dot1l	0	0.250022	0.243	0.490293	oeSKIN-D10_vs_oeOE-D10	-0.273725	0	2
Anxa6	0	0.151163	0.194633	0.43894	oeSKIN-D10_vs_oeOE-D10	-0.273862	0	2
Sdcbp2	0	0.190778	0.18541	0.432934	oeSKIN-D10_vs_oeOE-D10	-0.27487	0	2
Kif21a	0	1.06166	1.2703	1.57929	oeSKIN-D10_vs_oeOE-D10	-0.275491	0	2
Tuba1a	0	0.307591	0.240718	0.459687	oeSKIN-D10_vs_oeOE-D10	-0.278425	0	1
Myl7	0	0.0430653	0.059765	0.23269	oeSKIN-D10_vs_oeOE-D10	-0.278734	0	2
Fxyd3	0	2.6593	2.82346	3.13091	oeSKIN-D10_vs_oeOE-D10	-0.281883	0	2
Cysrt1	0	0.35782	0.31009	0.549217	oeSKIN-D10_vs_oeOE-D10	-0.282172	0	1
Magi3	0	0.0853144	0.0794315	0.313908	oeSKIN-D10_vs_oeOE-D10	-0.282906	0	2
Clstn1	0	0.336241	0.361515	0.633498	oeSKIN-D10_vs_oeOE-D10	-0.28323	0	2
Ube2f	0	0.528489	0.605455	0.856178	oeSKIN-D10_vs_oeOE-D10	-0.284767	0	2
Strn3	0	0.842156	0.687877	0.972011	oeSKIN-D10_vs_oeOE-D10	-0.28503	0	1
Tubb3	0	0.0557962	0.114104	0.31031	oeSKIN-D10_vs_oeOE-D10	-0.285578	0	2
Osbpl3	0	0.17596	0.219491	0.453795	oeSKIN-D10_vs_oeOE-D10	-0.285883	0	2
Eif4g2	0	1.82983	1.53386	1.84436	oeSKIN-D10_vs_oeOE-D10	-0.288489	0	2
Plec	0	1.13851	0.934387	1.23662	oeSKIN-D10_vs_oeOE-D10	-0.290902	0	1
Pdcd6ip	0	1.01023	0.792763	1.09651	oeSKIN-D10_vs_oeOE-D10	-0.29103	0	1
Lpcat2	0	0.324113	0.40217	0.669808	oeSKIN-D10_vs_oeOE-D10	-0.291349	0	2
Actn4	0	1.07789	0.969187	1.27519	oeSKIN-D10_vs_oeOE-D10	-0.29178	0	1
Ppl	0	0.201402	0.147812	0.395547	oeSKIN-D10_vs_oeOE-D10	-0.292693	0	1
Cdh1	0	0.483658	0.402944	0.683918	oeSKIN-D10_vs_oeOE-D10	-0.293455	0	1
Igfbp5	0	0.082621	0.0249008	0.169876	oeSKIN-D10_vs_oeOE-D10	-0.293495	0	1
Ahnak2	0	0.41764	0.533371	0.815007	oeSKIN-D10_vs_oeOE-D10	-0.296977	0	2
Amer1	0	0.252508	0.348329	0.596781	oeSKIN-D10_vs_oeOE-D10	-0.297264	0	2
Sqor	0	0.393275	0.700426	1.01397	oeSKIN-D10_vs_oeOE-D10	-0.297663	0	3
Mfge8	0	0.491798	0.889979	1.17831	oeSKIN-D10_vs_oeOE-D10	-0.299207	0	3
Ackr3	0	0.165042	0.207025	0.467429	oeSKIN-D10_vs_oeOE-D10	-0.300805	0	2
Cyr61	0	0.631392	0.420621	0.700585	oeSKIN-D10_vs_oeOE-D10	-0.301031	0	2
Pdlim2	0	0.0784857	0.0963795	0.354075	oeSKIN-D10_vs_oeOE-D10	-0.306385	0	2
Macc1	0	0.190132	0.175907	0.435201	oeSKIN-D10_vs_oeOE-D10	-0.307585	0	2
Clip4	0	0.575356	0.643153	0.941295	oeSKIN-D10_vs_oeOE-D10	-0.3111	0	2
Sh3pxd2a	0	0.475059	0.403309	0.692074	oeSKIN-D10_vs_oeOE-D10	-0.312649	0	1
Calm1	0	2.29444	2.3451	2.63123	oeSKIN-D10_vs_oeOE-D10	-0.313172	0	2
Ssx2ip	0	0.278246	0.200316	0.474402	oeSKIN-D10_vs_oeOE-D10	-0.313249	0	1
Iqgap1	0	1.21446	1.02611	1.36176	oeSKIN-D10_vs_oeOE-D10	-0.314679	0	1
Jup	0	1.28831	1.08118	1.42033	oeSKIN-D10_vs_oeOE-D10	-0.318119	0	1
Ctnna1	0	1.22911	1.02081	1.35823	oeSKIN-D10_vs_oeOE-D10	-0.319692	0	1
Tnfrsf12a	0	1.06999	1.02752	1.33883	oeSKIN-D10_vs_oeOE-D10	-0.32922	0	2
Far1	0	0.587212	0.580892	0.899435	oeSKIN-D10_vs_oeOE-D10	-0.329685	0	2
Cyp2j6	0	0.194424	0.231319	0.517269	oeSKIN-D10_vs_oeOE-D10	-0.329762	0	2
Eva1a	0	0.175742	0.223128	0.49372	oeSKIN-D10_vs_oeOE-D10	-0.330384	0	2
Jdp2	0	0.202496	0.284297	0.575063	oeSKIN-D10_vs_oeOE-D10	-0.332167	0	2
Ehf	0	1.42756	1.38136	1.74989	oeSKIN-D10_vs_oeOE-D10	-0.334666	0	2
Alox12	0	0.0361125	0.103741	0.362034	oeSKIN-D10_vs_oeOE-D10	-0.339516	0	2
Lmo7	0	0.0636128	0.0608981	0.332747	oeSKIN-D10_vs_oeOE-D10	-0.340112	0	2
H60c	0	0.226484	0.205466	0.487195	oeSKIN-D10_vs_oeOE-D10	-0.341147	0	2
Col4a6	0	0.0422537	0.0368996	0.317827	oeSKIN-D10_vs_oeOE-D10	-0.344596	0	2
S100a1	0	0.456355	0.450352	0.737373	oeSKIN-D10_vs_oeOE-D10	-0.34568	0	2
Erbin	0	0.592981	0.441434	0.78506	oeSKIN-D10_vs_oeOE-D10	-0.346358	0	1
Fmo5	0	0.122328	0.112805	0.320663	oeSKIN-D10_vs_oeOE-D10	-0.350354	0	2
Myof	0	0.899914	0.743875	1.08284	oeSKIN-D10_vs_oeOE-D10	-0.350944	0	1
Lamb3	0	0.881755	0.71814	1.03826	oeSKIN-D10_vs_oeOE-D10	-0.351532	0	1
Amd1	0	0.601199	0.639269	0.988584	oeSKIN-D10_vs_oeOE-D10	-0.353796	0	2
Plekha1	0	0.345072	0.401123	0.723505	oeSKIN-D10_vs_oeOE-D10	-0.355368	0	2
Galnt18	0	0.431942	0.490346	0.801685	oeSKIN-D10_vs_oeOE-D10	-0.357306	0	2
Mcl1	0	1.4284	1.24627	1.62161	oeSKIN-D10_vs_oeOE-D10	-0.357466	0	1
Vamp8	0	1.25847	1.3713	1.71179	oeSKIN-D10_vs_oeOE-D10	-0.359511	0	2
Lamc2	0	0.741159	0.510773	0.858756	oeSKIN-D10_vs_oeOE-D10	-0.36038	0	2
Col4a3	0	0.007579	0.0356265	0.280188	oeSKIN-D10_vs_oeOE-D10	-0.362246	0	2
Serpinb5	0	2.2282	1.98236	2.34747	oeSKIN-D10_vs_oeOE-D10	-0.366248	0	1
Dsp	0	2.23399	1.71472	2.12329	oeSKIN-D10_vs_oeOE-D10	-0.368065	0	2
Col4a4	0	0.0295072	0.0898792	0.343449	oeSKIN-D10_vs_oeOE-D10	-0.368361	0	2
S100a13	0	0.491842	0.518441	0.865875	oeSKIN-D10_vs_oeOE-D10	-0.370094	0	2
App	0	1.63082	1.69634	2.10629	oeSKIN-D10_vs_oeOE-D10	-0.376812	0	2
Gm42418	0	3.57399	4.17572	4.66156	oeSKIN-D10_vs_oeOE-D10	-0.376966	0	3
Itgb6	0	0.337073	0.262433	0.593092	oeSKIN-D10_vs_oeOE-D10	-0.377897	0	2
S100a14	0	2.41639	2.36315	2.75377	oeSKIN-D10_vs_oeOE-D10	-0.37852	0	2
Crybg1	0	0.355758	0.208213	0.543881	oeSKIN-D10_vs_oeOE-D10	-0.379177	0	1
Tm4sf1	0	0.13824	0.0555073	0.231988	oeSKIN-D10_vs_oeOE-D10	-0.380379	0	1
Pmp22	0	0.157885	0.136093	0.43079	oeSKIN-D10_vs_oeOE-D10	-0.385965	0	2
Cast	0	1.83333	1.53217	1.99111	oeSKIN-D10_vs_oeOE-D10	-0.392791	0	1
Csrp2	0	0.420311	0.71779	1.08106	oeSKIN-D10_vs_oeOE-D10	-0.399512	0	3
Anxa2	0	3.04628	2.80726	3.24067	oeSKIN-D10_vs_oeOE-D10	-0.405716	0	1
Sema5a	0	0.15826	0.272358	0.614282	oeSKIN-D10_vs_oeOE-D10	-0.405996	0	2
Plet1	0	0.12436	0.110179	0.450753	oeSKIN-D10_vs_oeOE-D10	-0.407122	0	2
Tinagl1	0	0.538456	0.50157	0.912029	oeSKIN-D10_vs_oeOE-D10	-0.421307	0	2
Htra1	0	1.35463	1.3263	1.70232	oeSKIN-D10_vs_oeOE-D10	-0.422656	0	2
Ak3	0	0.894037	0.756048	1.17918	oeSKIN-D10_vs_oeOE-D10	-0.429658	0	2
Emp3	0	0.0757333	0.0873531	0.410628	oeSKIN-D10_vs_oeOE-D10	-0.43164	0	2
Cldn7	0	0.0703952	0.103272	0.375505	oeSKIN-D10_vs_oeOE-D10	-0.433302	0	2
Lama3	0	0.870945	0.556758	0.959261	oeSKIN-D10_vs_oeOE-D10	-0.434928	0	2
Thbs1	0	0.178947	0.349957	0.651203	oeSKIN-D10_vs_oeOE-D10	-0.436904	0	3
Adamts1	0	0.430638	0.15611	0.428964	oeSKIN-D10_vs_oeOE-D10	-0.437528	0	2
Crip2	0	1.62147	1.19804	1.67459	oeSKIN-D10_vs_oeOE-D10	-0.438343	0	2
Hist1h2bc	0	0.391486	0.5008	0.892933	oeSKIN-D10_vs_oeOE-D10	-0.439618	0	2
S100a7a	0	0.11151	0.0283206	0.303532	oeSKIN-D10_vs_oeOE-D10	-0.447296	0	2
Vamp5	0	0.293807	0.455379	0.854434	oeSKIN-D10_vs_oeOE-D10	-0.455022	0	2
Ppp2r3a	0	0.456801	0.401169	0.793714	oeSKIN-D10_vs_oeOE-D10	-0.457382	0	2
Sox9	0	0.545162	0.633705	1.10816	oeSKIN-D10_vs_oeOE-D10	-0.460388	0	2
4833423E24Rik	0	0.236681	0.266504	0.659895	oeSKIN-D10_vs_oeOE-D10	-0.460936	0	2
Il18	0	0.0586437	0.111281	0.484596	oeSKIN-D10_vs_oeOE-D10	-0.472281	0	2
Krt6a	0	2.63924	2.0219	2.59546	oeSKIN-D10_vs_oeOE-D10	-0.475553	0	2
Col4a5	0	0.105114	0.113075	0.514933	oeSKIN-D10_vs_oeOE-D10	-0.476467	0	2
Capns2	0	0.148933	0.0977449	0.441757	oeSKIN-D10_vs_oeOE-D10	-0.482555	0	2
Anxa1	0	2.30375	2.24671	2.54472	oeSKIN-D10_vs_oeOE-D10	-0.49867	0	2
Lgals3	0	2.4342	2.41359	2.95089	oeSKIN-D10_vs_oeOE-D10	-0.503234	0	2
Pof1b	0	0.50006	0.494556	0.987634	oeSKIN-D10_vs_oeOE-D10	-0.507151	0	2
Calcb	0	0.0321504	0.0327087	0.306381	oeSKIN-D10_vs_oeOE-D10	-0.515815	0	2
Wnt4	0	1.66985	1.53798	2.02032	oeSKIN-D10_vs_oeOE-D10	-0.515937	0	2
S100a16	0	2.17312	2.16899	2.7333	oeSKIN-D10_vs_oeOE-D10	-0.525645	0	2
Lurap1l	0	0.0286876	0.123535	0.4846	oeSKIN-D10_vs_oeOE-D10	-0.527524	0	2
Ramp1	0	0.0301055	0.0899937	0.411933	oeSKIN-D10_vs_oeOE-D10	-0.531908	0	2
Klk10	0	0.314142	0.196869	0.661437	oeSKIN-D10_vs_oeOE-D10	-0.536869	0	2
Tpm1	0	1.60874	1.71981	2.11908	oeSKIN-D10_vs_oeOE-D10	-0.544252	0	2
Slurp1	0	0.00198637	0.0116163	0.317692	oeSKIN-D10_vs_oeOE-D10	-0.551285	0	2
Dst	0	1.67553	1.50664	2.03381	oeSKIN-D10_vs_oeOE-D10	-0.554415	0	2
Csta1	0	0.667261	0.267139	0.57481	oeSKIN-D10_vs_oeOE-D10	-0.565768	0	2
Spink5	0	0.281431	0.644672	1.26876	oeSKIN-D10_vs_oeOE-D10	-0.573952	0	3
Sema3c	0	0.308463	0.328408	0.835123	oeSKIN-D10_vs_oeOE-D10	-0.60381	0	2
Ahnak	0	1.94586	1.3899	2.05323	oeSKIN-D10_vs_oeOE-D10	-0.618954	0	2
Mgst3	0	0.562484	0.83009	1.47369	oeSKIN-D10_vs_oeOE-D10	-0.627702	0	3
Sorbs2	0	0.00713806	0.1115	0.606428	oeSKIN-D10_vs_oeOE-D10	-0.634446	0	2
Sprr1a	0	0.202244	0.137867	0.465045	oeSKIN-D10_vs_oeOE-D10	-0.658133	0	2
Krt15	0	2.28672	2.45325	3.17581	oeSKIN-D10_vs_oeOE-D10	-0.663202	0	2
Gsn	0	0.555696	0.567465	1.23497	oeSKIN-D10_vs_oeOE-D10	-0.69574	0	2
S100a6	0	4.35503	4.23158	4.97385	oeSKIN-D10_vs_oeOE-D10	-0.709475	0	2
Gsta3	0	0.201152	0.940556	1.71717	oeSKIN-D10_vs_oeOE-D10	-0.770189	0	3
Glul	0	0.435926	0.694322	1.44178	oeSKIN-D10_vs_oeOE-D10	-0.795001	0	3
Igfbp3	0	0.760073	0.867928	1.84263	oeSKIN-D10_vs_oeOE-D10	-0.834418	0	2
Upk3bl	0	0.109966	0.235113	0.900686	oeSKIN-D10_vs_oeOE-D10	-0.883435	0	2
Rbp1	0	0.288842	0.970711	1.81119	oeSKIN-D10_vs_oeOE-D10	-0.885691	0	3
Krt4	0	1.31597	0.871339	1.64756	oeSKIN-D10_vs_oeOE-D10	-0.97661	0	3
S100g	0	0.00717837	0.0343469	0.492879	oeSKIN-D10_vs_oeOE-D10	-1.02308	0	2
Krt19	0	0.112796	0.141609	0.463213	oeSKIN-D10_vs_oeOE-D10	-1.06459	0	2
Ecm1	0	1.06581	1.19596	2.40752	oeSKIN-D10_vs_oeOE-D10	-1.07272	0	3
Sema3d	0	0.114529	0.236294	1.14587	oeSKIN-D10_vs_oeOE-D10	-1.11311	0	2
Stmn2	0	0.0710137	0.260786	1.069	oeSKIN-D10_vs_oeOE-D10	-1.12834	0	3
Timp3	0	0.0701697	0.0741404	0.993706	oeSKIN-D10_vs_oeOE-D10	-1.26619	0	2
Krt13	0	2.41797	1.95825	3.72814	oeSKIN-D10_vs_oeOE-D10	-1.42068	0	3
Clu	0	0.439719	0.709225	1.60577	oeSKIN-D10_vs_oeOE-D10	-1.59653	0	3
S100a4	0	0.51463	0.451075	1.91517	oeSKIN-D10_vs_oeOE-D10	-1.63202	0	2
Wfdc18	0	0.0934729	0.465268	2.44954	oeSKIN-D10_vs_oeOE-D10	-1.66264	0	3
Krt7	0	0.0781457	0.394845	1.87035	oeSKIN-D10_vs_oeOE-D10	-1.72086	0	3
Pmepa1	5.35339e-303	1.40287	1.52742	1.86925	oeSKIN-D10_vs_oeOE-D10	-0.385235	1.65768e-298	2
Krt8	2.1259e-299	0.0115239	0.0144293	0.167547	oeSKIN-D10_vs_oeOE-D10	-0.558227	6.58285e-295	2
Crabp2	6.25834e-298	0.118203	0.396911	0.651168	oeSKIN-D10_vs_oeOE-D10	-0.301367	1.93789e-293	3
Apoc1	2.07242e-283	0.385104	0.382585	0.172643	oeSKIN-D10_vs_oeOE-D10	0.310752	6.41726e-279	2
Ero1l	7.45391e-258	1.0556	0.909154	0.586695	oeSKIN-D10_vs_oeOE-D10	0.494797	2.3081e-253	2
Tmsb10	5.81663e-254	2.22409	2.0132	1.74102	oeSKIN-D10_vs_oeOE-D10	0.260165	1.80112e-249	2
Arg1	1.25211e-249	0.119919	0.135106	0.341378	oeSKIN-D10_vs_oeOE-D10	-0.50837	3.87715e-245	2
BC100530	3.35715e-246	0.867365	0.208222	0.0662494	oeSKIN-D10_vs_oeOE-D10	0.464631	1.03954e-241	3
Cbr3	8.25238e-233	0.567803	0.859159	0.55664	oeSKIN-D10_vs_oeOE-D10	0.482794	2.55535e-228	2
F3	1.75797e-226	0.459604	0.747369	1.02239	oeSKIN-D10_vs_oeOE-D10	-0.312512	5.44354e-222	3
Igfbp2	2.22942e-216	0.936489	0.265035	0.104997	oeSKIN-D10_vs_oeOE-D10	0.280493	6.9034e-212	3
Sprr2a3	1.09279e-213	1.60642	1.32309	0.961799	oeSKIN-D10_vs_oeOE-D10	0.378388	3.38382e-209	3
Slc6a6	2.90491e-209	0.653501	0.776003	1.00725	oeSKIN-D10_vs_oeOE-D10	-0.268787	8.99506e-205	2
Anxa3	1.90501e-205	1.30159	1.49205	1.7277	oeSKIN-D10_vs_oeOE-D10	-0.25258	5.89886e-201	2
Malat1	4.13884e-192	5.17951	5.40707	5.68871	oeSKIN-D10_vs_oeOE-D10	-0.252374	1.28159e-187	2
Inhba	4.32418e-172	0.227048	0.244102	0.514828	oeSKIN-D10_vs_oeOE-D10	-0.594945	1.33898e-167	2
Srd5a1	1.79391e-162	0.184314	0.220177	0.395099	oeSKIN-D10_vs_oeOE-D10	-0.298501	5.55485e-158	2
Hmgcs1	1.44355e-157	1.25647	0.978816	1.20923	oeSKIN-D10_vs_oeOE-D10	-0.277958	4.46994e-153	2
Cdkn2b	3.8065e-145	0.0538278	0.159624	0.312444	oeSKIN-D10_vs_oeOE-D10	-0.285169	1.17868e-140	2
Defb1	1.09371e-142	1.39212	1.183	0.936317	oeSKIN-D10_vs_oeOE-D10	0.312626	3.38668e-138	2
BC037156	1.99041e-133	0.0112556	0.0590092	0.140062	oeSKIN-D10_vs_oeOE-D10	-0.281772	6.16331e-129	2
Epcam	4.33629e-131	0.898758	1.24115	1.55909	oeSKIN-D10_vs_oeOE-D10	-0.517895	1.34273e-126	3
Dapl1	6.65906e-130	0.202573	0.316026	0.51942	oeSKIN-D10_vs_oeOE-D10	-0.327005	2.06198e-125	2
Basp1	8.79008e-123	0.14922	0.402606	0.656966	oeSKIN-D10_vs_oeOE-D10	-0.402058	2.72185e-118	3
Nupr1	9.04688e-107	0.564449	0.773817	1.04148	oeSKIN-D10_vs_oeOE-D10	-0.645616	2.80137e-102	2
Ppbp	6.9814e-75	0.522827	0.270004	0.39841	oeSKIN-D10_vs_oeOE-D10	-0.300416	2.16179e-70	3
Stmn1	1.06122e-60	1.33925	1.20424	1.4105	oeSKIN-D10_vs_oeOE-D10	-0.294884	3.28605e-56	1
Krt18	1.76777e-58	0.147144	0.140082	0.275647	oeSKIN-D10_vs_oeOE-D10	-0.427585	5.47391e-54	2
Ndrg1	1.88748e-56	0.969675	0.92999	0.738667	oeSKIN-D10_vs_oeOE-D10	0.34379	5.84458e-52	2
Ltf	9.20379e-41	0.0282737	0.278246	0.36054	oeSKIN-D10_vs_oeOE-D10	-0.45322	2.84995e-36	3
Ly6d	1.6786e-27	1.09784	0.794973	0.955806	oeSKIN-D10_vs_oeOE-D10	-0.258576	5.19779e-23	2
Mki67	9.69088e-09	0.705326	0.398634	0.514294	oeSKIN-D10_vs_oeOE-D10	-0.271705	0.000300078	2
Hist1h1b	0.104758	0.660369	0.266784	0.374914	oeSKIN-D10_vs_oeOE-D10	-0.347497	1	3
Cald1	0.267626	0.354184	0.616409	0.694631	oeSKIN-D10_vs_oeOE-D10	-0.252857	1	2
Gm3776	0.937855	0.0524243	0.286158	0.20427	oeSKIN-D10_vs_oeOE-D10	0.286784	1	3

## Sheet: Fig.4 N
FIG.4 N
DEGs in Cluster8						Enrichment analysis result from DEGs in C8
Gene symbol	Average logFoldChange	p-value				source	term_id	term_name	p_value	query_size	intersection_size	term_size	genes
Ero1l	1.57793	0				GO:BP	GO:0007275	multicellular organism development	1.27919e-08	51	34	4953	Sdc4,Pgk1,Cav1,Gapdh,Pthlh,Pafah1b3,Rras,Swap70,Adm,Bnip3,Bsg,Cpe,Itgb1,Ero1l,Fndc3a,Ctsh,Krt13,Tgfbi,Ctsl,Basp1,Ndrg1,H2-Ab1,Vegfa,Anxa1,Pgf,Mxi1,Cited1,Anxa4,H2-K1,B2m,Kctd11,Adm2,Eif4ebp1,Nupr1
Ndrg1	1.12913	0				GO:BP	GO:0048856	anatomical structure development	2.13272e-08	51	35	5380	Sdc4,Pgk1,Car9,Cav1,Gapdh,Pthlh,Pafah1b3,Rras,Swap70,Adm,Bnip3,Bsg,Cpe,Itgb1,Ero1l,Fndc3a,Ctsh,Krt13,Tgfbi,Ctsl,Basp1,Ndrg1,H2-Ab1,Vegfa,Anxa1,Pgf,Mxi1,Cited1,Anxa4,H2-K1,B2m,Kctd11,Adm2,Eif4ebp1,Nupr1
Espn	1.04066	0				GO:BP	GO:0048731	system development	2.98438e-08	51	32	4449	Sdc4,Pgk1,Cav1,Pthlh,Pafah1b3,Rras,Swap70,Adm,Bnip3,Bsg,Cpe,Itgb1,Ero1l,Fndc3a,Ctsh,Krt13,Tgfbi,Ctsl,Basp1,Ndrg1,H2-Ab1,Vegfa,Anxa1,Pgf,Cited1,Anxa4,H2-K1,B2m,Kctd11,Adm2,Eif4ebp1,Nupr1
Tgfbi	0.97092	0				GO:BP	GO:0032501	multicellular organismal process	5.35257e-08	51	38	6665	Sdc4,Pgk1,Espn,Cav1,Hilpda,Gapdh,Pthlh,Pafah1b3,Rras,Swap70,Adm,Bnip3,Bsg,Cpe,Itgb1,Ero1l,Fndc3a,Ctsh,Krt13,Tgfbi,Ctsl,Basp1,Ndrg1,Cd47,H2-Ab1,Vegfa,Anxa1,Ptges,Pgf,Mxi1,Cited1,Anxa4,H2-K1,B2m,Kctd11,Adm2,Eif4ebp1,Nupr1
Bnip3	0.958882	0				GO:BP	GO:0001666	response to hypoxia	1.0411e-07	51	11	305	Pgk1,Car9,Cav1,Hilpda,Adm,Bnip3,Ero1l,Ndrg1,Vegfa,Pgf,Eif4ebp1
Aplp2	0.928909	0				GO:BP	GO:0048519	negative regulation of biological process	1.43881e-07	51	33	5039	Sdc4,Pgk1,Espn,Cav1,Gapdh,Pthlh,Rras,Swap70,Adm,Bnip3,Cpe,Itgb1,Ero1l,Ctsh,Ctsl,Basp1,Ndrg1,Csta1,Cd47,H2-Ab1,Ier3,Vegfa,Anxa1,Ptges,Isg20,Mxi1,Cited1,Anxa4,H2-K1,B2m,Kctd11,Eif4ebp1,Nupr1
Itgb1	0.924625	0				GO:BP	GO:0036293	response to decreased oxygen levels	1.62545e-07	51	11	318	Pgk1,Car9,Cav1,Hilpda,Adm,Bnip3,Ero1l,Ndrg1,Vegfa,Pgf,Eif4ebp1
Egln3	0.90509	0				GO:BP	GO:0048513	animal organ development	2.06489e-07	51	27	3287	Sdc4,Cav1,Pthlh,Pafah1b3,Rras,Adm,Bnip3,Bsg,Cpe,Itgb1,Ero1l,Fndc3a,Ctsh,Krt13,Tgfbi,Ctsl,Basp1,H2-Ab1,Vegfa,Anxa1,Pgf,Cited1,Anxa4,H2-K1,B2m,Eif4ebp1,Nupr1
Vegfa	0.881569	0				GO:BP	GO:0032502	developmental process	2.0716e-07	51	35	5802	Sdc4,Pgk1,Car9,Cav1,Gapdh,Pthlh,Pafah1b3,Rras,Swap70,Adm,Bnip3,Bsg,Cpe,Itgb1,Ero1l,Fndc3a,Ctsh,Krt13,Tgfbi,Ctsl,Basp1,Ndrg1,H2-Ab1,Vegfa,Anxa1,Pgf,Mxi1,Cited1,Anxa4,H2-K1,B2m,Kctd11,Adm2,Eif4ebp1,Nupr1
Pthlh	0.866656	0				GO:BP	GO:0070482	response to oxygen levels	3.41564e-07	51	11	341	Pgk1,Car9,Cav1,Hilpda,Adm,Bnip3,Ero1l,Ndrg1,Vegfa,Pgf,Eif4ebp1
Bsg	0.862479	0				GO:BP	GO:0006950	response to stress	3.99642e-07	51	27	3382	Sdc4,Pgk1,Car9,Cav1,Hilpda,Gapdh,Adm,Bnip3,Cotl1,Itgb1,Ero1l,Ctsl,Ndrg1,Cd47,H2-Ab1,Ier3,Vegfa,Anxa1,Ptges,Isg20,Pgf,Cited1,H2-K1,B2m,Upp1,Eif4ebp1,Nupr1
H2-Ab1	0.843439	0				GO:BP	GO:0048514	blood vessel morphogenesis	7.40173e-07	51	13	594	Pgk1,Cav1,Rras,Adm,Bsg,Itgb1,Ctsh,Tgfbi,Vegfa,Anxa1,Pgf,Cited1,Adm2
Car9	0.827927	0				GO:BP	GO:0001525	angiogenesis	1.42482e-06	51	12	502	Pgk1,Cav1,Rras,Adm,Bsg,Itgb1,Ctsh,Tgfbi,Vegfa,Anxa1,Pgf,Adm2
Tmsb10	0.799602	0				GO:BP	GO:0001568	blood vessel development	4.01609e-06	51	13	683	Pgk1,Cav1,Rras,Adm,Bsg,Itgb1,Ctsh,Tgfbi,Vegfa,Anxa1,Pgf,Cited1,Adm2
Ddit4	0.77228	0				GO:BP	GO:0071453	cellular response to oxygen levels	4.56559e-06	51	8	162	Pgk1,Cav1,Hilpda,Bnip3,Ero1l,Ndrg1,Vegfa,Eif4ebp1
Adm	0.760379	0				GO:BP	GO:0035239	tube morphogenesis	5.24006e-06	51	14	846	Sdc4,Pgk1,Cav1,Rras,Adm,Bsg,Itgb1,Ctsh,Tgfbi,Vegfa,Anxa1,Pgf,Cited1,Adm2
Pglyrp1	0.758118	0				GO:BP	GO:0002376	immune system process	6.01766e-06	51	21	2224	Sdc4,Cav1,Gapdh,Rras,Swap70,Adm,Bnip3,Bsg,Itgb1,Ctsh,Ctsl,Ndrg1,Cd47,H2-Ab1,Vegfa,Anxa1,Isg20,Pgf,Cited1,H2-K1,B2m
Ctsl	0.742899	0				GO:BP	GO:0001944	vasculature development	6.8422e-06	51	13	714	Pgk1,Cav1,Rras,Adm,Bsg,Itgb1,Ctsh,Tgfbi,Vegfa,Anxa1,Pgf,Cited1,Adm2
Lama3	0.724036	0				GO:BP	GO:0009888	tissue development	7.94799e-06	51	19	1808	Sdc4,Pgk1,Car9,Cav1,Pthlh,Adm,Bsg,Itgb1,Fndc3a,Ctsh,Tgfbi,Ctsl,Basp1,Vegfa,Anxa1,Pgf,Cited1,Anxa4,Nupr1
Prelid2	0.718429	0				GO:BP	GO:0035295	tube development	9.32921e-06	51	15	1050	Sdc4,Pgk1,Cav1,Rras,Adm,Bsg,Itgb1,Ctsh,Tgfbi,Vegfa,Anxa1,Pgf,Cited1,Adm2,Eif4ebp1
Inhba	0.71076	0				GO:BP	GO:0060429	epithelium development	1.41467e-05	51	15	1083	Sdc4,Pgk1,Car9,Cav1,Adm,Bsg,Fndc3a,Ctsh,Ctsl,Basp1,Vegfa,Anxa1,Pgf,Cited1,Anxa4
Itgb4	0.707718	0				GO:BP	GO:0048523	negative regulation of cellular process	1.83866e-05	51	29	4630	Sdc4,Espn,Cav1,Gapdh,Pthlh,Rras,Swap70,Adm,Bnip3,Itgb1,Ero1l,Ctsh,Ctsl,Basp1,Ndrg1,Csta1,Cd47,H2-Ab1,Ier3,Vegfa,Anxa1,Ptges,Mxi1,Cited1,H2-K1,B2m,Kctd11,Eif4ebp1,Nupr1
Col18a1	0.704198	0				GO:BP	GO:0050896	response to stimulus	3.14299e-05	51	37	7703	Sdc4,Pgk1,Car9,Cav1,Hilpda,Gapdh,Pthlh,Rras,Swap70,Adm,Bnip3,Bsg,Cpe,Cotl1,Itgb1,Ero1l,Ctsh,Krt13,Ctsl,Ndrg1,Cd47,H2-Ab1,Ier3,Vegfa,Anxa1,Ptges,Isg20,Pgf,Cited1,Anxa4,H2-K1,B2m,Kctd11,Upp1,Adm2,Eif4ebp1,Nupr1
Ccnd2	0.700952	0				GO:BP	GO:0042127	regulation of cell population proliferation	3.60824e-05	51	17	1550	Sdc4,Cav1,Hilpda,Adm,Itgb1,Ctsh,Ctsl,Ndrg1,Cd47,H2-Ab1,Vegfa,Anxa1,Ptges,Pgf,B2m,Kctd11,Nupr1
Lamc2	0.673302	0				GO:BP	GO:0071456	cellular response to hypoxia	3.63225e-05	51	7	136	Pgk1,Hilpda,Bnip3,Ero1l,Ndrg1,Vegfa,Eif4ebp1
Isg20	0.668211	0				GO:BP	GO:0009605	response to external stimulus	3.9102e-05	51	21	2470	Cav1,Gapdh,Swap70,Adm,Bnip3,Bsg,Cotl1,Ctsl,Cd47,H2-Ab1,Vegfa,Anxa1,Ptges,Isg20,Pgf,Cited1,H2-K1,B2m,Upp1,Eif4ebp1,Nupr1
Upp1	0.665709	0				GO:BP	GO:0051239	regulation of multicellular organismal process	4.83702e-05	51	21	2500	Pgk1,Cav1,Hilpda,Pthlh,Rras,Adm,Bsg,Cpe,Itgb1,Ctsh,Cd47,Vegfa,Anxa1,Ptges,Pgf,Cited1,Anxa4,B2m,Kctd11,Adm2,Nupr1
Gapdh	0.665123	0				GO:BP	GO:0036294	cellular response to decreased oxygen levels	5.93253e-05	51	7	146	Pgk1,Hilpda,Bnip3,Ero1l,Ndrg1,Vegfa,Eif4ebp1
Itga6	0.650864	0				GO:BP	GO:0008283	cell population proliferation	6.91722e-05	51	18	1837	Sdc4,Cav1,Hilpda,Adm,Itgb1,Ctsh,Tgfbi,Ctsl,Ndrg1,Cd47,H2-Ab1,Vegfa,Anxa1,Ptges,Pgf,B2m,Kctd11,Nupr1
Cpe	0.631653	0				GO:BP	GO:0045766	positive regulation of angiogenesis	8.95758e-05	51	7	155	Rras,Adm,Itgb1,Ctsh,Vegfa,Pgf,Adm2
Pgk1	0.624859	0				GO:BP	GO:1904018	positive regulation of vasculature development	8.95758e-05	51	7	155	Rras,Adm,Itgb1,Ctsh,Vegfa,Pgf,Adm2
Ptges	0.622602	0				GO:BP	GO:0072359	circulatory system development	9.87479e-05	51	14	1068	Pgk1,Cav1,Rras,Adm,Bsg,Cpe,Itgb1,Ctsh,Tgfbi,Vegfa,Anxa1,Pgf,Cited1,Adm2
Bnip3l	0.621757	0				GO:BP	GO:0048646	anatomical structure formation involved in morphogenesis	0.000122853	51	14	1087	Sdc4,Pgk1,Cav1,Rras,Adm,Bsg,Itgb1,Ctsh,Tgfbi,Vegfa,Anxa1,Pgf,Mxi1,Adm2
Ndufa4l2	0.6038	0				GO:BP	GO:0009628	response to abiotic stimulus	0.000159107	51	14	1110	Pgk1,Car9,Cav1,Hilpda,Adm,Bnip3,Itgb1,Ero1l,Krt13,Ndrg1,Vegfa,Anxa1,Pgf,Eif4ebp1
Egln1	0.597773	0				GO:BP	GO:2000026	regulation of multicellular organismal development	0.000182863	51	15	1314	Pgk1,Cav1,Pthlh,Rras,Adm,Itgb1,Ctsh,Vegfa,Anxa1,Pgf,Cited1,B2m,Kctd11,Adm2,Nupr1
Cbr2	0.587665	0				GO:BP	GO:0030154	cell differentiation	0.000190571	51	25	3833	Sdc4,Pgk1,Cav1,Pthlh,Rras,Adm,Bnip3,Bsg,Itgb1,Ero1l,Fndc3a,Tgfbi,Ctsl,Basp1,Ndrg1,H2-Ab1,Vegfa,Anxa1,Pgf,Cited1,Anxa4,H2-K1,B2m,Kctd11,Nupr1
Ier3	0.586657	0				GO:BP	GO:0045765	regulation of angiogenesis	0.000250106	51	8	271	Pgk1,Rras,Adm,Itgb1,Ctsh,Vegfa,Pgf,Adm2
Rras	0.586651	0				GO:BP	GO:0008285	negative regulation of cell population proliferation	0.000256575	51	11	647	Sdc4,Cav1,Adm,Itgb1,Ctsl,Ndrg1,H2-Ab1,Ptges,B2m,Kctd11,Nupr1
H2-K1	0.584605	0				GO:BP	GO:0048869	cellular developmental process	0.000268336	51	25	3899	Sdc4,Pgk1,Cav1,Pthlh,Rras,Adm,Bnip3,Bsg,Itgb1,Ero1l,Fndc3a,Tgfbi,Ctsl,Basp1,Ndrg1,H2-Ab1,Vegfa,Anxa1,Pgf,Cited1,Anxa4,H2-K1,B2m,Kctd11,Nupr1
App	0.56734	0				GO:BP	GO:1901342	regulation of vasculature development	0.000279743	51	8	275	Pgk1,Rras,Adm,Itgb1,Ctsh,Vegfa,Pgf,Adm2
Slc16a3	0.563742	0				GO:BP	GO:0009653	anatomical structure morphogenesis	0.000301421	51	20	2516	Sdc4,Pgk1,Car9,Cav1,Rras,Adm,Bnip3,Bsg,Cpe,Itgb1,Ctsh,Krt13,Tgfbi,Ctsl,Vegfa,Anxa1,Pgf,Mxi1,Cited1,Adm2
Itga2	0.556213	0				GO:BP	GO:0051716	cellular response to stimulus	0.000593204	51	32	6470	Pgk1,Cav1,Hilpda,Gapdh,Pthlh,Rras,Swap70,Adm,Bnip3,Bsg,Cpe,Itgb1,Ero1l,Ctsh,Krt13,Ctsl,Ndrg1,Cd47,H2-Ab1,Ier3,Vegfa,Anxa1,Ptges,Pgf,Cited1,Anxa4,B2m,Kctd11,Upp1,Adm2,Eif4ebp1,Nupr1
Ctsh	0.554326	0				GO:BP	GO:0060754	positive regulation of mast cell chemotaxis	0.000616171	51	3	7	Swap70,Vegfa,Pgf
Mt1	0.553514	0				GO:BP	GO:0042221	response to chemical	0.00073084	51	25	4101	Pgk1,Car9,Cav1,Hilpda,Gapdh,Swap70,Adm,Bnip3,Bsg,Itgb1,Ero1l,Ctsh,Krt13,Ctsl,Ndrg1,Cd47,H2-Ab1,Vegfa,Anxa1,Ptges,Pgf,Cited1,B2m,Eif4ebp1,Nupr1
Mgarp	0.543731	0				GO:BP	GO:0060753	regulation of mast cell chemotaxis	0.00147413	51	3	9	Swap70,Vegfa,Pgf
Cotl1	0.540824	0				GO:BP	GO:0001655	urogenital system development	0.00192872	51	8	355	Sdc4,Ctsh,Basp1,Vegfa,Anxa1,Pgf,Cited1,Anxa4
Col17a1	0.540641	0				GO:BP	GO:0006952	defense response	0.00201958	51	14	1369	Gapdh,Adm,Bnip3,Cotl1,Itgb1,Cd47,H2-Ab1,Anxa1,Ptges,Isg20,Cited1,H2-K1,B2m,Nupr1
Lamb3	0.540262	0				GO:BP	GO:0009987	cellular process	0.00222831	51	48	14871	Sdc4,Pgk1,Car9,Espn,Cav1,Hilpda,Gapdh,Pthlh,Rras,Swap70,Adm,Bnip3,Bsg,Cpe,Cotl1,Itgb1,Ero1l,Fndc3a,Ctsh,Krt13,Cltb,Tgfbi,Ctsl,Npc2,Basp1,Ndrg1,Csta1,Cd47,H2-Ab1,Ier3,Vegfa,Anxa1,Ptges,Isg20,Pgf,Mxi1,Cited1,Anxa4,H2-K1,B2m,Prelid2,Gtf2e2,Fxyd4,Kctd11,Upp1,Adm2,Eif4ebp1,Nupr1
Higd1a	0.53887	0				GO:BP	GO:0002460	adaptive immune response based on somatic recombination of immune receptors built from immunoglobulin superfamily domains	0.00260301	51	7	255	Swap70,Ctsh,H2-Ab1,Vegfa,Anxa1,H2-K1,B2m
Pgf	0.535317	0				GO:BP	GO:0002009	morphogenesis of an epithelium	0.00284496	51	9	508	Sdc4,Car9,Adm,Bsg,Ctsh,Ctsl,Vegfa,Pgf,Cited1
P4ha2	0.530872	0				GO:BP	GO:0044419	biological process involved in interspecies interaction between organisms	0.00361294	51	14	1438	Cav1,Gapdh,Adm,Bnip3,Bsg,Cotl1,Cd47,H2-Ab1,Anxa1,Ptges,Isg20,Cited1,H2-K1,B2m
Nedd9	0.528904	0				GO:BP	GO:0051707	response to other organism	0.00375445	51	13	1232	Cav1,Gapdh,Adm,Bnip3,Cotl1,Cd47,H2-Ab1,Anxa1,Ptges,Isg20,Cited1,H2-K1,B2m
Hilpda	0.520674	0				GO:BP	GO:0043207	response to external biotic stimulus	0.00382248	51	13	1234	Cav1,Gapdh,Adm,Bnip3,Cotl1,Cd47,H2-Ab1,Anxa1,Ptges,Isg20,Cited1,H2-K1,B2m
P4ha1	0.519806	0				GO:BP	GO:0045785	positive regulation of cell adhesion	0.00443146	51	8	397	Sdc4,Cav1,Rras,Itgb1,Cd47,H2-Ab1,Vegfa,Anxa1
Ly6e	0.515744	0				GO:BP	GO:0030335	positive regulation of cell migration	0.00448285	51	9	537	Cav1,Rras,Swap70,Bsg,Itgb1,Ctsh,Vegfa,Anxa1,Pgf
Prss12	0.515581	0				GO:BP	GO:0033993	response to lipid	0.00466675	51	11	869	Car9,Cav1,Adm,Ctsh,Krt13,Ctsl,Anxa1,Ptges,Cited1,B2m,Eif4ebp1
Pls3	0.512865	0				GO:BP	GO:0009607	response to biotic stimulus	0.0050712	51	13	1266	Cav1,Gapdh,Adm,Bnip3,Cotl1,Cd47,H2-Ab1,Anxa1,Ptges,Isg20,Cited1,H2-K1,B2m
Mxi1	0.50641	0				GO:BP	GO:0051093	negative regulation of developmental process	0.00515294	51	11	878	Pgk1,Cav1,Pthlh,Bnip3,Cpe,Itgb1,Vegfa,Anxa1,Cited1,B2m,Kctd11
Tpm1	0.501653	0				GO:BP	GO:0006955	immune response	0.00529611	51	13	1271	Gapdh,Swap70,Adm,Ctsh,Ctsl,Cd47,H2-Ab1,Vegfa,Anxa1,Isg20,Cited1,H2-K1,B2m
Eid1	0.496871	0				GO:BP	GO:0098542	defense response to other organism	0.00532461	51	11	881	Gapdh,Adm,Bnip3,Cotl1,Cd47,H2-Ab1,Anxa1,Isg20,Cited1,H2-K1,B2m
Myo1b	0.496584	0				GO:BP	GO:0022603	regulation of anatomical structure morphogenesis	0.00593373	51	11	891	Pgk1,Rras,Adm,Bnip3,Cpe,Itgb1,Ctsh,Vegfa,Anxa1,Pgf,Adm2
Arl4c	0.490442	0				GO:BP	GO:0051129	negative regulation of cellular component organization	0.0059638	51	10	716	Espn,Cav1,Swap70,Bnip3,Itgb1,Vegfa,H2-K1,B2m,Eif4ebp1,Nupr1
Plod2	0.489086	0				GO:BP	GO:2000147	positive regulation of cell motility	0.00603827	51	9	557	Cav1,Rras,Swap70,Bsg,Itgb1,Ctsh,Vegfa,Anxa1,Pgf
Pnrc1	0.483229	0				GO:BP	GO:0002551	mast cell chemotaxis	0.00633752	51	3	14	Swap70,Vegfa,Pgf
Sdc4	0.477619	0				GO:BP	GO:0033554	cellular response to stress	0.00659368	51	15	1743	Pgk1,Cav1,Hilpda,Adm,Bnip3,Ero1l,Ctsl,Ndrg1,Ier3,Vegfa,Anxa1,B2m,Upp1,Eif4ebp1,Nupr1
Acp5	0.476144	0				GO:BP	GO:0040017	positive regulation of locomotion	0.00697667	51	9	567	Cav1,Rras,Swap70,Bsg,Itgb1,Ctsh,Vegfa,Anxa1,Pgf
Pgm2	0.470236	0				GO:BP	GO:0051272	positive regulation of cellular component movement	0.0075979	51	9	573	Cav1,Rras,Swap70,Bsg,Itgb1,Ctsh,Vegfa,Anxa1,Pgf
Pold4	0.46884	0				GO:BP	GO:0097531	mast cell migration	0.00790936	51	3	15	Swap70,Vegfa,Pgf
Aldoa	0.463799	0				GO:BP	GO:0048002	antigen processing and presentation of peptide antigen	0.00798329	51	4	50	Ctsl,H2-Ab1,H2-K1,B2m
Cited1	0.462818	0				GO:BP	GO:0001822	kidney development	0.00848853	51	7	305	Sdc4,Ctsh,Basp1,Vegfa,Pgf,Cited1,Anxa4
Eif4ebp1	0.462663	0				GO:BP	GO:0097529	myeloid leukocyte migration	0.00850439	51	6	197	Swap70,Bsg,Cd47,Vegfa,Anxa1,Pgf
Cav1	0.456504	0				GO:BP	GO:0070887	cellular response to chemical stimulus	0.00882515	51	19	2823	Pgk1,Cav1,Hilpda,Gapdh,Swap70,Bnip3,Bsg,Ero1l,Krt13,Ndrg1,Cd47,H2-Ab1,Vegfa,Anxa1,Ptges,Pgf,Cited1,B2m,Eif4ebp1
Pfkp	0.455559	0				GO:BP	GO:0050789	regulation of biological process	0.00887499	51	39	10278	Sdc4,Pgk1,Espn,Cav1,Hilpda,Gapdh,Pthlh,Rras,Swap70,Adm,Bnip3,Bsg,Cpe,Cotl1,Itgb1,Ero1l,Ctsh,Ctsl,Basp1,Ndrg1,Csta1,Cd47,H2-Ab1,Ier3,Vegfa,Anxa1,Ptges,Isg20,Pgf,Mxi1,Cited1,Anxa4,H2-K1,B2m,Fxyd4,Kctd11,Adm2,Eif4ebp1,Nupr1
Pappa	0.45227	0				GO:BP	GO:0050794	regulation of cellular process	0.00958214	51	38	9834	Sdc4,Pgk1,Espn,Cav1,Hilpda,Gapdh,Pthlh,Rras,Swap70,Adm,Bnip3,Bsg,Cpe,Cotl1,Itgb1,Ero1l,Ctsh,Ctsl,Basp1,Ndrg1,Csta1,Cd47,H2-Ab1,Ier3,Vegfa,Anxa1,Ptges,Pgf,Mxi1,Cited1,Anxa4,H2-K1,B2m,Fxyd4,Kctd11,Adm2,Eif4ebp1,Nupr1
Pxdc1	0.449119	0				GO:BP	GO:0050793	regulation of developmental process	0.0100319	51	17	2305	Pgk1,Cav1,Pthlh,Rras,Adm,Bnip3,Cpe,Itgb1,Ctsh,Vegfa,Anxa1,Pgf,Cited1,B2m,Kctd11,Adm2,Nupr1
Arpc1b	0.445938	0				GO:BP	GO:0048729	tissue morphogenesis	0.0104412	51	9	596	Sdc4,Car9,Adm,Bsg,Ctsh,Ctsl,Vegfa,Pgf,Cited1
Phldb2	0.445763	0				GO:BP	GO:0072001	renal system development	0.010483	51	7	315	Sdc4,Ctsh,Basp1,Vegfa,Pgf,Cited1,Anxa4
Pcdh7	0.444538	0				GO:BP	GO:0001763	morphogenesis of a branching structure	0.0106852	51	6	205	Adm,Cpe,Ctsh,Vegfa,Pgf,Cited1
Cavin3	0.43874	0				GO:BP	GO:0030855	epithelial cell differentiation	0.010872	51	9	599	Pgk1,Cav1,Fndc3a,Ctsl,Basp1,Vegfa,Anxa1,Cited1,Anxa4
Pafah1b3	0.43831	0				GO:BP	GO:0065007	biological regulation	0.0111109	51	40	10841	Sdc4,Pgk1,Espn,Cav1,Hilpda,Gapdh,Pthlh,Rras,Swap70,Adm,Bnip3,Bsg,Cpe,Cotl1,Itgb1,Ero1l,Ctsh,Ctsl,Npc2,Basp1,Ndrg1,Csta1,Cd47,H2-Ab1,Ier3,Vegfa,Anxa1,Ptges,Isg20,Pgf,Mxi1,Cited1,Anxa4,H2-K1,B2m,Fxyd4,Kctd11,Adm2,Eif4ebp1,Nupr1
Selenbp1	0.435201	0				GO:BP	GO:0098609	cell-cell adhesion	0.0114543	51	10	771	Sdc4,Cav1,Swap70,Bsg,Itgb1,Fndc3a,Cd47,H2-Ab1,Vegfa,Anxa1
Itga3	0.430267	0				GO:BP	GO:0048608	reproductive structure development	0.0124582	51	8	457	Adm,Bsg,Fndc3a,Ctsl,Vegfa,Anxa1,Cited1,Nupr1
Kctd11	0.429897	0				GO:BP	GO:0061458	reproductive system development	0.0132746	51	8	461	Adm,Bsg,Fndc3a,Ctsl,Vegfa,Anxa1,Cited1,Nupr1
Serpinb6a	0.428246	0				GO:BP	GO:0050900	leukocyte migration	0.0136455	51	7	328	Swap70,Bsg,Itgb1,Cd47,Vegfa,Anxa1,Pgf
Tmsb4x	0.425147	0				GO:BP	GO:0006898	receptor-mediated endocytosis	0.0136603	51	6	214	Cav1,Adm,Itgb1,Cltb,Vegfa,B2m
Slc2a1	0.421708	0				GO:BP	GO:0060562	epithelial tube morphogenesis	0.0156532	51	7	335	Sdc4,Adm,Bsg,Ctsh,Vegfa,Pgf,Cited1
Fndc3a	0.418049	0				GO:BP	GO:0010033	response to organic substance	0.0172136	51	19	2954	Car9,Cav1,Gapdh,Adm,Bsg,Itgb1,Ero1l,Ctsh,Krt13,Ctsl,Cd47,H2-Ab1,Vegfa,Anxa1,Ptges,Pgf,Cited1,B2m,Eif4ebp1
Stbd1	0.414945	0				GO:BP	GO:0002478	antigen processing and presentation of exogenous peptide antigen	0.0196606	51	3	20	H2-Ab1,H2-K1,B2m
Npc2	0.414873	0				GO:BP	GO:0072073	kidney epithelium development	0.0239521	51	5	138	Sdc4,Basp1,Vegfa,Pgf,Cited1
Ktn1	0.4111	0				GO:BP	GO:0034230	enkephalin processing	0.0246264	51	2	3	Cpe,Ctsl
Lima1	0.403221	0				GO:BP	GO:0002252	immune effector process	0.0247711	51	9	664	Swap70,Bnip3,Ctsh,Cd47,H2-Ab1,Anxa1,Isg20,H2-K1,B2m
Malat1	0.402082	0				GO:BP	GO:0030155	regulation of cell adhesion	0.0272379	51	9	672	Sdc4,Cav1,Rras,Swap70,Itgb1,Cd47,H2-Ab1,Vegfa,Anxa1
Nrip1	0.401172	0				GO:BP	GO:0007155	cell adhesion	0.0278703	51	12	1259	Sdc4,Cav1,Rras,Swap70,Bsg,Itgb1,Fndc3a,Tgfbi,Cd47,H2-Ab1,Vegfa,Anxa1
Nrg1	0.395744	0				GO:BP	GO:0022610	biological adhesion	0.0301581	51	12	1269	Sdc4,Cav1,Rras,Swap70,Bsg,Itgb1,Fndc3a,Tgfbi,Cd47,H2-Ab1,Vegfa,Anxa1
Tpm4	0.395726	0				GO:BP	GO:0002250	adaptive immune response	0.0302681	51	7	371	Swap70,Ctsh,H2-Ab1,Vegfa,Anxa1,H2-K1,B2m
Cnn3	0.392594	0				GO:BP	GO:0007399	nervous system development	0.0330724	51	16	2251	Sdc4,Cav1,Pafah1b3,Adm,Bnip3,Bsg,Cpe,Itgb1,Ctsl,Ndrg1,Vegfa,Anxa1,Cited1,H2-K1,B2m,Kctd11
Trappc6a	0.392581	0				GO:BP	GO:0010634	positive regulation of epithelial cell migration	0.0335823	51	5	148	Rras,Bsg,Ctsh,Vegfa,Anxa1
Fam162a	0.390092	0				GO:BP	GO:0030334	regulation of cell migration	0.037136	51	10	883	Sdc4,Cav1,Rras,Swap70,Bsg,Itgb1,Ctsh,Vegfa,Anxa1,Pgf
H2-Q7	0.386888	0				GO:BP	GO:0022407	regulation of cell-cell adhesion	0.0416861	51	7	390	Sdc4,Cav1,Swap70,Cd47,H2-Ab1,Vegfa,Anxa1
Cd63	0.385559	0				GO:BP	GO:0019884	antigen processing and presentation of exogenous antigen	0.0498893	51	3	27	H2-Ab1,H2-K1,B2m
Cdcp1	0.384483	0				GO:CC	GO:0005576	extracellular region	1.45242e-07	51	21	2022	Sdc4,Pgk1,Hilpda,Pthlh,Adm,Cpe,Itgb1,Ctsh,Krt13,Tgfbi,Ctsl,Npc2,Csta1,Cd47,Vegfa,Anxa1,Pgf,Anxa4,H2-K1,B2m,Adm2
Adm2	0.382273	0				GO:CC	GO:0005737	cytoplasm	1.86696e-06	51	43	10262	Sdc4,Pgk1,Espn,Cav1,Hilpda,Gapdh,Pthlh,Pafah1b3,Rras,Swap70,Adm,Bnip3,Bsg,Cpe,Cotl1,Itgb1,Ero1l,Fndc3a,Ctsh,Cltb,Tgfbi,Ctsl,Npc2,Basp1,Ndrg1,Csta1,H2-Ab1,Vegfa,Anxa1,Ptges,Isg20,Mxi1,Mex3d,Cited1,Anxa4,H2-K1,B2m,Prelid2,Gtf2e2,Kctd11,Upp1,Eif4ebp1,Nupr1
Serpine1	0.381476	0				GO:CC	GO:0005615	extracellular space	2.98723e-06	51	16	1303	Pgk1,Hilpda,Adm,Cpe,Ctsh,Krt13,Tgfbi,Ctsl,Npc2,Csta1,Cd47,Vegfa,Anxa1,Pgf,H2-K1,B2m
Myh9	0.381071	0				GO:CC	GO:0030141	secretory granule	1.12007e-05	51	9	333	Cav1,Hilpda,Bsg,Cpe,Itgb1,Fndc3a,Ctsh,Ctsl,Vegfa
Qsox1	0.3768	0				GO:CC	GO:0031982	vesicle	1.64591e-05	51	18	1905	Cav1,Hilpda,Bsg,Cpe,Itgb1,Fndc3a,Ctsh,Krt13,Cltb,Ctsl,Ndrg1,Cd47,H2-Ab1,Vegfa,Anxa1,Anxa4,H2-K1,B2m
Tpi1	0.375901	0				GO:CC	GO:0099503	secretory vesicle	5.08315e-05	51	10	527	Cav1,Hilpda,Bsg,Cpe,Itgb1,Fndc3a,Ctsh,Cltb,Ctsl,Vegfa
Igsf8	0.375208	0				GO:CC	GO:0009986	cell surface	5.22618e-05	51	12	833	Sdc4,Cav1,Hilpda,Itgb1,Ctsl,Cd47,H2-Ab1,Vegfa,Anxa1,Anxa4,H2-K1,B2m
Smox	0.375005	0				GO:CC	GO:0012505	endomembrane system	7.39848e-05	51	24	3734	Sdc4,Cav1,Hilpda,Gapdh,Pthlh,Bnip3,Bsg,Cpe,Itgb1,Ero1l,Fndc3a,Ctsh,Cltb,Tgfbi,Ctsl,Npc2,Ndrg1,H2-Ab1,Vegfa,Anxa1,Ptges,Anxa4,H2-K1,B2m
Hcfc1r1	0.374928	0				GO:CC	GO:0110165	cellular anatomical entity	0.000133917	51	50	16164	Sdc4,Pgk1,Car9,Espn,Cav1,Hilpda,Gapdh,Pthlh,Pafah1b3,Rras,Swap70,Adm,Bnip3,Bsg,Cpe,Cotl1,Itgb1,Ero1l,Fndc3a,Ctsh,Krt13,Cltb,Tgfbi,Ctsl,Npc2,Basp1,Ndrg1,Csta1,Cd47,H2-Ab1,Ier3,Vegfa,Anxa1,Ptges,Isg20,Pgf,Mxi1,Mex3d,Cited1,Anxa4,H2-K1,B2m,Prelid2,Gtf2e2,Fxyd4,Kctd11,Upp1,Adm2,Eif4ebp1,Nupr1
H2-T23	0.370848	0				GO:CC	GO:0012506	vesicle membrane	0.000211545	51	9	472	Cav1,Bsg,Cpe,Fndc3a,Cltb,Anxa1,Anxa4,H2-K1,B2m
Nlrp10	0.368999	0				GO:CC	GO:0005622	intracellular anatomical structure	0.000245991	51	45	12877	Sdc4,Pgk1,Espn,Cav1,Hilpda,Gapdh,Pthlh,Pafah1b3,Rras,Swap70,Adm,Bnip3,Bsg,Cpe,Cotl1,Itgb1,Ero1l,Fndc3a,Ctsh,Krt13,Cltb,Tgfbi,Ctsl,Npc2,Basp1,Ndrg1,Csta1,H2-Ab1,Ier3,Vegfa,Anxa1,Ptges,Isg20,Mxi1,Mex3d,Cited1,Anxa4,H2-K1,B2m,Prelid2,Gtf2e2,Kctd11,Upp1,Eif4ebp1,Nupr1
Sox4	0.367469	0				GO:CC	GO:0043227	membrane-bounded organelle	0.00068414	51	40	10565	Sdc4,Cav1,Hilpda,Gapdh,Pthlh,Swap70,Bnip3,Bsg,Cpe,Cotl1,Itgb1,Ero1l,Fndc3a,Ctsh,Krt13,Cltb,Tgfbi,Ctsl,Npc2,Basp1,Ndrg1,Csta1,Cd47,H2-Ab1,Ier3,Vegfa,Anxa1,Ptges,Isg20,Mxi1,Mex3d,Cited1,Anxa4,H2-K1,B2m,Prelid2,Gtf2e2,Upp1,Eif4ebp1,Nupr1
Itpk1	0.366735	0				GO:CC	GO:0031410	cytoplasmic vesicle	0.00115565	51	15	1779	Cav1,Hilpda,Bsg,Cpe,Itgb1,Fndc3a,Ctsh,Cltb,Ctsl,Ndrg1,H2-Ab1,Vegfa,Anxa1,H2-K1,B2m
Gbe1	0.366551	0				GO:CC	GO:0097708	intracellular vesicle	0.00118786	51	15	1783	Cav1,Hilpda,Bsg,Cpe,Itgb1,Fndc3a,Ctsh,Cltb,Ctsl,Ndrg1,H2-Ab1,Vegfa,Anxa1,H2-K1,B2m
Myof	0.365165	0				GO:CC	GO:0001669	acrosomal vesicle	0.00134437	51	5	115	Cav1,Bsg,Itgb1,Fndc3a,Ctsh
Tnfrsf12a	0.362691	0				GO:CC	GO:0005575	cellular_component	0.00242485	51	50	17180	Sdc4,Pgk1,Car9,Espn,Cav1,Hilpda,Gapdh,Pthlh,Pafah1b3,Rras,Swap70,Adm,Bnip3,Bsg,Cpe,Cotl1,Itgb1,Ero1l,Fndc3a,Ctsh,Krt13,Cltb,Tgfbi,Ctsl,Npc2,Basp1,Ndrg1,Csta1,Cd47,H2-Ab1,Ier3,Vegfa,Anxa1,Ptges,Isg20,Pgf,Mxi1,Mex3d,Cited1,Anxa4,H2-K1,B2m,Prelid2,Gtf2e2,Fxyd4,Kctd11,Upp1,Adm2,Eif4ebp1,Nupr1
Urah	0.362374	0				GO:CC	GO:0042611	MHC protein complex	0.00312288	51	3	21	H2-Ab1,H2-K1,B2m
Ppp3ca	0.362303	0				GO:CC	GO:0043226	organelle	0.00427809	51	41	11722	Sdc4,Espn,Cav1,Hilpda,Gapdh,Pthlh,Swap70,Bnip3,Bsg,Cpe,Cotl1,Itgb1,Ero1l,Fndc3a,Ctsh,Krt13,Cltb,Tgfbi,Ctsl,Npc2,Basp1,Ndrg1,Csta1,Cd47,H2-Ab1,Ier3,Vegfa,Anxa1,Ptges,Isg20,Mxi1,Mex3d,Cited1,Anxa4,H2-K1,B2m,Prelid2,Gtf2e2,Upp1,Eif4ebp1,Nupr1
Gtf2e2	0.360745	0				GO:CC	GO:0043231	intracellular membrane-bounded organelle	0.00649625	51	37	9943	Sdc4,Cav1,Hilpda,Gapdh,Pthlh,Swap70,Bnip3,Bsg,Cpe,Cotl1,Ero1l,Fndc3a,Ctsh,Cltb,Tgfbi,Ctsl,Npc2,Basp1,Ndrg1,Csta1,H2-Ab1,Ier3,Vegfa,Anxa1,Ptges,Isg20,Mxi1,Mex3d,Cited1,Anxa4,H2-K1,B2m,Prelid2,Gtf2e2,Upp1,Eif4ebp1,Nupr1
2200002D01Rik	0.360731	0				GO:CC	GO:0043229	intracellular organelle	0.00885799	51	39	11005	Sdc4,Espn,Cav1,Hilpda,Gapdh,Pthlh,Swap70,Bnip3,Bsg,Cpe,Cotl1,Ero1l,Fndc3a,Ctsh,Krt13,Cltb,Tgfbi,Ctsl,Npc2,Basp1,Ndrg1,Csta1,H2-Ab1,Ier3,Vegfa,Anxa1,Ptges,Isg20,Mxi1,Mex3d,Cited1,Anxa4,H2-K1,B2m,Prelid2,Gtf2e2,Upp1,Eif4ebp1,Nupr1
Pgam1	0.360114	0				GO:CC	GO:0030659	cytoplasmic vesicle membrane	0.0140775	51	7	450	Cav1,Bsg,Cpe,Cltb,Anxa1,H2-K1,B2m
Raph1	0.359558	0				GO:CC	GO:0062023	collagen-containing extracellular matrix	0.0203964	51	6	328	Itgb1,Tgfbi,Ctsl,Vegfa,Anxa1,Anxa4
Flrt3	0.358409	0				GO:CC	GO:0098797	plasma membrane protein complex	0.0239608	51	7	490	Cav1,Itgb1,Cltb,H2-Ab1,H2-K1,B2m,Fxyd4
Fau	0.356492	0				GO:CC	GO:0009897	external side of plasma membrane	0.0376421	51	6	367	Itgb1,Ctsl,H2-Ab1,Anxa1,H2-K1,B2m
Fhl2	0.351621	0				GO:CC	GO:0045121	membrane raft	0.0399176	51	6	371	Sdc4,Pgk1,Cav1,Bsg,Cpe,Itgb1
Msn	0.348712	0				GO:CC	GO:0098857	membrane microdomain	0.0405031	51	6	372	Sdc4,Pgk1,Cav1,Bsg,Cpe,Itgb1
Rac3	0.341534	0				GO:CC	GO:0005886	plasma membrane	0.0442191	51	22	4640	Car9,Cav1,Gapdh,Rras,Swap70,Bsg,Cpe,Cotl1,Itgb1,Cltb,Ctsl,Basp1,Ndrg1,Csta1,Cd47,H2-Ab1,Vegfa,Anxa1,Anxa4,H2-K1,B2m,Fxyd4
Pdlim7	0.340436	0				GO:MF	GO:0005515	protein binding	7.31275e-07	51	42	9315	Sdc4,Pgk1,Espn,Cav1,Hilpda,Gapdh,Pthlh,Pafah1b3,Swap70,Adm,Bnip3,Bsg,Cpe,Cotl1,Itgb1,Fndc3a,Ctsh,Krt13,Cltb,Tgfbi,Ctsl,Npc2,Basp1,Ndrg1,Csta1,Cd47,H2-Ab1,Vegfa,Anxa1,Pgf,Mxi1,Cited1,Anxa4,H2-K1,B2m,Gtf2e2,Fxyd4,Kctd11,Upp1,Adm2,Eif4ebp1,Nupr1
Gja1	0.337721	0				GO:MF	GO:0005488	binding	2.05052e-05	51	47	13066	Sdc4,Pgk1,Car9,Espn,Cav1,Hilpda,Gapdh,Pthlh,Pafah1b3,Rras,Swap70,Adm,Bnip3,Bsg,Cpe,Cotl1,Itgb1,Fndc3a,Ctsh,Krt13,Cltb,Tgfbi,Ctsl,Npc2,Basp1,Ndrg1,Csta1,Cd47,H2-Ab1,Vegfa,Anxa1,Ptges,Isg20,Pgf,Mxi1,Mex3d,Cited1,Anxa4,H2-K1,B2m,Gtf2e2,Fxyd4,Kctd11,Upp1,Adm2,Eif4ebp1,Nupr1
Stim1	0.337427	0				GO:MF	GO:0044877	protein-containing complex binding	0.00311122	51	13	1360	Espn,Cav1,Pafah1b3,Rras,Cotl1,Itgb1,Ctsh,Tgfbi,Ctsl,H2-Ab1,Pgf,H2-K1,Adm2
Cd47	0.336273	0				GO:MF	GO:0050839	cell adhesion molecule binding	0.00904565	51	6	249	Bsg,Cpe,Itgb1,Tgfbi,Ndrg1,Cd47
F11r	0.336187	0				GO:MF	GO:0070053	thrombospondin receptor activity	0.0137893	51	2	4	Sdc4,Cd47
Gpi1	0.335072	0				GO:MF	GO:0030984	kininogen binding	0.0137893	51	2	4	Ctsh,Ctsl
Eno1	0.334991	0				GO:MF	GO:0001968	fibronectin binding	0.02136	51	3	31	Sdc4,Itgb1,Vegfa
Fam49b	0.329501	0				GO:MF	GO:0098631	cell adhesion mediator activity	0.0235324	51	3	32	Bsg,Itgb1,Cd47
Actb	0.327016	0				GO:MF	GO:0003674	molecular_function	0.038767	51	49	17138	Sdc4,Pgk1,Car9,Espn,Cav1,Hilpda,Gapdh,Pthlh,Pafah1b3,Rras,Swap70,Adm,Bnip3,Bsg,Cpe,Cotl1,Itgb1,Ero1l,Fndc3a,Ctsh,Krt13,Cltb,Tgfbi,Ctsl,Npc2,Basp1,Ndrg1,Csta1,Cd47,H2-Ab1,Vegfa,Anxa1,Ptges,Isg20,Pgf,Mxi1,Mex3d,Cited1,Anxa4,H2-K1,B2m,Prelid2,Gtf2e2,Fxyd4,Kctd11,Upp1,Adm2,Eif4ebp1,Nupr1
Cadm1	0.326422	0				GO:MF	GO:0098772	molecular function regulator	0.0450884	51	14	2012	Cav1,Gapdh,Pthlh,Adm,Ctsh,Basp1,Csta1,Vegfa,Anxa1,Pgf,Cited1,Fxyd4,Adm2,Nupr1
Swap70	0.325266	0				KEGG	KEGG:05205	Proteoglycans in cancer	0.000225345	51	6	189	Sdc4,Cav1,Rras,Itgb1,Ctsl,Vegfa
Rtn4	0.323732	0				KEGG	KEGG:04612	Antigen processing and presentation	0.000723816	51	4	64	Ctsl,H2-Ab1,H2-K1,B2m
Rhoc	0.323065	0				KEGG	KEGG:00000	KEGG root term	0.00147388	51	30	6944	Sdc4,Pgk1,Car9,Cav1,Gapdh,Pthlh,Pafah1b3,Rras,Adm,Bnip3,Cpe,Itgb1,Ero1l,Ctsh,Krt13,Cltb,Ctsl,Npc2,Cd47,H2-Ab1,Vegfa,Ptges,Pgf,H2-K1,B2m,Gtf2e2,Fxyd4,Upp1,Eif4ebp1,Nupr1
Anxa4	0.322017	0				KEGG	KEGG:04066	HIF-1 signaling pathway	0.00454672	51	4	102	Pgk1,Gapdh,Vegfa,Eif4ebp1
Clybl	0.318891	0				KEGG	KEGG:04940	Type I diabetes mellitus	0.00690242	51	3	43	Cpe,H2-Ab1,H2-K1
Tgfb1	0.315523	0				KEGG	KEGG:04142	Lysosome	0.00967959	51	4	124	Ctsh,Cltb,Ctsl,Npc2
Vldlr	0.315024	0				KEGG	KEGG:04514	Cell adhesion molecules	0.0134084	51	4	135	Sdc4,Itgb1,H2-Ab1,H2-K1
Hes6	0.313519	0				KEGG	KEGG:05418	Fluid shear stress and atherosclerosis	0.0141833	51	4	137	Sdc4,Cav1,Ctsl,Vegfa
Nfat5	0.310847	0				KEGG	KEGG:04145	Phagosome	0.0176081	51	4	145	Itgb1,Ctsl,H2-Ab1,H2-K1
Slitrk6	0.310733	0				KEGG	KEGG:05416	Viral myocarditis	0.022543	51	3	64	Cav1,H2-Ab1,H2-K1
Arhgap29	0.305631	0				KEGG	KEGG:05100	Bacterial invasion of epithelial cells	0.0331778	51	3	73	Cav1,Itgb1,Cltb
Eif4h	0.30183	0				KEGG	KEGG:05323	Rheumatoid arthritis	0.0402633	51	3	78	Ctsl,H2-Ab1,Vegfa
Tpt1	0.30091	0				KEGG	KEGG:04512	ECM-receptor interaction	0.0482465	51	3	83	Sdc4,Itgb1,Cd47
Nenf	0.296777	0				REAC	REAC:R-MMU-202733	Cell surface interactions at the vascular wall	0.000901263	51	5	106	Sdc4,Cav1,Bsg,Itgb1,Cd47
Bhlhe40	0.296473	0				REAC	REAC:R-MMU-210991	Basigin interactions	0.00414522	51	3	23	Cav1,Bsg,Itgb1
Pkm	0.296145	0				REAC	REAC:0000000	REACTOME root term	0.0157773	51	31	7674	Sdc4,Pgk1,Car9,Cav1,Hilpda,Gapdh,Pafah1b3,Rras,Adm,Bsg,Cotl1,Itgb1,Ero1l,Ctsh,Krt13,Cltb,Ctsl,Npc2,Cd47,Vegfa,Anxa1,Ptges,Pgf,Cited1,H2-K1,B2m,Gtf2e2,Fxyd4,Upp1,Adm2,Eif4ebp1
Pygl	0.292732	0				REAC	REAC:R-MMU-195399	VEGF binds to VEGFR leading to receptor dimerization	0.0167185	51	2	6	Vegfa,Pgf
Asah1	0.291675	0				REAC	REAC:R-MMU-194313	VEGF ligand-receptor interactions	0.0167185	51	2	6	Vegfa,Pgf
Mif	0.2908	0				REAC	REAC:R-MMU-419812	Calcitonin-like ligand receptors	0.0311182	51	2	8	Adm,Adm2
Tmed3	0.290578	0				REAC	REAC:R-MMU-1474244	Extracellular matrix organization	0.0327561	51	5	224	Sdc4,Bsg,Itgb1,Ctsl,Cd47
Gng5	0.288613	0
Anxa2	0.288263	0
Cib2	0.287476	0
Pmepa1	0.284721	0
Hacd1	0.27772	0
Eif3f	0.277195	0
Cast	0.269143	0
Dusp6	0.266331	0
Actg1	0.265535	0
Gys1	0.263732	0
Snhg18	0.263612	0
Capg	0.262938	0
S100a10	0.258173	0
Mthfd1l	0.252256	0
Map2k1	0.291323	2.62168e-303
Ogt	0.279986	2.00965e-302
Pi15	0.324754	1.76996e-300
Trip10	0.283616	9.17606e-299
Maf	0.372584	2.56139e-298
Ccni	0.269265	3.9384e-294
Flnb	0.313506	7.61158e-294
Atxn1	0.270942	9.05411e-293
Aldoc	0.310847	7.98165e-291
Mtss1	0.259331	1.06538e-287
Alcam	0.286384	3.57637e-285
Retreg1	0.318373	2.04183e-283
Slc4a7	0.322424	6.31408e-279
Col12a1	0.314566	7.91302e-279
Vwa1	0.364969	5.87653e-277
Actn1	0.277754	3.18733e-276
Samd9l	0.302165	5.85756e-275
Mex3d	0.258107	6.73029e-275
Bnc1	0.252094	2.35113e-274
Glg1	0.274714	1.19538e-272
Lrrfip1	0.305584	2.08132e-271
Tnfaip8	0.275777	5.98104e-271
Fxyd4	0.500896	4.85223e-269
Ly6a	0.434185	5.34141e-268
Sap30	0.35054	4.11304e-267
Pdgfa	0.277757	6.50374e-266
Fbln2	0.272482	1.55152e-264
Hif1a	0.282906	1.67421e-264
Aig1	0.296292	3.15731e-263
Tmem205	0.273057	1.8951e-262
Ptprf	0.291664	1.32144e-261
Scd2	0.360421	7.16157e-261
Cmc1	0.265326	2.2321e-260
Atp2b1	0.306423	1.42395e-259
Ltbp4	0.286673	2.2719e-256
Prss23	0.250821	3.92828e-255
Ppic	0.264978	1.89074e-253
Ppfibp1	0.258547	3.02724e-251
Anxa5	0.28047	7.95395e-251
Lxn	0.311905	8.26798e-249
Csrp2	0.350217	1.14254e-243
Dap	0.25615	1.76546e-242
Ndufv3	0.258051	4.76751e-242
Fermt1	0.381102	3.6512e-241
Fbxo32	0.376664	1.20326e-239
Sema4c	0.251464	2.39961e-237
Vmp1	0.264939	4.49376e-237
B2m	0.457954	1.10815e-235
Acsl4	0.262383	1.83223e-233
Skil	0.277141	1.5068e-229
Acsl3	0.359493	3.10353e-228
Sh3glb1	0.257747	5.23926e-227
Pdpn	0.274693	2.34578e-223
Col7a1	0.251196	3.59385e-222
Il4ra	0.253415	1.39164e-220
Camsap2	0.255781	3.2403e-217
Hbegf	0.463822	1.7958e-215
Gpx1	0.260612	6.19961e-215
Rflnb	0.265345	1.02102e-213
Ivl	0.264654	1.04225e-210
Slc3a2	0.281201	7.97891e-210
Rell1	0.270919	6.17415e-204
Btg1	0.259612	1.66653e-202
2810474O19Rik	0.282423	2.43428e-202
Hsd17b2	0.3318	6.13524e-198
Gpx8	0.253976	6.28341e-188
Oaf	0.269606	1.11369e-186
Htra1	0.288309	1.49218e-185
Aldh1l2	0.253407	5.47482e-184
Ppp1r14c	0.307626	1.4189e-183
Jag1	0.260719	3.76228e-182
Sox9	0.333251	5.08494e-181
Kitl	0.323266	4.88537e-177
Plek2	0.259058	2.19491e-173
Eif1b	0.251781	1.09626e-167
Tmigd1	0.27426	7.73235e-166
Emp2	0.257795	2.41877e-165
Mt2	0.349971	2.59951e-153
Areg	0.545047	7.20272e-152
Dbp	0.253176	2.11038e-147
Tmem176a	0.284	7.84845e-147
Cald1	0.389878	1.36129e-145
Gm42418	0.331203	2.33223e-145
Basp1	0.496714	6.4273e-140
Epcam	0.441069	2.81004e-129
Igfbp3	0.415499	4.84033e-110
Cdkn1a	0.270066	5.2305e-90
AY036118	0.308447	2.78661e-89
Nupr1	0.326337	4.1944e-68
Nfkbia	0.283207	9.93607e-56
Klf6	0.260369	9.13342e-55
BC037156	0.468146	2.20893e-52
Wfdc18	0.494743	4.30074e-27
Lcn2	0.257659	1.76171e-07

## Sheet: Fig.5 A-C
FIG.5 A-C	Related to Figs 5A-C and Supplementary Figs. 4E-G
	Differrentially accesible peaks between samples, avg_log2FC > 0.5 and p_val_adj < 0.05
	Peaks	avg_log2FC	pct.1	pct.2	p_val	p_val_adj	cluster
	chr7-24977604-24983054	0.82956	0.864	0.358	0	0	oeOE
	chr7-27027414-27033661	0.826288	0.812	0.311	0	0	oeOE
	chr2-127963950-127970899	0.711772	0.843	0.353	0	0	oeOE
	chr17-56767794-56774225	1.02905	0.719	0.23	0	0	oeOE
	chr14-70049130-70054662	1.04367	0.691	0.206	0	0	oeOE
	chr15-76086932-76093256	0.805342	0.761	0.281	0	0	oeOE
	chr15-78725315-78731054	0.855432	0.743	0.264	0	0	oeOE
	chr10-80411902-80416181	0.625776	0.833	0.355	0	0	oeOE
	chr17-36007501-36013966	0.661617	0.835	0.36	0	0	oeOE
	chr2-164272306-164278858	0.701169	0.802	0.33	0	0	oeOE
	chr12-76450160-76452440	0.86937	0.714	0.242	0	0	oeOE
	chr1-93728173-93733722	0.624713	0.802	0.331	0	0	oeOE
	chr18-82927314-82934077	0.82263	0.73	0.259	0	0	oeOE
	chr7-3694867-3697801	0.703276	0.764	0.294	0	0	oeOE
	chr9-63927963-63933533	0.834656	0.723	0.253	0	0	oeOE
	chr1-37903330-37904982	0.614709	0.798	0.329	0	0	oeOE
	chr6-89620557-89624695	0.725533	0.752	0.283	0	0	oeOE
	chr7-16347809-16350725	0.677297	0.77	0.302	0	0	oeOE
	chr13-108024456-108028311	0.635693	0.8	0.332	0	0	oeOE
	chr5-135177445-135179574	0.596494	0.817	0.349	0	0	oeOE
	chr17-23891176-23897822	0.60274	0.836	0.37	0	0	oeOE
	chr13-64299405-64302116	0.614371	0.791	0.326	0	0	oeOE
	chr14-54808950-54817787	0.740049	0.764	0.299	0	0	oeOE
	chr12-118264350-118266638	0.557955	0.844	0.379	0	0	oeOE
	chr16-20533448-20537692	0.784188	0.73	0.265	0	0	oeOE
	chr18-61531489-61536419	0.835145	0.713	0.248	0	0	oeOE
	chr7-82513882-82517769	0.668718	0.766	0.303	0	0	oeOE
	chr9-94418515-94421489	0.674744	0.759	0.296	0	0	oeOE
	chr8-121260935-121267583	0.60188	0.853	0.39	0	0	oeOE
	chr7-44701090-44705396	0.862252	0.7	0.238	0	0	oeOE
	chr5-142890798-142895588	0.620265	0.79	0.329	0	0	oeOE
	chr7-3337115-3343103	0.758769	0.734	0.273	0	0	oeOE
	chr9-106241940-106250659	0.54737	0.828	0.367	0	0	oeOE
	chr7-128061237-128065054	0.66472	0.756	0.296	0	0	oeOE
	chr11-77871861-77874857	0.620781	0.764	0.304	0	0	oeOE
	chr1-153206846-153210349	0.894229	0.688	0.228	0	0	oeOE
	chr18-34991564-34995556	0.58975	0.837	0.377	0	0	oeOE
	chr19-26580894-26586255	0.732884	0.732	0.272	0	0	oeOE
	chr3-75859517-75864921	0.894287	0.686	0.227	0	0	oeOE
	chr7-126806570-126809019	0.633081	0.759	0.3	0	0	oeOE
	chr11-98822693-98829352	0.622025	0.777	0.318	0	0	oeOE
	chr4-140965665-140970887	0.778461	0.718	0.259	0	0	oeOE
	chr8-11684418-11689254	0.780394	0.719	0.26	0	0	oeOE
	chr4-107109378-107112089	0.6577	0.753	0.295	0	0	oeOE
	chr6-91449038-91453165	0.641993	0.755	0.297	0	0	oeOE
	chr8-93082167-93085604	0.612555	0.778	0.32	0	0	oeOE
	chr11-120238840-120241939	0.640806	0.786	0.328	0	0	oeOE
	chr14-25926379-25928304	0.635076	0.756	0.298	0	0	oeOE
	chr9-56982189-56985339	0.530001	0.852	0.394	0	0	oeOE
	chr4-122778454-122780874	0.584065	0.783	0.326	0	0	oeOE
	chr7-6365234-6366645	0.589491	0.795	0.338	0	0	oeOE
	chr9-56978836-56982046	0.635717	0.759	0.302	0	0	oeOE
	chr19-46383350-46386893	0.608814	0.767	0.31	0	0	oeOE
	chr1-172134190-172143289	0.553477	0.861	0.404	0	0	oeOE
	chr7-28558656-28568138	0.74194	0.729	0.272	0	0	oeOE
	chr19-47718775-47720909	0.709009	0.731	0.274	0	0	oeOE
	chr11-100096906-100102322	1.0241	0.677	0.221	0	0	oeOE
	chr7-16133311-16135534	0.608874	0.768	0.312	0	0	oeOE
	chr2-75533414-75536224	0.723396	0.725	0.269	0	0	oeOE
	chr2-154632357-154635133	0.523395	0.827	0.371	0	0	oeOE
	chr4-40141758-40144421	0.839812	0.689	0.233	0	0	oeOE
	chr7-28507106-28511732	0.529803	0.828	0.372	0	0	oeOE
	chr11-20491795-20494513	0.508292	0.827	0.371	0	0	oeOE
	chr11-102296769-102300949	0.7327	0.72	0.264	0	0	oeOE
	chr13-46992706-46996305	0.764415	0.715	0.259	0	0	oeOE
	chr8-48126284-48129276	0.537478	0.812	0.357	0	0	oeOE
	chr11-69255459-69260576	0.872799	0.677	0.222	0	0	oeOE
	chr12-72131324-72133942	0.543527	0.807	0.352	0	0	oeOE
	chr14-4229072-4231633	0.551579	0.807	0.352	0	0	oeOE
	chr6-47789613-47790956	0.631878	0.749	0.294	0	0	oeOE
	chr7-25452890-25457156	0.593628	0.769	0.314	0	0	oeOE
	chr8-27463420-27468933	0.660524	0.754	0.299	0	0	oeOE
	chr8-84333980-84336842	0.552026	0.791	0.336	0	0	oeOE
	chr10-79688732-79692219	0.591356	0.777	0.322	0	0	oeOE
	chr11-78066695-78070221	0.642526	0.765	0.31	0	0	oeOE
	chr15-37960449-37962790	0.67935	0.73	0.275	0	0	oeOE
	chr15-101619816-101626315	0.818737	0.714	0.259	0	0	oeOE
	chr17-24768494-24770188	0.690606	0.726	0.271	0	0	oeOE
	chr19-37339148-37341609	0.780577	0.705	0.25	0	0	oeOE
	chr3-51246832-51249710	0.844543	0.68	0.226	0	0	oeOE
	chr5-120749501-120751658	0.539527	0.81	0.356	0	0	oeOE
	chr11-69303443-69311300	0.552596	0.804	0.35	0	0	oeOE
	chr19-5537327-5539845	0.889355	0.674	0.22	0	0	oeOE
	chr5-134716241-134719080	0.578243	0.783	0.329	0	0	oeOE
	chr15-57938885-57940936	0.637496	0.752	0.298	0	0	oeOE
	chr3-61269776-61273428	0.520385	0.83	0.376	0	0	oeOE
	chr4-72116987-72120408	0.588479	0.786	0.333	0	0	oeOE
	chr5-143529383-143535537	0.566902	0.777	0.324	0	0	oeOE
	chr15-77724998-77728780	0.552021	0.791	0.338	0	0	oeOE
	chr15-81073464-81077552	0.595138	0.77	0.317	0	0	oeOE
	chr17-34821405-34826379	0.508248	0.868	0.415	0	0	oeOE
	chr19-53128557-53132412	0.548715	0.793	0.34	0	0	oeOE
	chr6-51445366-51448591	0.763465	0.709	0.256	0	0	oeOE
	chr7-130578157-130585916	0.746597	0.719	0.266	0	0	oeOE
	chr11-94879104-94885429	0.843961	0.688	0.235	0	0	oeOE
	chr11-120119418-120124193	0.7242	0.71	0.257	0	0	oeOE
	chr16-42694906-42697532	0.524092	0.835	0.382	0	0	oeOE
	chr17-87267729-87272701	0.756553	0.706	0.253	0	0	oeOE
	chr2-3283473-3286277	0.530706	0.797	0.345	0	0	oeOE
	chr15-81694006-81696911	0.541846	0.797	0.345	0	0	oeOE
	chr1-93405496-93407922	0.543722	0.791	0.339	0	0	oeOE
	chr2-30358682-30365852	0.647367	0.743	0.291	0	0	oeOE
	chr6-124906616-124909752	0.620643	0.752	0.3	0	0	oeOE
	chr9-14185569-14188986	0.592382	0.76	0.308	0	0	oeOE
	chr10-58158428-58159784	0.600727	0.759	0.307	0	0	oeOE
	chr10-80510729-80513356	0.59351	0.762	0.31	0	0	oeOE
	chr1-51887434-51896570	0.729752	0.721	0.269	0	0	oeOE
	chr4-140425534-140430806	0.660012	0.733	0.281	0	0	oeOE
	chr5-73646909-73650730	0.674604	0.733	0.281	0	0	oeOE
	chr1-131453845-131456528	0.529196	0.806	0.355	0	0	oeOE
	chr6-113282859-113284268	0.513779	0.808	0.357	0	0	oeOE
	chr5-103512840-103517524	0.677677	0.74	0.289	0	0	oeOE
	chr7-24583017-24585237	0.575086	0.77	0.319	0	0	oeOE
	chr9-40710750-40713261	0.55915	0.791	0.34	0	0	oeOE
	chr9-100524335-100527124	0.619918	0.757	0.306	0	0	oeOE
	chr12-33001901-33005316	0.61414	0.754	0.303	0	0	oeOE
	chr18-46657529-46659570	0.548942	0.789	0.338	0	0	oeOE
	chr4-140785487-140789407	0.690839	0.724	0.273	0	0	oeOE
	chr5-25702296-25705108	0.699701	0.723	0.272	0	0	oeOE
	chr10-79973964-79979756	0.799439	0.692	0.241	0	0	oeOE
	chr5-135037274-135039326	0.519297	0.802	0.352	0	0	oeOE
	chr7-28629389-28633462	0.822857	0.685	0.235	0	0	oeOE
	chr15-103147587-103149875	0.520904	0.799	0.349	0	0	oeOE
	chr8-25506026-25508676	0.590805	0.751	0.301	0	0	oeOE
	chr11-121093861-121096030	0.621467	0.746	0.296	0	0	oeOE
	chr13-55591465-55594419	0.586998	0.766	0.316	0	0	oeOE
	chr16-87494624-87498012	0.615914	0.741	0.291	0	0	oeOE
	chr18-39621296-39626067	0.645599	0.74	0.29	0	0	oeOE
	chr19-37364162-37367129	0.752109	0.698	0.248	0	0	oeOE
	chr9-107451651-107457599	0.536435	0.811	0.362	0	0	oeOE
	chr2-92200899-92207265	0.673236	0.737	0.288	0	0	oeOE
	chr4-152092893-152097194	0.575678	0.774	0.325	0	0	oeOE
	chr5-114042944-114048832	0.553081	0.787	0.338	0	0	oeOE
	chr6-140565692-140570736	0.621475	0.745	0.296	0	0	oeOE
	chr8-72021475-72028141	0.52027	0.886	0.437	0	0	oeOE
	chr8-123274250-123279305	0.612565	0.749	0.3	0	0	oeOE
	chr11-62439967-62442986	0.608369	0.752	0.303	0	0	oeOE
	chr11-96865418-96869582	0.559007	0.782	0.333	0	0	oeOE
	chr12-71060998-71064292	0.602839	0.749	0.3	0	0	oeOE
	chr15-96180778-96186631	0.617334	0.753	0.304	0	0	oeOE
	chr13-14127601-14129909	0.661236	0.728	0.279	0	0	oeOE
	chr15-82030692-82033420	0.660364	0.728	0.279	0	0	oeOE
	chr7-5061784-5066695	0.521062	0.809	0.361	0	0	oeOE
	chr11-23446505-23448534	0.843163	0.672	0.224	0	0	oeOE
	chr17-56781925-56787715	0.908153	0.662	0.214	0	0	oeOE
	chr1-88997488-88999383	0.630072	0.734	0.286	0	0	oeOE
	chr1-105917067-105920557	0.59932	0.745	0.297	0	0	oeOE
	chr2-143756556-143758109	0.581167	0.764	0.316	0	0	oeOE
	chr4-57953839-57957285	0.555299	0.777	0.329	0	0	oeOE
	chr5-54151771-54157308	0.630251	0.736	0.288	0	0	oeOE
	chr7-105047873-105050072	0.554817	0.779	0.331	0	0	oeOE
	chr13-6240936-6244957	0.655925	0.73	0.282	0	0	oeOE
	chr15-8471093-8477675	0.622901	0.738	0.29	0	0	oeOE
	chr18-65562410-65564667	0.587942	0.751	0.303	0	0	oeOE
	chr6-108634481-108640506	0.539378	0.83	0.382	0	0	oeOE
	chr2-118373495-118381650	0.82691	0.679	0.232	0	0	oeOE
	chr11-29641916-29644600	0.504697	0.799	0.352	0	0	oeOE
	chr3-89298759-89304263	0.560911	0.777	0.33	0	0	oeOE
	chr4-134999158-135001373	0.546933	0.771	0.324	0	0	oeOE
	chr5-110595080-110598050	0.541442	0.774	0.327	0	0	oeOE
	chr5-140690011-140692061	0.533217	0.778	0.331	0	0	oeOE
	chr7-3647540-3649500	0.515851	0.788	0.341	0	0	oeOE
	chr9-21457303-21459253	0.577547	0.763	0.316	0	0	oeOE
	chr11-5047766-5052197	0.627187	0.738	0.291	0	0	oeOE
	chr14-122033855-122036371	0.574157	0.764	0.317	0	0	oeOE
	chr15-76542722-76547099	0.59746	0.755	0.308	0	0	oeOE
	chr15-102426175-102427628	0.533884	0.788	0.341	0	0	oeOE
	chr1-66854848-66857235	0.687512	0.713	0.266	0	0	oeOE
	chr4-136527389-136532150	0.530062	0.797	0.351	0	0	oeOE
	chr10-80095475-80098918	0.92427	0.654	0.208	0	0	oeOE
	chr3-131195094-131197024	0.642125	0.73	0.284	0	0	oeOE
	chr4-107658738-107662575	0.562476	0.761	0.315	0	0	oeOE
	chr6-71416482-71419262	0.532123	0.774	0.328	0	0	oeOE
	chr7-25384896-25390394	1.01985	0.635	0.189	0	0	oeOE
	chr8-71724166-71726706	0.598144	0.749	0.303	0	0	oeOE
	chr9-66702156-66703547	0.639516	0.728	0.282	0	0	oeOE
	chr11-70558995-70561166	0.623323	0.743	0.297	0	0	oeOE
	chr19-5616319-5619937	0.57845	0.757	0.311	0	0	oeOE
	chr7-19041064-19045319	0.652012	0.725	0.279	0	0	oeOE
	chr12-17591476-17595875	0.669342	0.717	0.271	0	0	oeOE
	chr2-33019521-33022604	0.550039	0.805	0.36	0	0	oeOE
	chr5-110986917-110988509	0.804531	0.672	0.227	0	0	oeOE
	chr2-32601975-32605696	0.543577	0.787	0.342	0	0	oeOE
	chr5-21086046-21087891	0.587278	0.745	0.3	0	0	oeOE
	chr6-71607880-71610717	0.539907	0.778	0.333	0	0	oeOE
	chr7-112745104-112751802	0.560751	0.787	0.342	0	0	oeOE
	chr8-70662751-70665902	0.545734	0.775	0.33	0	0	oeOE
	chr10-128243010-128248987	0.634144	0.729	0.284	0	0	oeOE
	chr11-102185696-102189471	0.587019	0.757	0.312	0	0	oeOE
	chr13-55657102-55662741	0.685052	0.732	0.287	0	0	oeOE
	chr16-10652647-10658195	0.642773	0.733	0.288	0	0	oeOE
	chr4-44167025-44168766	0.713809	0.708	0.263	0	0	oeOE
	chr7-44496830-44498812	0.659104	0.715	0.27	0	0	oeOE
	chr9-70114047-70119916	0.71662	0.704	0.259	0	0	oeOE
	chr14-54923448-54924626	0.694539	0.707	0.262	0	0	oeOE
	chr17-57023088-57025439	0.748393	0.695	0.25	0	0	oeOE
	chr4-46647423-46651764	0.80904	0.678	0.234	0	0	oeOE
	chr7-45352799-45355366	0.861075	0.663	0.219	0	0	oeOE
	chr12-59057329-59061154	0.501691	0.798	0.354	0	0	oeOE
	chr17-48715791-48717351	0.507082	0.798	0.354	0	0	oeOE
	chr7-24917894-24921894	0.565347	0.764	0.32	0	0	oeOE
	chr7-117841853-117843592	0.525016	0.781	0.337	0	0	oeOE
	chr7-139549967-139554616	0.604558	0.753	0.309	0	0	oeOE
	chr10-5772599-5774901	0.600923	0.749	0.305	0	0	oeOE
	chr10-80456707-80459323	0.526717	0.779	0.335	0	0	oeOE
	chr13-69759072-69761226	0.545161	0.762	0.318	0	0	oeOE
	chr4-40852606-40855626	0.699057	0.704	0.26	0	0	oeOE
	chr6-29767784-29769908	0.62315	0.724	0.28	0	0	oeOE
	chr9-115138072-115140271	0.673113	0.717	0.273	0	0	oeOE
	chr10-62858301-62861176	0.691331	0.704	0.26	0	0	oeOE
	chr13-69681255-69683666	0.692822	0.71	0.266	0	0	oeOE
	chr4-135300145-135304367	0.860696	0.671	0.228	0	0	oeOE
	chr5-144293994-144296423	0.505367	0.787	0.344	0	0	oeOE
	chr1-86453580-86456877	0.518716	0.78	0.337	0	0	oeOE
	chr5-121973506-121977346	0.608822	0.737	0.294	0	0	oeOE
	chr5-142424075-142428189	0.575981	0.771	0.328	0	0	oeOE
	chr6-117882981-117885362	0.624349	0.727	0.284	0	0	oeOE
	chr7-5016933-5019902	0.653256	0.728	0.285	0	0	oeOE
	chr10-13839906-13844207	0.605125	0.748	0.305	0	0	oeOE
	chr12-78952630-78960108	0.660108	0.729	0.286	0	0	oeOE
	chr16-8646558-8649251	0.599967	0.736	0.293	0	0	oeOE
	chr17-31782068-31784636	0.596237	0.736	0.293	0	0	oeOE
	chr19-32732276-32736384	0.625873	0.732	0.289	0	0	oeOE
	chr4-133540022-133542513	0.734116	0.696	0.253	0	0	oeOE
	chr7-113111825-113113752	0.741395	0.689	0.246	0	0	oeOE
	chr11-103156967-103159113	0.652496	0.718	0.275	0	0	oeOE
	chr16-31109043-31111381	0.723657	0.697	0.254	0	0	oeOE
	chr5-32289595-32294486	0.512691	0.806	0.364	0	0	oeOE
	chr12-108757912-108761120	0.514163	0.793	0.351	0	0	oeOE
	chr14-61918178-61921210	0.792859	0.676	0.234	0	0	oeOE
	chr19-36902684-36904369	0.839627	0.663	0.221	0	0	oeOE
	chr1-86285719-86288749	0.546854	0.756	0.314	0	0	oeOE
	chr2-26389520-26395390	0.993896	0.633	0.191	0	0	oeOE
	chr2-72808814-72811562	0.58979	0.743	0.301	0	0	oeOE
	chr2-169430346-169433911	0.570355	0.753	0.311	0	0	oeOE
	chr6-113673378-113675502	0.539593	0.765	0.323	0	0	oeOE
	chr10-80002240-80004181	0.630522	0.726	0.284	0	0	oeOE
	chr11-68742877-68746723	0.538294	0.772	0.33	0	0	oeOE
	chr11-103856910-103858964	0.601416	0.737	0.295	0	0	oeOE
	chr19-43662443-43664943	0.58743	0.744	0.302	0	0	oeOE
	chr4-3937270-3939663	0.668055	0.705	0.263	0	0	oeOE
	chr7-140906361-140909130	0.665269	0.715	0.273	0	0	oeOE
	chr8-70352854-70356340	0.828363	0.665	0.224	0	0	oeOE
	chr12-80158787-80164078	0.518012	0.788	0.347	0	0	oeOE
	chr2-167472430-167478383	0.61236	0.73	0.289	0	0	oeOE
	chr5-137499308-137503545	0.622313	0.723	0.282	0	0	oeOE
	chr5-139134515-139137292	0.541771	0.778	0.337	0	0	oeOE
	chr8-13153257-13156683	0.515131	0.778	0.337	0	0	oeOE
	chr9-75314521-75319555	0.594694	0.732	0.291	0	0	oeOE
	chr14-20978437-20981334	0.525103	0.772	0.331	0	0	oeOE
	chr15-88744780-88749727	0.577059	0.751	0.31	0	0	oeOE
	chr16-95882116-95885414	0.580097	0.742	0.301	0	0	oeOE
	chr19-5493719-5500540	0.631889	0.727	0.286	0	0	oeOE
	chr19-6897818-6900869	0.586023	0.727	0.286	0	0	oeOE
	chr2-173102336-173109044	0.534242	0.819	0.378	0	0	oeOE
	chr9-59655601-59659359	0.698749	0.701	0.26	0	0	oeOE
	chr4-134260479-134263976	0.910541	0.644	0.204	0	0	oeOE
	chr1-191127817-191130656	0.559897	0.756	0.316	0	0	oeOE
	chr2-44815924-44818339	0.621267	0.724	0.284	0	0	oeOE
	chr5-110917164-110920083	0.502493	0.774	0.334	0	0	oeOE
	chr7-30286916-30289882	0.539594	0.753	0.313	0	0	oeOE
	chr10-86613283-86616185	0.593552	0.738	0.298	0	0	oeOE
	chr12-112963316-112965915	0.60108	0.727	0.287	0	0	oeOE
	chr1-160861711-160863518	0.639416	0.714	0.274	0	0	oeOE
	chr4-144617462-144620468	0.674833	0.708	0.268	0	0	oeOE
	chr5-73070935-73073161	0.669723	0.707	0.267	0	0	oeOE
	chr6-92066870-92070260	0.645039	0.717	0.277	0	0	oeOE
	chr7-16028272-16035197	0.674575	0.704	0.264	0	0	oeOE
	chr9-78387634-78389903	0.700101	0.694	0.254	0	0	oeOE
	chr12-108240298-108243356	0.630353	0.714	0.274	0	0	oeOE
	chr9-109759769-109763464	0.728045	0.682	0.243	0	0	oeOE
	chr11-3862704-3865158	0.775401	0.674	0.235	0	0	oeOE
	chr1-177268528-177270686	0.58519	0.731	0.292	0	0	oeOE
	chr3-137568594-137572261	0.615127	0.732	0.293	0	0	oeOE
	chr4-126152157-126157611	0.589676	0.742	0.303	0	0	oeOE
	chr5-24889302-24891752	0.527539	0.762	0.323	0	0	oeOE
	chr7-19361496-19364212	0.573601	0.756	0.317	0	0	oeOE
	chr7-109659807-109661509	0.53844	0.751	0.312	0	0	oeOE
	chr8-11055758-11060402	0.60298	0.727	0.288	0	0	oeOE
	chr9-108443700-108448611	0.626575	0.722	0.283	0	0	oeOE
	chr10-86540074-86542152	0.586692	0.731	0.292	0	0	oeOE
	chr11-5209819-5214808	0.547318	0.758	0.319	0	0	oeOE
	chr11-106678602-106680421	0.521613	0.764	0.325	0	0	oeOE
	chr14-61792775-61795434	0.578896	0.729	0.29	0	0	oeOE
	chr19-8796521-8798408	0.516137	0.769	0.33	0	0	oeOE
	chr1-106098601-106101028	0.664839	0.702	0.263	0	0	oeOE
	chr4-156192323-156195297	0.700745	0.693	0.254	0	0	oeOE
	chr5-100185243-100188251	0.638072	0.714	0.275	0	0	oeOE
	chr7-26930522-26933914	0.715656	0.688	0.249	0	0	oeOE
	chr8-73323802-73326816	0.637684	0.715	0.276	0	0	oeOE
	chr5-77098148-77099716	0.886141	0.646	0.208	0	0	oeOE
	chr9-60919590-60925649	0.868013	0.655	0.217	0	0	oeOE
	chr13-111861278-111863580	0.812312	0.667	0.229	0	0	oeOE
	chr2-25871769-25875011	0.5044	0.769	0.331	0	0	oeOE
	chr2-32340259-32343405	0.545784	0.748	0.31	0	0	oeOE
	chr3-89183521-89190164	0.596366	0.739	0.301	0	0	oeOE
	chr9-4309017-4311185	0.579476	0.739	0.301	0	0	oeOE
	chr13-47195319-47198844	0.546525	0.751	0.313	0	0	oeOE
	chr14-121146811-121149446	0.592608	0.725	0.287	0	0	oeOE
	chr16-10358701-10364027	0.59381	0.736	0.298	0	0	oeOE
	chr17-74834694-74836581	0.512817	0.768	0.33	0	0	oeOE
	chr2-179810506-179813931	0.627201	0.71	0.272	0	0	oeOE
	chr5-147012744-147014951	0.648563	0.712	0.274	0	0	oeOE
	chr11-93775524-93778078	0.689359	0.697	0.259	0	0	oeOE
	chr17-17843521-17845954	0.673507	0.702	0.264	0	0	oeOE
	chr6-125398848-125401687	0.810755	0.669	0.232	0	0	oeOE
	chr8-70802530-70806917	0.781043	0.672	0.235	0	0	oeOE
	chr9-66031275-66034851	0.756596	0.675	0.238	0	0	oeOE
	chr9-100954902-100957674	0.808157	0.661	0.224	0	0	oeOE
	chr17-88747075-88749880	0.75159	0.674	0.237	0	0	oeOE
	chr1-175519233-175521076	0.538604	0.752	0.315	0	0	oeOE
	chr2-73216255-73217723	0.53475	0.748	0.311	0	0	oeOE
	chr7-127075933-127077792	0.555846	0.743	0.306	0	0	oeOE
	chr8-114360697-114363589	0.515104	0.76	0.323	0	0	oeOE
	chr8-121315137-121317251	0.525491	0.758	0.321	0	0	oeOE
	chr9-110480782-110486407	0.514354	0.777	0.34	0	0	oeOE
	chr10-80233410-80235953	0.513003	0.766	0.329	0	0	oeOE
	chr10-98749140-98752364	0.535147	0.761	0.324	0	0	oeOE
	chr12-116243583-116246166	0.595926	0.73	0.293	0	0	oeOE
	chr13-14236993-14240346	0.546067	0.747	0.31	0	0	oeOE
	chr4-133477619-133485255	0.659951	0.71	0.273	0	0	oeOE
	chr7-18882515-18884923	0.661977	0.701	0.264	0	0	oeOE
	chr7-24936311-24941727	0.682281	0.7	0.263	0	0	oeOE
	chr11-20281863-20283862	0.677065	0.702	0.265	0	0	oeOE
	chr12-108298764-108301930	0.682491	0.699	0.262	0	0	oeOE
	chr16-89938213-89941581	0.668399	0.698	0.261	0	0	oeOE
	chr6-148845267-148848671	0.727122	0.68	0.244	0	0	oeOE
	chr8-36650255-36655070	0.734154	0.68	0.244	0	0	oeOE
	chr1-161702932-161706005	0.509622	0.771	0.335	0	0	oeOE
	chr2-90898127-90902361	0.937029	0.639	0.203	0	0	oeOE
	chr4-134579646-134581820	0.563451	0.745	0.309	0	0	oeOE
	chr5-31043723-31047272	0.558519	0.744	0.308	0	0	oeOE
	chr5-34343684-34346225	0.503751	0.762	0.326	0	0	oeOE
	chr6-124803819-124806788	0.520376	0.765	0.329	0	0	oeOE
	chr7-44634870-44637033	0.587665	0.73	0.294	0	0	oeOE
	chr10-39606270-39609814	0.575261	0.737	0.301	0	0	oeOE
	chr10-80659711-80663854	0.582448	0.729	0.293	0	0	oeOE
	chr11-54988087-54990225	0.536948	0.741	0.305	0	0	oeOE
	chr11-70127201-70134655	0.60798	0.719	0.283	0	0	oeOE
	chr11-72497269-72499770	0.603227	0.721	0.285	0	0	oeOE
	chr11-95302278-95307457	0.612418	0.722	0.286	0	0	oeOE
	chr11-100829519-100830936	0.508164	0.766	0.33	0	0	oeOE
	chr11-109315160-109318179	0.533599	0.75	0.314	0	0	oeOE
	chr17-35383052-35386374	0.553597	0.741	0.305	0	0	oeOE
	chr17-88371196-88374351	0.507001	0.762	0.326	0	0	oeOE
	chr18-76374099-76375960	0.577832	0.734	0.298	0	0	oeOE
	chr4-133328661-133330638	0.632927	0.71	0.274	0	0	oeOE
	chr5-115294942-115297523	0.602886	0.715	0.279	0	0	oeOE
	chr5-124464489-124466912	0.674688	0.697	0.261	0	0	oeOE
	chr7-97227336-97231081	0.652736	0.704	0.268	0	0	oeOE
	chr11-60307286-60309597	0.626688	0.706	0.27	0	0	oeOE
	chr11-118179576-118182579	0.660516	0.694	0.258	0	0	oeOE
	chr12-11438511-11443237	0.678517	0.711	0.275	0	0	oeOE
	chr13-58548591-58550923	0.623094	0.716	0.28	0	0	oeOE
	chr15-78989669-78994243	0.650649	0.709	0.273	0	0	oeOE
	chr16-30328953-30334236	0.686485	0.697	0.261	0	0	oeOE
	chr5-100125208-100128085	0.706126	0.684	0.249	0	0	oeOE
	chr7-16042566-16045429	0.732808	0.682	0.247	0	0	oeOE
	chr5-135717111-135718839	0.561252	0.734	0.299	0	0	oeOE
	chr6-21949061-21950528	0.556688	0.74	0.305	0	0	oeOE
	chr7-127835973-127838069	0.508643	0.769	0.334	0	0	oeOE
	chr9-111099898-111101593	0.574992	0.725	0.29	0	0	oeOE
	chr10-59784478-59788778	0.529854	0.751	0.316	0	0	oeOE
	chr10-80761248-80767382	0.543865	0.742	0.307	0	0	oeOE
	chr12-84818365-84821933	0.572806	0.725	0.29	0	0	oeOE
	chr12-91553669-91557528	0.517472	0.756	0.321	0	0	oeOE
	chr14-67244919-67247090	0.605869	0.719	0.284	0	0	oeOE
	chr19-46749197-46752304	0.537735	0.746	0.311	0	0	oeOE
	chr2-65065984-65070237	0.679449	0.692	0.257	0	0	oeOE
	chr5-73411744-73415104	0.620678	0.711	0.276	0	0	oeOE
	chr7-100579771-100583120	0.65316	0.7	0.265	0	0	oeOE
	chr12-51737027-51740084	0.702136	0.688	0.253	0	0	oeOE
	chr14-22036806-22040172	0.681269	0.698	0.263	0	0	oeOE
	chr2-128659531-128660898	0.68907	0.687	0.253	0	0	oeOE
	chr10-108167341-108170642	0.743834	0.671	0.237	0	0	oeOE
	chr10-127456158-127458996	0.796044	0.662	0.228	0	0	oeOE
	chr11-95748990-95751490	0.732157	0.676	0.242	0	0	oeOE
	chr17-46469642-46473280	0.692776	0.682	0.248	0	0	oeOE
	chr1-125361617-125363942	0.571574	0.73	0.296	0	0	oeOE
	chr2-26822187-26825096	0.565102	0.734	0.3	0	0	oeOE
	chr5-25046225-25048194	0.506261	0.761	0.327	0	0	oeOE
	chr5-33814398-33816983	0.525509	0.749	0.315	0	0	oeOE
	chr7-92522920-92525366	0.611897	0.716	0.282	0	0	oeOE
	chr9-53447041-53449770	0.578879	0.719	0.285	0	0	oeOE
	chr10-5754370-5756508	0.573771	0.727	0.293	0	0	oeOE
	chr11-75567594-75571200	0.57958	0.73	0.296	0	0	oeOE
	chr11-96719608-96723005	0.508419	0.754	0.32	0	0	oeOE
	chr17-29310441-29314917	0.523967	0.755	0.321	0	0	oeOE
	chr17-53785624-53787166	0.536203	0.752	0.318	0	0	oeOE
	chr4-141520364-141521537	0.64777	0.698	0.264	0	0	oeOE
	chr9-21201155-21203191	0.689874	0.69	0.256	0	0	oeOE
	chr12-112791635-112794326	0.604612	0.709	0.275	0	0	oeOE
	chr15-81897552-81901237	0.6807	0.689	0.255	0	0	oeOE
	chr16-94369441-94371813	0.617775	0.71	0.276	0	0	oeOE
	chr2-29013698-29016641	0.831689	0.648	0.215	0	0	oeOE
	chr3-65435003-65437846	0.716123	0.683	0.25	0	0	oeOE
	chr5-124110964-124117002	0.790713	0.665	0.232	0	0	oeOE
	chr17-35177976-35181485	0.756888	0.668	0.235	0	0	oeOE
	chr19-23117744-23120637	0.725855	0.676	0.243	0	0	oeOE
	chr1-164075932-164078826	0.569865	0.725	0.292	0	0	oeOE
	chr4-70451747-70455382	0.522491	0.756	0.323	0	0	oeOE
	chr4-98810151-98813052	0.577286	0.728	0.295	0	0	oeOE
	chr5-134340995-134344460	0.940496	0.629	0.196	0	0	oeOE
	chr7-45082588-45085407	0.540996	0.734	0.301	0	0	oeOE
	chr7-45462874-45465466	0.528391	0.739	0.306	0	0	oeOE
	chr11-23255559-23257790	0.588663	0.722	0.289	0	0	oeOE
	chr11-69648866-69650220	0.582435	0.725	0.292	0	0	oeOE
	chr15-78758958-78762920	0.578483	0.734	0.301	0	0	oeOE
	chr15-98926533-98929446	0.514474	0.755	0.322	0	0	oeOE
	chr16-29881062-29884728	0.563264	0.741	0.308	0	0	oeOE
	chr19-5864352-5869732	0.538242	0.761	0.328	0	0	oeOE
	chr19-45033508-45039677	0.53946	0.757	0.324	0	0	oeOE
	chr2-76477073-76479264	0.614623	0.708	0.275	0	0	oeOE
	chr4-155305777-155309227	0.64487	0.695	0.262	0	0	oeOE
	chr5-138617308-138621792	0.611093	0.713	0.28	0	0	oeOE
	chr8-75758976-75762038	0.603723	0.713	0.28	0	0	oeOE
	chr15-76081795-76085688	0.635928	0.714	0.281	0	0	oeOE
	chr2-57003555-57008586	0.915917	0.637	0.205	0	0	oeOE
	chr11-117858655-117862315	0.862516	0.645	0.213	0	0	oeOE
	chr12-73800715-73803735	0.729099	0.673	0.241	0	0	oeOE
	chr15-28023535-28026731	0.740755	0.669	0.237	0	0	oeOE
	chr1-90979350-90982312	0.579411	0.716	0.284	0	0	oeOE
	chr1-165828953-165831410	0.547623	0.745	0.313	0	0	oeOE
	chr4-139300318-139303529	0.505265	0.753	0.321	0	0	oeOE
	chr11-74727181-74730806	0.552856	0.736	0.304	0	0	oeOE
	chr11-116323990-116326093	0.561461	0.724	0.292	0	0	oeOE
	chr1-127700302-127702610	0.621238	0.701	0.269	0	0	oeOE
	chr4-55348318-55350849	0.611397	0.703	0.271	0	0	oeOE
	chr4-141271352-141275089	0.663249	0.689	0.257	0	0	oeOE
	chr5-142947620-142951348	1.15872	0.598	0.166	0	0	oeOE
	chr8-72887843-72891092	0.64876	0.698	0.266	0	0	oeOE
	chr9-48895065-48897737	0.645749	0.697	0.265	0	0	oeOE
	chr9-89994869-89997818	0.660817	0.689	0.257	0	0	oeOE
	chr19-6354454-6359472	0.662588	0.7	0.268	0	0	oeOE
	chr2-166747223-166749619	0.686917	0.681	0.25	0	0	oeOE
	chr4-133636871-133639634	0.859401	0.638	0.207	0	0	oeOE
	chr5-125465361-125469527	0.768426	0.667	0.236	0	0	oeOE
	chr7-34328642-34331308	0.940353	0.64	0.209	0	0	oeOE
	chr7-127344438-127346626	0.845022	0.644	0.213	0	0	oeOE
	chr9-21277535-21280325	0.744267	0.669	0.238	0	0	oeOE
	chr11-5393116-5395664	0.713975	0.671	0.24	0	0	oeOE
	chr11-77379375-77387310	0.735087	0.674	0.243	0	0	oeOE
	chr13-54834171-54837305	0.816507	0.654	0.223	0	0	oeOE
	chr2-75488987-75490513	0.601287	0.713	0.282	0	0	oeOE
	chr3-97133471-97136223	0.919196	0.627	0.196	0	0	oeOE
	chr5-73007743-73016822	0.517386	0.762	0.331	0	0	oeOE
	chr5-86210407-86214059	0.511409	0.742	0.311	0	0	oeOE
	chr5-138168921-138171757	0.525978	0.745	0.314	0	0	oeOE
	chr7-37781995-37786008	0.531313	0.736	0.305	0	0	oeOE
	chr8-71248330-71251419	0.579808	0.718	0.287	0	0	oeOE
	chr11-95200033-95202144	0.554051	0.728	0.297	0	0	oeOE
	chr15-101232305-101236833	0.634106	0.717	0.286	0	0	oeOE
	chr16-31051400-31055337	0.536738	0.736	0.305	0	0	oeOE
	chr17-25234043-25236390	0.566849	0.72	0.289	0	0	oeOE
	chr17-36151820-36153524	0.566304	0.724	0.293	0	0	oeOE
	chr19-7016508-7019111	0.503763	0.761	0.33	0	0	oeOE
	chr3-41036808-41038226	0.634047	0.698	0.267	0	0	oeOE
	chr5-31204166-31206471	0.610986	0.705	0.274	0	0	oeOE
	chr7-19076989-19080531	0.613198	0.71	0.279	0	0	oeOE
	chr7-27185443-27187867	0.599494	0.709	0.278	0	0	oeOE
	chr9-59563152-59565136	0.6262	0.702	0.271	0	0	oeOE
	chr13-40883846-40888129	0.675022	0.692	0.261	0	0	oeOE
	chr15-79574004-79576375	0.664159	0.69	0.259	0	0	oeOE
	chr19-5134002-5139900	0.633069	0.697	0.266	0	0	oeOE
	chr5-34681801-34688690	0.691792	0.682	0.252	0	0	oeOE
	chr7-44237202-44241693	0.895114	0.636	0.206	0	0	oeOE
	chr7-143101448-143103702	0.688285	0.679	0.249	0	0	oeOE
	chr11-6363851-6366841	0.689576	0.682	0.252	0	0	oeOE
	chr11-50266946-50270273	0.695648	0.684	0.254	0	0	oeOE
	chr13-48412901-48416995	0.772456	0.655	0.225	0	0	oeOE
	chr18-31891958-31895713	0.769568	0.656	0.226	0	0	oeOE
	chr18-74910094-74913028	0.826381	0.647	0.217	0	0	oeOE
	chr1-133704056-133711602	0.971172	0.624	0.194	0	0	oeOE
	chr5-144900061-144905587	0.560056	0.739	0.309	0	0	oeOE
	chr7-16656109-16658783	0.504828	0.745	0.315	0	0	oeOE
	chr11-69301110-69303211	0.586687	0.712	0.282	0	0	oeOE
	chr11-86374422-86376174	0.558749	0.722	0.292	0	0	oeOE
	chr11-86646597-86649573	0.580266	0.716	0.286	0	0	oeOE
	chr15-85518301-85520335	0.530342	0.735	0.305	0	0	oeOE
	chr19-23110965-23114507	0.566195	0.741	0.311	0	0	oeOE
	chr1-178868344-178871255	1.25288	0.577	0.147	0	0	oeOE
	chr2-18060597-18063770	0.62282	0.701	0.271	0	0	oeOE
	chr4-48042188-48044146	1.1531	0.589	0.159	0	0	oeOE
	chr7-78920278-78924342	0.61714	0.698	0.268	0	0	oeOE
	chr10-21865938-21871201	0.667995	0.688	0.258	0	0	oeOE
	chr11-22235940-22238089	0.66282	0.691	0.261	0	0	oeOE
	chr11-120712835-120716774	0.673544	0.69	0.26	0	0	oeOE
	chr14-20527365-20531174	0.614332	0.707	0.277	0	0	oeOE
	chr17-65919127-65922159	0.642811	0.706	0.276	0	0	oeOE
	chr19-7317699-7319951	0.650302	0.689	0.259	0	0	oeOE
	chr1-55126059-55129323	0.778149	0.656	0.227	0	0	oeOE
	chr2-38815175-38818307	0.813414	0.649	0.22	0	0	oeOE
	chr2-172185892-172188950	0.696004	0.671	0.242	0	0	oeOE
	chr2-173499923-173502331	0.667526	0.68	0.251	0	0	oeOE
	chr3-32562562-32565668	0.846418	0.638	0.209	0	0	oeOE
	chr4-155857508-155861126	0.842329	0.646	0.217	0	0	oeOE
	chr8-117982769-117985748	0.668358	0.685	0.256	0	0	oeOE
	chr9-44790853-44795004	0.754577	0.66	0.231	0	0	oeOE
	chr10-13743469-13746216	0.829371	0.646	0.217	0	0	oeOE
	chr13-91607545-91611347	0.667382	0.681	0.252	0	0	oeOE
	chr13-92746880-92753576	0.721872	0.664	0.235	0	0	oeOE
	chr16-22255749-22259861	0.696408	0.674	0.245	0	0	oeOE
	chr17-66190437-66192871	0.68427	0.68	0.251	0	0	oeOE
	chr1-92107239-92109072	0.56197	0.722	0.293	0	0	oeOE
	chr1-130642807-130645725	0.50319	0.741	0.312	0	0	oeOE
	chr1-150268393-150270036	0.5568	0.721	0.292	0	0	oeOE
	chr3-142586351-142588957	0.553809	0.726	0.297	0	0	oeOE
	chr5-25733662-25735731	0.545708	0.723	0.294	0	0	oeOE
	chr7-100256110-100258188	0.501112	0.745	0.316	0	0	oeOE
	chr8-61445566-61447119	0.569222	0.719	0.29	0	0	oeOE
	chr12-86877713-86882006	0.563502	0.722	0.293	0	0	oeOE
	chr14-55797086-55799223	0.539462	0.731	0.302	0	0	oeOE
	chr15-93172488-93174025	0.562558	0.716	0.287	0	0	oeOE
	chr16-43958527-43961464	0.519709	0.74	0.311	0	0	oeOE
	chr17-26726131-26729178	0.589871	0.711	0.282	0	0	oeOE
	chr19-47302593-47305700	0.567163	0.718	0.289	0	0	oeOE
	chr3-79535253-79537203	0.600124	0.703	0.274	0	0	oeOE
	chr7-37805495-37808667	0.630551	0.69	0.261	0	0	oeOE
	chr7-45448854-45453757	0.645283	0.697	0.268	0	0	oeOE
	chr8-120840387-120841783	0.606261	0.699	0.27	0	0	oeOE
	chr10-80060869-80063674	0.604263	0.703	0.274	0	0	oeOE
	chr10-99095336-99100581	0.646261	0.69	0.261	0	0	oeOE
	chr17-28125729-28129711	0.618244	0.707	0.278	0	0	oeOE
	chr5-21905817-21907234	0.661607	0.683	0.255	0	0	oeOE
	chr7-99029096-99032198	0.692655	0.673	0.245	0	0	oeOE
	chr9-66740600-66743270	0.697694	0.67	0.242	0	0	oeOE
	chr9-72437233-72440831	0.849082	0.645	0.217	0	0	oeOE
	chr11-69885041-69888644	0.676049	0.684	0.256	0	0	oeOE
	chr11-83345900-83350058	0.666116	0.682	0.254	0	0	oeOE
	chr11-86477500-86478599	0.824168	0.645	0.217	0	0	oeOE
	chr12-112609634-112612730	0.849224	0.642	0.214	0	0	oeOE
	chr14-34031744-34034079	0.711792	0.672	0.244	0	0	oeOE
	chr15-75779774-75782986	0.697926	0.673	0.245	0	0	oeOE
	chr16-18693905-18697767	0.728121	0.666	0.238	0	0	oeOE
	chr3-104958556-104962882	0.52052	0.733	0.305	0	0	oeOE
	chr4-55529961-55534183	0.510289	0.75	0.322	0	0	oeOE
	chr8-84680856-84684333	0.522558	0.736	0.308	0	0	oeOE
	chr10-119074626-119076703	0.571206	0.713	0.285	0	0	oeOE
	chr11-121126750-121128404	0.58492	0.71	0.282	0	0	oeOE
	chr14-55828299-55830371	0.547231	0.724	0.296	0	0	oeOE
	chr17-21165117-21166734	0.500004	0.749	0.321	0	0	oeOE
	chr1-183764995-183767550	0.61711	0.701	0.273	0	0	oeOE
	chr2-160207035-160211607	0.630919	0.699	0.271	0	0	oeOE
	chr7-100020213-100021752	0.620565	0.695	0.267	0	0	oeOE
	chr10-40224163-40226630	0.644357	0.689	0.261	0	0	oeOE
	chr14-52516230-52517707	0.641171	0.688	0.26	0	0	oeOE
	chr19-45770588-45772993	0.597472	0.708	0.28	0	0	oeOE
	chr1-74544197-74546345	0.639278	0.686	0.259	0	0	oeOE
	chr3-88458756-88461650	0.709326	0.67	0.243	0	0	oeOE
	chr4-43520781-43524955	0.719819	0.672	0.245	0	0	oeOE
	chr5-65920006-65922665	0.835498	0.638	0.211	0	0	oeOE
	chr5-66774753-66778432	0.899188	0.631	0.204	0	0	oeOE
	chr5-108279143-108281558	0.718196	0.665	0.238	0	0	oeOE
	chr6-124639365-124640812	0.720047	0.661	0.234	0	0	oeOE
	chr7-98303469-98306926	0.743813	0.655	0.228	0	0	oeOE
	chr7-109884769-109890131	0.674453	0.681	0.254	0	0	oeOE
	chr8-106070047-106075364	0.646806	0.686	0.259	0	0	oeOE
	chr10-53505366-53506719	0.652693	0.687	0.26	0	0	oeOE
	chr11-49134474-49135640	0.756525	0.661	0.234	0	0	oeOE
	chr11-97634558-97636628	0.660786	0.683	0.256	0	0	oeOE
	chr13-93438973-93441902	0.75976	0.657	0.23	0	0	oeOE
	chr15-44290550-44292020	0.718836	0.663	0.236	0	0	oeOE
	chr16-13635635-13637943	0.67625	0.674	0.247	0	0	oeOE
	chr1-151629862-151632486	0.540643	0.716	0.289	0	0	oeOE
	chr3-145629522-145631053	0.546524	0.72	0.293	0	0	oeOE
	chr4-135870450-135876731	0.567702	0.721	0.294	0	0	oeOE
	chr5-33786104-33788332	0.501587	0.739	0.312	0	0	oeOE
	chr7-44987037-44992344	0.916895	0.625	0.198	0	0	oeOE
	chr7-129252182-129257276	0.977269	0.608	0.181	0	0	oeOE
	chr7-133238437-133241610	0.502879	0.741	0.314	0	0	oeOE
	chr9-25061831-25063723	0.559236	0.718	0.291	0	0	oeOE
	chr11-86998548-87001371	0.557984	0.717	0.29	0	0	oeOE
	chr14-45453272-45458960	0.580431	0.712	0.285	0	0	oeOE
	chr16-95925795-95930376	0.913911	0.623	0.196	0	0	oeOE
	chr17-33978037-33980793	0.510306	0.736	0.309	0	0	oeOE
	chr19-21248871-21250855	0.536019	0.725	0.298	0	0	oeOE
	chr9-123358268-123360281	0.597143	0.699	0.272	0	0	oeOE
	chr11-94966751-94969556	1.25081	0.571	0.144	0	0	oeOE
	chr1-30987754-30989614	0.668867	0.68	0.254	0	0	oeOE
	chr8-120951039-120956625	0.818342	0.645	0.219	0	0	oeOE
	chr11-69727592-69730625	0.831692	0.645	0.219	0	0	oeOE
	chr11-84759503-84762211	0.662777	0.684	0.258	0	0	oeOE
	chr11-106107013-106108484	0.673759	0.676	0.25	0	0	oeOE
	chr11-119832167-119835289	0.694368	0.675	0.249	0	0	oeOE
	chr13-53133833-53138090	0.836072	0.637	0.211	0	0	oeOE
	chr15-38469296-38472334	0.819448	0.646	0.22	0	0	oeOE
	chr16-91443128-91445486	0.648216	0.684	0.258	0	0	oeOE
	chr19-5472766-5475985	0.73029	0.668	0.242	0	0	oeOE
	chr5-36737945-36740254	0.524632	0.73	0.304	0	0	oeOE
	chr7-28134502-28136358	0.525503	0.724	0.298	0	0	oeOE
	chr8-127408633-127415354	0.516251	0.755	0.329	0	0	oeOE
	chr9-58486905-58491099	0.558395	0.71	0.284	0	0	oeOE
	chr9-102589887-102597064	0.598008	0.709	0.283	0	0	oeOE
	chr11-116742445-116744725	0.56435	0.714	0.288	0	0	oeOE
	chr6-113302943-113304708	0.605734	0.698	0.272	0	0	oeOE
	chr1-93270041-93273315	0.65162	0.681	0.256	0	0	oeOE
	chr1-178145470-178147433	0.812819	0.64	0.215	0	0	oeOE
	chr4-42948350-42951336	0.770457	0.648	0.223	0	0	oeOE
	chr5-135572861-135575869	0.891938	0.629	0.204	0	0	oeOE
	chr5-138978360-138984015	0.798013	0.645	0.22	0	0	oeOE
	chr5-149558902-149560764	0.78078	0.646	0.221	0	0	oeOE
	chr8-70928102-70932128	0.747376	0.657	0.232	0	0	oeOE
	chr9-64717110-64720100	0.792902	0.64	0.215	0	0	oeOE
	chr10-128756418-128759630	0.732947	0.664	0.239	0	0	oeOE
	chr11-78586980-78589315	0.673739	0.671	0.246	0	0	oeOE
	chr11-115166641-115168547	0.684385	0.668	0.243	0	0	oeOE
	chr12-110662138-110665248	0.687565	0.671	0.246	0	0	oeOE
	chr12-111778916-111782061	0.629508	0.687	0.262	0	0	oeOE
	chr14-61676377-61677949	0.698345	0.669	0.244	0	0	oeOE
	chr16-10601714-10605794	0.713845	0.67	0.245	0	0	oeOE
	chr3-85794192-85796634	0.524201	0.724	0.299	0	0	oeOE
	chr8-106014661-106018291	0.554601	0.715	0.29	0	0	oeOE
	chr8-123169257-123172855	0.536167	0.717	0.292	0	0	oeOE
	chr10-82693367-82697246	0.581997	0.709	0.284	0	0	oeOE
	chr11-20581168-20582666	0.533758	0.726	0.301	0	0	oeOE
	chr11-70909626-70911797	0.505832	0.734	0.309	0	0	oeOE
	chr13-44881542-44884933	0.54025	0.718	0.293	0	0	oeOE
	chr13-92490813-92493487	0.503282	0.73	0.305	0	0	oeOE
	chr2-136732685-136734606	0.608389	0.698	0.273	0	0	oeOE
	chr4-109533159-109534536	0.572848	0.704	0.279	0	0	oeOE
	chr11-78425806-78427980	0.57734	0.698	0.273	0	0	oeOE
	chr16-15453879-15456908	0.576024	0.703	0.278	0	0	oeOE
	chr1-74428699-74432192	0.710971	0.661	0.237	0	0	oeOE
	chr2-179897520-179900570	0.733102	0.66	0.236	0	0	oeOE
	chr3-21989208-21994075	0.735403	0.659	0.235	0	0	oeOE
	chr3-108307860-108310930	0.753408	0.654	0.23	0	0	oeOE
	chr4-11965268-11967020	0.66116	0.683	0.259	0	0	oeOE
	chr6-125141095-125145199	0.699136	0.672	0.248	0	0	oeOE
	chr7-126397940-126400106	0.669743	0.675	0.251	0	0	oeOE
	chr8-34219366-34223281	0.758136	0.65	0.226	0	0	oeOE
	chr10-41394102-41396577	0.677867	0.67	0.246	0	0	oeOE
	chr10-121461353-121463502	0.722565	0.658	0.234	0	0	oeOE
	chr12-21467002-21468167	0.801983	0.64	0.216	0	0	oeOE
	chr16-20353741-20358136	0.666208	0.678	0.254	0	0	oeOE
	chr17-28240639-28245779	0.698618	0.677	0.253	0	0	oeOE
	chr1-170001740-170003867	0.520226	0.724	0.3	0	0	oeOE
	chr2-53080832-53082604	0.505746	0.737	0.313	0	0	oeOE
	chr3-51101220-51105286	0.940318	0.613	0.189	0	0	oeOE
	chr5-124043637-124046702	0.523005	0.719	0.295	0	0	oeOE
	chr8-68534186-68537901	1.0285	0.6	0.176	0	0	oeOE
	chr11-101352279-101360134	0.511831	0.743	0.319	0	0	oeOE
	chr14-63074000-63076131	0.563278	0.708	0.284	0	0	oeOE
	chr15-58693939-58696680	0.569343	0.707	0.283	0	0	oeOE
	chr17-29707517-29711124	0.504338	0.741	0.317	0	0	oeOE
	chr3-102927411-102929071	0.603849	0.695	0.271	0	0	oeOE
	chr7-126624989-126627988	1.08789	0.587	0.163	0	0	oeOE
	chr10-62321544-62324986	0.579945	0.7	0.276	0	0	oeOE
	chr3-40698219-40701736	0.834645	0.633	0.21	0	0	oeOE
	chr3-138194036-138196207	0.710227	0.658	0.235	0	0	oeOE
	chr4-137655423-137660084	0.726877	0.664	0.241	0	0	oeOE
	chr5-32615872-32617262	0.645877	0.673	0.25	0	0	oeOE
	chr5-124938097-124941659	0.663228	0.67	0.247	0	0	oeOE
	chr6-49343287-49346231	0.719559	0.658	0.235	0	0	oeOE
	chr6-114964037-114967452	0.671769	0.672	0.249	0	0	oeOE
	chr6-120773695-120778316	0.646819	0.683	0.26	0	0	oeOE
	chr7-144523689-144526724	0.879212	0.635	0.212	0	0	oeOE
	chr8-48165807-48168057	0.665538	0.68	0.257	0	0	oeOE
	chr12-52549052-52552560	0.663994	0.676	0.253	0	0	oeOE
	chr12-110411743-110414580	0.666441	0.677	0.254	0	0	oeOE
	chr17-45883636-45887055	0.843115	0.632	0.209	0	0	oeOE
	chr1-128030310-128032029	0.544398	0.711	0.288	0	0	oeOE
	chr12-84221313-84229240	0.508027	0.738	0.315	0	0	oeOE
	chr19-4559518-4561845	0.512831	0.723	0.3	0	0	oeOE
	chr1-177623295-177625617	0.568208	0.698	0.275	0	0	oeOE
	chr9-108182241-108184580	0.596883	0.699	0.276	0	0	oeOE
	chr12-86993123-86996096	0.615337	0.69	0.267	0	0	oeOE
	chr15-36608978-36610330	0.609993	0.69	0.267	0	0	oeOE
	chr15-76072849-76078748	0.644845	0.689	0.266	0	0	oeOE
	chr15-77770340-77775184	1.09876	0.591	0.168	0	0	oeOE
	chr1-13442005-13445116	0.674133	0.673	0.251	0	0	oeOE
	chr2-22957334-22959826	0.700036	0.663	0.241	0	0	oeOE
	chr2-71702516-71705049	0.70626	0.661	0.239	0	0	oeOE
	chr3-68910790-68914377	0.688839	0.667	0.245	0	0	oeOE
	chr5-113908889-113913340	0.696013	0.659	0.237	0	0	oeOE
	chr6-52134041-52137790	0.760252	0.644	0.222	0	0	oeOE
	chr6-113353449-113356259	0.66911	0.672	0.25	0	0	oeOE
	chr7-30671655-30673794	0.719966	0.657	0.235	0	0	oeOE
	chr8-36714658-36717527	0.690821	0.669	0.247	0	0	oeOE
	chr10-115219853-115222784	0.738575	0.649	0.227	0	0	oeOE
	chr11-51153154-51158294	0.619543	0.682	0.26	0	0	oeOE
	chr11-117543945-117548021	0.740544	0.648	0.226	0	0	oeOE
	chr17-27157071-27160165	0.622072	0.684	0.262	0	0	oeOE
	chr1-64729008-64731378	0.547098	0.704	0.282	0	0	oeOE
	chr7-132722723-132727528	0.90425	0.618	0.196	0	0	oeOE
	chr8-71244387-71246303	0.897867	0.618	0.196	0	0	oeOE
	chr8-118466462-118469895	0.508366	0.716	0.294	0	0	oeOE
	chr9-107430294-107433266	0.562553	0.705	0.283	0	0	oeOE
	chr10-59742362-59748457	0.548116	0.729	0.307	0	0	oeOE
	chr10-80590214-80596213	0.503622	0.727	0.305	0	0	oeOE
	chr17-34126995-34129859	0.50917	0.721	0.299	0	0	oeOE
	chr3-104125964-104129392	0.590667	0.694	0.272	0	0	oeOE
	chr6-28478955-28481765	0.575452	0.7	0.278	0	0	oeOE
	chr7-16608535-16610651	0.598886	0.688	0.266	0	0	oeOE
	chr7-130271615-130276073	0.612727	0.692	0.27	0	0	oeOE
	chr13-49365737-49371049	0.598847	0.689	0.267	0	0	oeOE
	chr17-13134323-13136359	0.587821	0.695	0.273	0	0	oeOE
	chr18-57057158-57060562	0.604861	0.689	0.267	0	0	oeOE
	chr2-19661893-19665058	0.646612	0.673	0.252	0	0	oeOE
	chr2-34259732-34264998	0.780012	0.638	0.217	0	0	oeOE
	chr4-120372924-120376326	0.670154	0.664	0.243	0	0	oeOE
	chr4-135220274-135223461	0.736749	0.652	0.231	0	0	oeOE
	chr5-52990923-52992507	0.794002	0.635	0.214	0	0	oeOE
	chr5-64124591-64128781	0.646894	0.671	0.25	0	0	oeOE
	chr7-12756478-12759696	0.830332	0.628	0.207	0	0	oeOE
	chr7-35032773-35034397	0.624028	0.686	0.265	0	0	oeOE
	chr7-98789416-98791901	0.60733	0.685	0.264	0	0	oeOE
	chr8-107253188-107257324	0.6892	0.675	0.254	0	0	oeOE
	chr9-106561501-106565255	0.798381	0.639	0.218	0	0	oeOE
	chr10-95349342-95352308	0.598264	0.687	0.266	0	0	oeOE
	chr11-6495201-6497905	0.830117	0.628	0.207	0	0	oeOE
	chr12-36205899-36208557	0.729205	0.654	0.233	0	0	oeOE
	chr12-40086771-40088651	0.789118	0.642	0.221	0	0	oeOE
	chr12-75715485-75716973	0.606403	0.686	0.265	0	0	oeOE
	chr13-40611688-40616934	0.846976	0.633	0.212	0	0	oeOE
	chr19-38042824-38044659	0.611826	0.681	0.26	0	0	oeOE
	chr1-36364187-36366790	0.972794	0.606	0.185	0	0	oeOE
	chr2-29955408-29957996	0.859475	0.621	0.2	0	0	oeOE
	chr3-36528445-36530972	0.916998	0.614	0.193	0	0	oeOE
	chr3-103053063-103056068	0.915479	0.613	0.192	0	0	oeOE
	chr3-152098977-152103686	0.547911	0.707	0.286	0	0	oeOE
	chr7-18961681-18962454	0.515253	0.72	0.299	0	0	oeOE
	chr7-127110728-127112580	0.513978	0.725	0.304	0	0	oeOE
	chr8-123767237-123770099	0.51189	0.714	0.293	0	0	oeOE
	chr9-20941879-20945373	0.901941	0.619	0.198	0	0	oeOE
	chr15-81349095-81351838	0.55951	0.706	0.285	0	0	oeOE
	chr12-59265242-59267039	0.581733	0.695	0.274	0	0	oeOE
	chr19-3624341-3626455	0.594561	0.692	0.271	0	0	oeOE
	chr1-151219194-151221890	0.697695	0.657	0.237	0	0	oeOE
	chr2-49340028-49343617	0.704092	0.657	0.237	0	0	oeOE
	chr2-179665142-179668138	0.7405	0.645	0.225	0	0	oeOE
	chr3-103821150-103823251	0.687201	0.66	0.24	0	0	oeOE
	chr4-43440416-43444575	0.619651	0.684	0.264	0	0	oeOE
	chr4-151127796-151129822	0.590845	0.687	0.267	0	0	oeOE
	chr5-21259992-21261647	0.673192	0.666	0.246	0	0	oeOE
	chr5-114910909-114914186	0.765953	0.64	0.22	0	0	oeOE
	chr6-83807893-83809343	0.602908	0.683	0.263	0	0	oeOE
	chr9-80070632-80073111	0.666875	0.662	0.242	0	0	oeOE
	chr11-6393953-6394959	0.69099	0.662	0.242	0	0	oeOE
	chr11-21521447-21522542	0.773627	0.638	0.218	0	0	oeOE
	chr11-85243294-85244577	0.594818	0.685	0.265	0	0	oeOE
	chr11-100283780-100287582	0.661682	0.669	0.249	0	0	oeOE
	chr11-115702751-115707234	0.682692	0.665	0.245	0	0	oeOE
	chr12-119349842-119355729	0.739432	0.647	0.227	0	0	oeOE
	chr15-96594912-96599150	0.754637	0.648	0.228	0	0	oeOE
	chr16-18105719-18107712	0.803995	0.631	0.211	0	0	oeOE
	chr17-28442247-28445916	0.645426	0.68	0.26	0	0	oeOE
	chr3-100827977-100830847	0.507513	0.719	0.299	0	0	oeOE
	chr8-47319095-47324253	0.573337	0.704	0.284	0	0	oeOE
	chr8-96057117-96059454	0.853815	0.623	0.203	0	0	oeOE
	chr10-4336163-4338541	0.504456	0.726	0.306	0	0	oeOE
	chr10-79516205-79521902	0.5151	0.727	0.307	0	0	oeOE
	chr11-51988802-51991098	0.543972	0.709	0.289	0	0	oeOE
	chr11-100210287-100211590	0.535084	0.716	0.296	0	0	oeOE
	chr12-80305116-80308746	1.03997	0.594	0.174	0	0	oeOE
	chr12-83967288-83969650	0.523256	0.712	0.292	0	0	oeOE
	chr13-120151349-120152856	0.524943	0.712	0.292	0	0	oeOE
	chr15-96356864-96360039	0.569048	0.702	0.282	0	0	oeOE
	chr17-7094591-7096990	0.558034	0.705	0.285	0	0	oeOE
	chr1-80316536-80320132	0.576519	0.699	0.279	0	0	oeOE
	chr2-92260802-92265543	0.585062	0.69	0.27	0	0	oeOE
	chr6-50431734-50436920	0.585537	0.695	0.275	0	0	oeOE
	chr10-96452089-96454767	0.572492	0.7	0.28	0	0	oeOE
	chr1-135818438-135822001	0.817823	0.638	0.219	0	0	oeOE
	chr1-155911065-155912597	0.830855	0.627	0.208	0	0	oeOE
	chr4-109058391-109060109	0.773471	0.633	0.214	0	0	oeOE
	chr4-129227666-129230164	0.723967	0.653	0.234	0	0	oeOE
	chr6-143111478-143113761	0.698528	0.656	0.237	0	0	oeOE
	chr7-101545229-101546952	0.739326	0.646	0.227	0	0	oeOE
	chr7-110680780-110682973	0.613298	0.683	0.264	0	0	oeOE
	chr7-140771705-140776469	0.606002	0.686	0.267	0	0	oeOE
	chr8-80365050-80367535	0.64894	0.673	0.254	0	0	oeOE
	chr8-84697962-84700969	0.577079	0.687	0.268	0	0	oeOE
	chr8-91634148-91636633	0.721221	0.652	0.233	0	0	oeOE
	chr8-123185932-123192084	0.711345	0.664	0.245	0	0	oeOE
	chr9-25162238-25165136	0.611511	0.68	0.261	0	0	oeOE
	chr10-79601518-79604969	0.615892	0.679	0.26	0	0	oeOE
	chr10-127126072-127128056	0.622849	0.676	0.257	0	0	oeOE
	chr11-98476566-98479890	0.741484	0.647	0.228	0	0	oeOE
	chr12-86125637-86134257	0.785996	0.643	0.224	0	0	oeOE
	chr13-55474447-55479369	0.816158	0.629	0.21	0	0	oeOE
	chr13-95660216-95663375	0.822384	0.628	0.209	0	0	oeOE
	chr14-63687342-63693431	0.648475	0.68	0.261	0	0	oeOE
	chr16-84630344-84634463	0.604304	0.682	0.263	0	0	oeOE
	chr18-80512258-80513670	0.662358	0.664	0.245	0	0	oeOE
	chr19-4860352-4862434	0.734383	0.649	0.23	0	0	oeOE
	chr19-9874878-9878417	0.659283	0.664	0.245	0	0	oeOE
	chr1-7158516-7159779	0.54354	0.708	0.289	0	0	oeOE
	chr8-112369439-112371796	0.881202	0.614	0.195	0	0	oeOE
	chr15-67047239-67050347	1.00122	0.594	0.175	0	0	oeOE
	chr17-26356055-26358877	0.879368	0.617	0.198	0	0	oeOE
	chr18-65020068-65022885	0.957349	0.601	0.182	0	0	oeOE
	chr4-132648494-132651170	0.555078	0.7	0.281	0	0	oeOE
	chr6-122786587-122788574	0.581823	0.689	0.27	0	0	oeOE
	chr12-57591825-57595524	0.560878	0.692	0.273	0	0	oeOE
	chr16-18065679-18068249	0.578342	0.692	0.273	0	0	oeOE
	chr17-7435745-7438945	0.578459	0.689	0.27	0	0	oeOE
	chr2-29778771-29782074	0.664895	0.662	0.244	0	0	oeOE
	chr4-129634800-129637567	0.810585	0.631	0.213	0	0	oeOE
	chr5-143717048-143719712	0.653748	0.662	0.244	0	0	oeOE
	chr7-34817637-34820098	0.77343	0.638	0.22	0	0	oeOE
	chr7-126223248-126229570	0.631218	0.684	0.266	0	0	oeOE
	chr9-108139799-108142137	0.590022	0.678	0.26	0	0	oeOE
	chr10-128400522-128402533	0.595293	0.685	0.267	0	0	oeOE
	chr11-51473293-51477010	0.598072	0.679	0.261	0	0	oeOE
	chr12-70870627-70873669	0.780304	0.636	0.218	0	0	oeOE
	chr13-85436326-85438074	0.650627	0.668	0.25	0	0	oeOE
	chr14-99282202-99284884	0.687596	0.654	0.236	0	0	oeOE
	chr16-89768944-89773583	0.709022	0.653	0.235	0	0	oeOE
	chr17-32538702-32541677	0.785306	0.634	0.216	0	0	oeOE
	chr17-56890275-56893338	0.676491	0.663	0.245	0	0	oeOE
	chr17-57553261-57555688	0.705501	0.653	0.235	0	0	oeOE
	chr4-140388377-140395977	0.507216	0.72	0.302	0	0	oeOE
	chr15-95699337-95703902	0.88347	0.617	0.199	0	0	oeOE
	chr18-34504498-34507907	0.872125	0.614	0.196	0	0	oeOE
	chr5-151291584-151293045	0.559968	0.694	0.276	0	0	oeOE
	chr8-45387332-45392653	0.600479	0.688	0.27	0	0	oeOE
	chr8-95806734-95809105	0.541685	0.699	0.281	0	0	oeOE
	chr9-106353565-106355870	0.580257	0.689	0.271	0	0	oeOE
	chr13-9143304-9145250	0.556804	0.692	0.274	0	0	oeOE
	chr1-43866114-43867504	0.810521	0.623	0.206	0	0	oeOE
	chr1-60219142-60220972	0.766738	0.633	0.216	0	0	oeOE
	chr1-152777212-152779347	0.604252	0.684	0.267	0	0	oeOE
	chr1-191306715-191308404	0.753056	0.639	0.222	0	0	oeOE
	chr2-91791426-91797558	0.728566	0.645	0.228	0	0	oeOE
	chr2-122174673-122183610	0.610252	0.68	0.263	0	0	oeOE
	chr2-166903258-166905783	0.621459	0.674	0.257	0	0	oeOE
	chr6-17279822-17284787	0.78954	0.634	0.217	0	0	oeOE
	chr6-42324666-42328168	0.726232	0.654	0.237	0	0	oeOE
	chr6-70820495-70822317	0.641426	0.668	0.251	0	0	oeOE
	chr6-72415551-72418113	0.72231	0.65	0.233	0	0	oeOE
	chr6-127304955-127308766	0.734752	0.645	0.228	0	0	oeOE
	chr9-107509232-107513345	0.68261	0.657	0.24	0	0	oeOE
	chr11-53188940-53193540	0.696912	0.654	0.237	0	0	oeOE
	chr11-59116864-59120582	0.718143	0.648	0.231	0	0	oeOE
	chr12-111003411-111007132	0.686699	0.653	0.236	0	0	oeOE
	chr12-113119378-113121436	0.594831	0.682	0.265	0	0	oeOE
	chr15-81469001-81471299	0.667476	0.662	0.245	0	0	oeOE
	chr16-94326497-94328759	0.632931	0.67	0.253	0	0	oeOE
	chr19-29227753-29230087	0.672135	0.664	0.247	0	0	oeOE
	chr2-84544668-84546267	0.539759	0.699	0.282	0	0	oeOE
	chr5-118595965-118598734	0.905108	0.608	0.191	0	0	oeOE
	chr7-24775080-24778658	0.519706	0.708	0.291	0	0	oeOE
	chr13-17977051-17980476	0.532445	0.704	0.287	0	0	oeOE
	chr4-47350987-47354126	0.552324	0.698	0.281	0	0	oeOE
	chr7-25409806-25412937	1.09254	0.582	0.165	0	0	oeOE
	chr7-44517801-44520784	1.0427	0.587	0.17	0	0	oeOE
	chr7-112805792-112808086	0.544113	0.698	0.281	0	0	oeOE
	chr11-6241237-6243299	0.574234	0.692	0.275	0	0	oeOE
	chr12-87434073-87435718	0.541833	0.697	0.28	0	0	oeOE
	chr1-43206574-43209454	0.774193	0.633	0.217	0	0	oeOE
	chr1-59519682-59523600	0.728232	0.644	0.228	0	0	oeOE
	chr1-191638027-191640474	0.686172	0.655	0.239	0	0	oeOE
	chr2-24864488-24866611	0.653787	0.661	0.245	0	0	oeOE
	chr2-102903348-102905502	0.800908	0.623	0.207	0	0	oeOE
	chr2-156703200-156706834	0.77896	0.633	0.217	0	0	oeOE
	chr3-57642865-57644143	0.577354	0.679	0.263	0	0	oeOE
	chr3-79474089-79476755	0.694583	0.654	0.238	0	0	oeOE
	chr4-11006662-11009297	0.570142	0.686	0.27	0	0	oeOE
	chr4-115931393-115934433	0.662759	0.663	0.247	0	0	oeOE
	chr7-44464978-44466396	0.698107	0.652	0.236	0	0	oeOE
	chr8-18894863-18897340	0.7857	0.629	0.213	0	0	oeOE
	chr8-127391600-127394882	0.710333	0.652	0.236	0	0	oeOE
	chr9-20788046-20791138	0.586624	0.686	0.27	0	0	oeOE
	chr9-69363613-69366134	0.75185	0.639	0.223	0	0	oeOE
	chr9-113759091-113762825	0.587245	0.687	0.271	0	0	oeOE
	chr11-121562549-121565542	0.652711	0.66	0.244	0	0	oeOE
	chr12-32869805-32871583	0.599735	0.686	0.27	0	0	oeOE
	chr12-85519919-85522212	0.784183	0.634	0.218	0	0	oeOE
	chr13-58275031-58278949	0.632342	0.673	0.257	0	0	oeOE
	chr14-20131536-20135873	0.590918	0.683	0.267	0	0	oeOE
	chr15-72938929-72940518	0.584066	0.684	0.268	0	0	oeOE
	chr15-97801016-97807602	0.675022	0.66	0.244	0	0	oeOE
	chr16-44978219-44979847	0.619366	0.674	0.258	0	0	oeOE
	chr18-39124588-39127648	0.717015	0.641	0.225	0	0	oeOE
	chr1-52270302-52274394	0.500931	0.712	0.296	0	0	oeOE
	chr2-11781490-11784920	0.523148	0.708	0.292	0	0	oeOE
	chr2-34794582-34796430	0.50191	0.725	0.309	0	0	oeOE
	chr10-60980721-60983958	0.846523	0.618	0.202	0	0	oeOE
	chr10-121932443-121934080	0.536518	0.705	0.289	0	0	oeOE
	chr12-104998294-105000291	0.508195	0.709	0.293	0	0	oeOE
	chr17-27256547-27258947	0.841087	0.619	0.203	0	0	oeOE
	chr17-71158499-71160840	1.01777	0.59	0.174	0	0	oeOE
	chr19-3371812-3376454	0.512435	0.716	0.3	0	0	oeOE
	chr1-93562159-93564872	0.673893	0.656	0.241	0	0	oeOE
	chr1-160039564-160041069	0.616208	0.671	0.256	0	0	oeOE
	chr1-180677535-180679249	0.604694	0.675	0.26	0	0	oeOE
	chr2-118730072-118733800	0.815756	0.621	0.206	0	0	oeOE
	chr3-95531938-95532895	0.61224	0.668	0.253	0	0	oeOE
	chr3-131268955-131271330	0.59043	0.679	0.264	0	0	oeOE
	chr4-116076923-116079012	0.646531	0.656	0.241	0	0	oeOE
	chr4-129082281-129084234	0.667402	0.657	0.242	0	0	oeOE
	chr4-152380914-152383170	0.610316	0.67	0.255	0	0	oeOE
	chr5-88912146-88914296	0.658509	0.653	0.238	0	0	oeOE
	chr5-124232435-124234982	0.731881	0.645	0.23	0	0	oeOE
	chr7-27207013-27208114	0.638079	0.66	0.245	0	0	oeOE
	chr9-119169503-119171872	0.684807	0.654	0.239	0	0	oeOE
	chr10-81008266-81013968	0.790756	0.627	0.212	0	0	oeOE
	chr10-81184126-81188228	0.569228	0.687	0.272	0	0	oeOE
	chr11-101059691-101063341	0.570181	0.687	0.272	0	0	oeOE
	chr11-106083774-106085159	0.78494	0.624	0.209	0	0	oeOE
	chr12-3358870-3361022	0.640907	0.667	0.252	0	0	oeOE
	chr12-76415195-76419437	0.675371	0.659	0.244	0	0	oeOE
	chr12-80991763-80994347	0.680504	0.65	0.235	0	0	oeOE
	chr13-43455687-43459338	0.700772	0.649	0.234	0	0	oeOE
	chr14-52340527-52342377	0.616536	0.674	0.259	0	0	oeOE
	chr15-76000690-76005009	0.618873	0.673	0.258	0	0	oeOE
	chr15-78946495-78947802	0.698024	0.644	0.229	0	0	oeOE
	chr15-99622061-99624282	0.672087	0.658	0.243	0	0	oeOE
	chr16-31246247-31250252	0.764553	0.635	0.22	0	0	oeOE
	chr17-64169465-64171930	0.618561	0.671	0.256	0	0	oeOE
	chr18-36547429-36551453	0.594493	0.675	0.26	0	0	oeOE
	chr18-60658880-60661779	0.632066	0.67	0.255	0	0	oeOE
	chr1-9769617-9772284	0.834981	0.617	0.202	0	0	oeOE
	chr1-182235622-182237781	0.880444	0.607	0.192	0	0	oeOE
	chr2-24823711-24826870	0.540826	0.7	0.285	0	0	oeOE
	chr3-89958433-89961163	0.505187	0.712	0.297	0	0	oeOE
	chr3-121218050-121221851	0.858963	0.618	0.203	0	0	oeOE
	chr9-88364237-88365451	0.85487	0.614	0.199	0	0	oeOE
	chr11-3281391-3285461	0.843323	0.616	0.201	0	0	oeOE
	chr19-53377871-53379572	0.509501	0.705	0.29	0	0	oeOE
	chr1-74625809-74627895	1.04372	0.581	0.166	0	0	oeOE
	chr10-128531547-128532894	0.546469	0.695	0.28	0	0	oeOE
	chr1-34477201-34480194	0.645912	0.661	0.247	0	0	oeOE
	chr1-64775938-64777751	0.720728	0.644	0.23	0	0	oeOE
	chr1-133058369-133060459	0.61278	0.672	0.258	0	0	oeOE
	chr2-51036405-51039658	0.647916	0.662	0.248	0	0	oeOE
	chr3-52008716-52014015	0.617881	0.672	0.258	0	0	oeOE
	chr4-42998914-43001272	0.589793	0.675	0.261	0	0	oeOE
	chr4-128745471-128750486	0.771172	0.646	0.232	0	0	oeOE
	chr5-57870358-57875982	0.705041	0.654	0.24	0	0	oeOE
	chr6-86340096-86343416	0.601299	0.676	0.262	0	0	oeOE
	chr7-137011840-137013673	0.735483	0.641	0.227	0	0	oeOE
	chr8-74078718-74081725	0.77271	0.63	0.216	0	0	oeOE
	chr8-107544772-107547453	0.723664	0.644	0.23	0	0	oeOE
	chr9-106768403-106770211	0.607913	0.674	0.26	0	0	oeOE
	chr10-21723044-21725906	0.756629	0.642	0.228	0	0	oeOE
	chr10-50468178-50469473	0.678363	0.647	0.233	0	0	oeOE
	chr10-75351933-75354153	0.59759	0.675	0.261	0	0	oeOE
	chr11-32404068-32406744	0.819283	0.621	0.207	0	0	oeOE
	chr11-69523112-69524507	0.745268	0.636	0.222	0	0	oeOE
	chr12-40495113-40497500	0.610384	0.668	0.254	0	0	oeOE
	chr12-78906950-78909014	0.558556	0.687	0.273	0	0	oeOE
	chr14-21101681-21103948	0.627349	0.665	0.251	0	0	oeOE
	chr14-31806400-31808185	0.761863	0.63	0.216	0	0	oeOE
	chr14-52494435-52496828	0.659508	0.657	0.243	0	0	oeOE
	chr15-5145274-5146818	0.660263	0.651	0.237	0	0	oeOE
	chr15-81612297-81614623	0.61585	0.669	0.255	0	0	oeOE
	chr15-88634189-88636600	0.687201	0.646	0.232	0	0	oeOE
	chr16-5073134-5074506	0.662266	0.659	0.245	0	0	oeOE
	chr16-10951778-10953195	0.660437	0.657	0.243	0	0	oeOE
	chr16-52269978-52275216	0.638521	0.672	0.258	0	0	oeOE
	chr17-24746252-24748753	0.588933	0.683	0.269	0	0	oeOE
	chr17-71781278-71784401	0.675706	0.651	0.237	0	0	oeOE
	chr17-80201543-80206936	0.625944	0.669	0.255	0	0	oeOE
	chr17-87414180-87416339	0.731279	0.641	0.227	0	0	oeOE
	chr18-56839242-56842549	0.671018	0.657	0.243	0	0	oeOE
	chr5-33430077-33432853	0.90076	0.605	0.191	0	0	oeOE
	chr8-46921506-46925090	0.538938	0.701	0.287	0	0	oeOE
	chr10-127501466-127504615	0.935591	0.605	0.191	0	0	oeOE
	chr14-51166940-51169104	0.53315	0.696	0.282	0	0	oeOE
	chr17-56932151-56934508	0.843138	0.617	0.203	0	0	oeOE
	chr16-64670902-64673260	0.546188	0.692	0.278	0	0	oeOE
	chr16-91393017-91395189	0.549559	0.694	0.28	0	0	oeOE
	chr17-3607507-3608505	0.544062	0.691	0.277	0	0	oeOE
	chr17-32379442-32382911	0.58999	0.689	0.275	0	0	oeOE
	chr1-155847985-155849585	0.763219	0.63	0.217	0	0	oeOE
	chr3-138148186-138149647	0.812323	0.62	0.207	0	0	oeOE
	chr4-155169569-155172467	0.716732	0.639	0.226	0	0	oeOE
	chr5-34817101-34818917	0.55457	0.687	0.274	0	0	oeOE
	chr5-118382701-118384742	0.633889	0.659	0.246	0	0	oeOE
	chr6-86447873-86450887	0.620367	0.663	0.25	0	0	oeOE
	chr7-79880950-79883426	0.674681	0.651	0.238	0	0	oeOE
	chr7-127565303-127567936	0.683815	0.649	0.236	0	0	oeOE
	chr8-26608378-26610341	0.661527	0.657	0.244	0	0	oeOE
	chr8-106362108-106364706	0.703234	0.648	0.235	0	0	oeOE
	chr10-79950804-79952959	0.568541	0.682	0.269	0	0	oeOE
	chr11-23719586-23722334	0.674239	0.653	0.24	0	0	oeOE
	chr11-84069993-84071309	0.71847	0.644	0.231	0	0	oeOE
	chr11-103006546-103009055	0.599782	0.675	0.262	0	0	oeOE
	chr12-69770255-69772691	0.630478	0.663	0.25	0	0	oeOE
	chr12-71876291-71881630	0.63379	0.66	0.247	0	0	oeOE
	chr12-84238100-84242312	0.643376	0.661	0.248	0	0	oeOE
	chr12-85870103-85872468	0.64924	0.658	0.245	0	0	oeOE
	chr13-42203771-42206841	0.815076	0.618	0.205	0	0	oeOE
	chr13-100968793-100970429	0.636045	0.657	0.244	0	0	oeOE
	chr14-55130755-55132960	0.584097	0.675	0.262	0	0	oeOE
	chr15-37231769-37235553	0.695787	0.648	0.235	0	0	oeOE
	chr15-76605307-76610826	0.832752	0.618	0.205	0	0	oeOE
	chr15-88702209-88705175	0.599251	0.677	0.264	0	0	oeOE
	chr16-22675964-22677424	0.600288	0.676	0.263	0	0	oeOE
	chr17-46865651-46868983	0.6752	0.648	0.235	0	0	oeOE
	chr17-47198407-47202868	0.604741	0.673	0.26	0	0	oeOE
	chr1-184553894-184558253	0.872979	0.607	0.194	0	0	oeOE
	chr4-136035673-136039365	0.850312	0.614	0.201	0	0	oeOE
	chr5-65592299-65594859	0.896987	0.603	0.19	0	0	oeOE
	chr1-74322812-74325093	0.560618	0.688	0.275	0	0	oeOE
	chr5-135805800-135808473	0.549222	0.692	0.279	0	0	oeOE
	chr10-128361224-128362311	1.03945	0.58	0.167	0	0	oeOE
	chr14-33168403-33170175	0.541165	0.69	0.277	0	0	oeOE
	chr19-8957396-8961039	0.569662	0.69	0.277	0	0	oeOE
	chr1-178163392-178166705	0.632469	0.659	0.247	0	0	oeOE
	chr2-119305991-119310030	0.56601	0.683	0.271	0	0	oeOE
	chr2-132094457-132095856	0.571493	0.68	0.268	0	0	oeOE
	chr2-180096941-180101204	0.744426	0.634	0.222	0	0	oeOE
	chr4-40946761-40948840	0.610358	0.663	0.251	0	0	oeOE
	chr4-108857095-108858538	0.694825	0.644	0.232	0	0	oeOE
	chr4-133912983-133915721	0.669686	0.648	0.236	0	0	oeOE
	chr4-150038598-150041123	0.553201	0.686	0.274	0	0	oeOE
	chr4-152079014-152082368	0.764576	0.629	0.217	0	0	oeOE
	chr5-93414222-93417270	0.665012	0.652	0.24	0	0	oeOE
	chr7-26877223-26879002	0.606179	0.673	0.261	0	0	oeOE
	chr7-45015176-45018293	0.542054	0.685	0.273	0	0	oeOE
	chr8-13835243-13836730	0.689098	0.646	0.234	0	0	oeOE
	chr9-31190942-31192317	0.762003	0.63	0.218	0	0	oeOE
	chr11-70342571-70344462	0.615254	0.667	0.255	0	0	oeOE
	chr11-116732750-116735785	0.636002	0.663	0.251	0	0	oeOE
	chr11-118931157-118933457	0.579328	0.676	0.264	0	0	oeOE
	chr12-75641516-75644059	0.74027	0.63	0.218	0	0	oeOE
	chr12-76300566-76303435	1.17649	0.556	0.144	0	0	oeOE
	chr12-77007608-77010613	0.679063	0.643	0.231	0	0	oeOE
	chr15-85497265-85501245	1.19977	0.558	0.146	0	0	oeOE
	chr16-56537018-56538374	0.598378	0.672	0.26	0	0	oeOE
	chr17-56979638-56981323	0.711586	0.638	0.226	0	0	oeOE
	chr17-79042798-79045085	0.57847	0.68	0.268	0	0	oeOE
	chr17-80786515-80791658	0.797318	0.621	0.209	0	0	oeOE
	chr3-88856952-88858766	0.867628	0.607	0.195	0	0	oeOE
	chr3-123300178-123302867	0.529728	0.696	0.284	0	0	oeOE
	chr4-129354559-129356210	0.530832	0.695	0.283	0	0	oeOE
	chr5-142807914-142810671	0.854075	0.612	0.2	0	0	oeOE
	chr11-115844257-115849443	1.01839	0.59	0.178	0	0	oeOE
	chr12-44255577-44257808	0.519953	0.697	0.285	0	0	oeOE
	chr1-167219413-167222155	0.786789	0.617	0.206	0	0	oeOE
	chr2-32176857-32180266	0.550855	0.682	0.271	0	0	oeOE
	chr2-148519007-148524551	0.582337	0.677	0.266	0	0	oeOE
	chr2-180221463-180225976	0.593435	0.672	0.261	0	0	oeOE
	chr3-97564296-97567757	0.71512	0.636	0.225	0	0	oeOE
	chr3-137848826-137850325	0.613412	0.663	0.252	0	0	oeOE
	chr4-35223511-35227372	0.786924	0.623	0.212	0	0	oeOE
	chr4-116414132-116415400	0.646871	0.651	0.24	0	0	oeOE
	chr4-151141403-151142892	0.570605	0.681	0.27	0	0	oeOE
	chr6-34887161-34888274	0.710041	0.64	0.229	0	0	oeOE
	chr6-56691355-56692827	0.769243	0.626	0.215	0	0	oeOE
	chr6-85350268-85353321	0.802055	0.615	0.204	0	0	oeOE
	chr7-66338193-66340301	0.617402	0.663	0.252	0	0	oeOE
	chr7-89628825-89631040	0.80454	0.616	0.205	0	0	oeOE
	chr8-123826654-123830606	0.705336	0.64	0.229	0	0	oeOE
	chr9-47440863-47444359	0.625246	0.661	0.25	0	0	oeOE
	chr10-80164234-80167851	0.722643	0.638	0.227	0	0	oeOE
	chr11-85201197-85203004	0.716171	0.635	0.224	0	0	oeOE
	chr11-100414822-100419565	0.617578	0.672	0.261	0	0	oeOE
	chr12-78272448-78275571	0.768043	0.626	0.215	0	0	oeOE
	chr14-70310773-70314971	1.26975	0.553	0.142	0	0	oeOE
	chr15-12204592-12205932	0.647898	0.652	0.241	0	0	oeOE
	chr16-29631470-29636480	0.64443	0.662	0.251	0	0	oeOE
	chr17-46575879-46579477	0.80327	0.624	0.213	0	0	oeOE
	chr17-57136655-57139747	0.652236	0.649	0.238	0	0	oeOE
	chr18-67421593-67423700	0.737234	0.64	0.229	0	0	oeOE
	chr19-5923828-5930502	0.645079	0.655	0.244	0	0	oeOE
	chr3-142099151-142102335	0.506856	0.7	0.289	0	0	oeOE
	chr4-43043071-43046489	0.515781	0.699	0.288	0	0	oeOE
	chr9-99124368-99126960	0.810603	0.613	0.202	0	0	oeOE
	chr10-67369810-67375021	0.836444	0.61	0.199	0	0	oeOE
	chr11-117088074-117092043	0.933339	0.598	0.187	0	0	oeOE
	chr17-78506708-78509485	0.911262	0.601	0.19	0	0	oeOE
	chr1-134482123-134485453	0.54974	0.691	0.28	0	0	oeOE
	chr1-46891323-46893720	0.746619	0.626	0.216	0	0	oeOE
	chr1-59951461-59955730	0.826743	0.616	0.206	0	0	oeOE
	chr1-64570413-64573037	0.559225	0.684	0.274	0	0	oeOE
	chr1-134005506-134008022	0.622563	0.656	0.246	0	0	oeOE
	chr2-156561479-156564801	0.695058	0.642	0.232	0	0	oeOE
	chr3-69223439-69225488	0.749559	0.628	0.218	0	0	oeOE
	chr3-144274615-144277037	0.601942	0.662	0.252	0	0	oeOE
	chr4-130350231-130351927	0.737336	0.637	0.227	0	0	oeOE
	chr6-145155230-145157733	0.597859	0.665	0.255	0	0	oeOE
	chr6-146478137-146479976	0.641786	0.661	0.251	0	0	oeOE
	chr7-29217048-29219405	0.624274	0.658	0.248	0	0	oeOE
	chr7-30251015-30252483	0.645568	0.651	0.241	0	0	oeOE
	chr7-73237893-73239954	0.715841	0.639	0.229	0	0	oeOE
	chr8-70168803-70170480	0.548474	0.685	0.275	0	0	oeOE
	chr8-124099610-124101580	0.586892	0.666	0.256	0	0	oeOE
	chr9-117868433-117870471	0.592787	0.671	0.261	0	0	oeOE
	chr10-41685261-41686863	0.773036	0.626	0.216	0	0	oeOE
	chr11-43572057-43573957	0.665853	0.644	0.234	0	0	oeOE
	chr13-24983886-24987573	0.617489	0.662	0.252	0	0	oeOE
	chr15-57754993-57756552	0.739462	0.628	0.218	0	0	oeOE
	chr15-89238257-89242181	0.588153	0.673	0.263	0	0	oeOE
	chr16-24210330-24213898	0.611697	0.663	0.253	0	0	oeOE
	chr17-15717876-15720887	0.758556	0.623	0.213	0	0	oeOE
	chr17-34108778-34110303	0.730808	0.628	0.218	0	0	oeOE
	chr17-35826420-35828472	0.600047	0.662	0.252	0	0	oeOE
	chr17-71308521-71310090	0.645774	0.655	0.245	0	0	oeOE
	chr18-10180855-10183254	0.696093	0.643	0.233	0	0	oeOE
	chr18-12635558-12638028	0.745534	0.637	0.227	0	0	oeOE
	chr18-65182228-65185506	0.7662	0.627	0.217	0	0	oeOE
	chr18-70661769-70665606	0.742416	0.629	0.219	0	0	oeOE
	chr19-46586969-46589547	0.698229	0.642	0.232	0	0	oeOE
	chr2-132784907-132788935	0.994059	0.583	0.173	0	0	oeOE
	chr4-130166124-130172240	0.533072	0.692	0.282	0	0	oeOE
	chr5-134273654-134279246	0.881149	0.6	0.19	0	0	oeOE
	chr5-135962589-135964133	0.823798	0.613	0.203	0	0	oeOE
	chr7-27145517-27149397	0.508912	0.699	0.289	0	0	oeOE
	chr8-61435685-61437539	0.504641	0.698	0.288	0	0	oeOE
	chr13-72774474-72777818	0.989694	0.585	0.175	0	0	oeOE
	chr9-36677912-36679551	0.516374	0.691	0.281	0	0	oeOE
	chr17-25104003-25107062	0.532402	0.688	0.278	0	0	oeOE
	chr1-7467593-7469575	0.569166	0.671	0.262	0	0	oeOE
	chr2-37591553-37595066	0.674484	0.643	0.234	0	0	oeOE
	chr2-118218163-118220127	0.713756	0.634	0.225	0	0	oeOE
	chr3-51182168-51185515	0.745523	0.626	0.217	0	0	oeOE
	chr3-122777426-122778799	0.552327	0.681	0.272	0	0	oeOE
	chr3-138231177-138234437	0.582685	0.669	0.26	0	0	oeOE
	chr5-36640288-36643305	0.688766	0.644	0.235	0	0	oeOE
	chr5-121589032-121593260	0.571042	0.673	0.264	0	0	oeOE
	chr8-46452505-46453957	0.687795	0.639	0.23	0	0	oeOE
	chr8-57963362-57965711	0.556257	0.676	0.267	0	0	oeOE
	chr8-108017223-108022330	0.671032	0.646	0.237	0	0	oeOE
	chr9-20562528-20564676	0.54745	0.679	0.27	0	0	oeOE
	chr9-64159461-64161672	0.685693	0.638	0.229	0	0	oeOE
	chr10-80598026-80602951	0.800295	0.613	0.204	0	0	oeOE
	chr11-17108015-17111915	0.674812	0.642	0.233	0	0	oeOE
	chr11-51578974-51580175	0.619468	0.658	0.249	0	0	oeOE
	chr11-119988169-119991218	0.606956	0.658	0.249	0	0	oeOE
	chr13-56150594-56155407	0.83353	0.613	0.204	0	0	oeOE
	chr13-81858286-81860949	0.735885	0.625	0.216	0	0	oeOE
	chr14-103335783-103337507	0.582942	0.669	0.26	0	0	oeOE
	chr15-58760202-58762071	0.644287	0.651	0.242	0	0	oeOE
	chr15-101058452-101065046	0.63079	0.664	0.255	0	0	oeOE
	chr16-32065142-32067800	0.622247	0.656	0.247	0	0	oeOE
	chr17-47939724-47942693	0.765127	0.622	0.213	0	0	oeOE
	chr18-4967752-4971972	0.661716	0.651	0.242	0	0	oeOE
	chr4-120143595-120147426	0.87367	0.603	0.194	0	0	oeOE
	chr11-40581814-40586241	0.838695	0.607	0.198	0	0	oeOE
	chr14-55161678-55164961	0.951472	0.592	0.183	0	0	oeOE
	chr18-5333398-5335165	0.517671	0.698	0.289	0	0	oeOE
	chr4-139321103-139328028	0.563387	0.688	0.279	0	0	oeOE
	chr2-131046091-131048170	0.604752	0.659	0.251	0	0	oeOE
	chr3-122036956-122040716	0.646394	0.651	0.243	0	0	oeOE
	chr3-136374161-136377287	0.562772	0.677	0.269	0	0	oeOE
	chr4-107035026-107036766	0.79	0.615	0.207	0	0	oeOE
	chr4-149390130-149392994	0.675003	0.646	0.238	0	0	oeOE
	chr5-100563614-100564683	0.597855	0.663	0.255	0	0	oeOE
	chr6-24663577-24665823	0.777452	0.619	0.211	0	0	oeOE
	chr6-37847141-37848762	0.681845	0.64	0.232	0	0	oeOE
	chr8-47069846-47072483	0.742527	0.624	0.216	0	0	oeOE
	chr8-80020943-80022696	0.710032	0.633	0.225	0	0	oeOE
	chr8-106586338-106588129	0.776804	0.617	0.209	0	0	oeOE
	chr9-66499135-66501920	0.690788	0.64	0.232	0	0	oeOE
	chr10-19466628-19468166	0.597867	0.661	0.253	0	0	oeOE
	chr10-62485600-62487816	0.719203	0.629	0.221	0	0	oeOE
	chr10-85019228-85021642	0.678703	0.641	0.233	0	0	oeOE
	chr12-78794631-78796806	0.579463	0.664	0.256	0	0	oeOE
	chr12-87192879-87194881	0.723416	0.628	0.22	0	0	oeOE
	chr13-55336961-55339639	0.697983	0.636	0.228	0	0	oeOE
	chr14-31389654-31393192	0.734647	0.629	0.221	0	0	oeOE
	chr15-99289431-99292529	0.542413	0.682	0.274	0	0	oeOE
	chr15-102533307-102534859	0.595036	0.662	0.254	0	0	oeOE
	chr16-11070745-11072885	0.677337	0.643	0.235	0	0	oeOE
	chr17-69688266-69692512	0.639882	0.659	0.251	0	0	oeOE
	chr19-42116331-42118223	0.546102	0.685	0.277	0	0	oeOE
	chr19-57348806-57350770	0.759384	0.621	0.213	0	0	oeOE
	chr11-54677267-54678978	0.960522	0.581	0.173	0	0	oeOE
	chr15-79892775-79899516	0.929516	0.591	0.183	0	0	oeOE
	chr1-65217136-65219012	0.605105	0.658	0.251	0	0	oeOE
	chr1-181668426-181671392	0.681385	0.641	0.234	0	0	oeOE
	chr2-153581692-153584736	0.713671	0.63	0.223	0	0	oeOE
	chr2-163260671-163262072	0.615006	0.65	0.243	0	0	oeOE
	chr3-32450447-32453111	0.709714	0.631	0.224	0	0	oeOE
	chr4-129713153-129715050	0.603063	0.662	0.255	0	0	oeOE
	chr4-137320771-137322566	0.637548	0.651	0.244	0	0	oeOE
	chr5-34492925-34495117	0.608242	0.663	0.256	0	0	oeOE
	chr5-93108330-93111631	0.689157	0.636	0.229	0	0	oeOE
	chr6-51988082-51991609	0.664434	0.64	0.233	0	0	oeOE
	chr7-64040972-64042836	0.658274	0.644	0.237	0	0	oeOE
	chr7-79114538-79117262	0.733847	0.624	0.217	0	0	oeOE
	chr7-79989561-79993903	0.631342	0.652	0.245	0	0	oeOE
	chr7-101858772-101859970	0.564593	0.675	0.268	0	0	oeOE
	chr7-105458817-105462518	0.58032	0.662	0.255	0	0	oeOE
	chr8-23347855-23350943	0.605731	0.658	0.251	0	0	oeOE
	chr8-26647849-26649310	0.640996	0.648	0.241	0	0	oeOE
	chr9-78082535-78087022	0.677896	0.636	0.229	0	0	oeOE
	chr9-106698389-106700605	0.567812	0.673	0.266	0	0	oeOE
	chr9-121685393-121688139	0.53633	0.684	0.277	0	0	oeOE
	chr9-122122815-122124215	0.741902	0.63	0.223	0	0	oeOE
	chr10-84365632-84372060	0.567267	0.67	0.263	0	0	oeOE
	chr11-49735520-49738982	0.685581	0.636	0.229	0	0	oeOE
	chr11-83362906-83365366	0.691787	0.636	0.229	0	0	oeOE
	chr11-97325274-97328250	0.6942	0.64	0.233	0	0	oeOE
	chr12-110944029-110947002	0.686725	0.637	0.23	0	0	oeOE
	chr12-111723465-111730290	0.658032	0.651	0.244	0	0	oeOE
	chr12-116367945-116370407	0.543226	0.676	0.269	0	0	oeOE
	chr14-55251547-55253357	0.560526	0.671	0.264	0	0	oeOE
	chr14-115277400-115281211	0.809463	0.612	0.205	0	0	oeOE
	chr15-4024588-4026292	0.580373	0.667	0.26	0	0	oeOE
	chr15-44481838-44483668	0.512663	0.686	0.279	0	0	oeOE
	chr15-75904020-75909447	0.539772	0.686	0.279	0	0	oeOE
	chr15-79429705-79432415	0.619374	0.658	0.251	0	0	oeOE
	chr15-80594247-80596749	0.682863	0.639	0.232	0	0	oeOE
	chr15-101981050-101983778	0.586614	0.66	0.253	0	0	oeOE
	chr18-67581548-67583652	0.556633	0.676	0.269	0	0	oeOE
	chr19-21629979-21631374	0.652086	0.647	0.24	0	0	oeOE
	chr2-25463338-25466492	0.899531	0.592	0.185	0	0	oeOE
	chr5-73497867-73503008	0.918195	0.589	0.182	0	0	oeOE
	chr7-45108286-45111075	0.944227	0.589	0.182	0	0	oeOE
	chr10-40131272-40135356	0.842478	0.606	0.199	0	0	oeOE
	chr14-71002903-71006464	0.905468	0.59	0.183	0	0	oeOE
	chr15-68233563-68236251	0.855683	0.602	0.195	0	0	oeOE
	chr15-80584478-80592829	0.826467	0.608	0.201	0	0	oeOE
	chr1-184934910-184936989	0.653294	0.642	0.236	0	0	oeOE
	chr3-8987755-8989829	0.754498	0.619	0.213	0	0	oeOE
	chr3-86130633-86132887	0.687115	0.639	0.233	0	0	oeOE
	chr4-102970938-102972502	0.656107	0.641	0.235	0	0	oeOE
	chr4-135079535-135081345	0.790461	0.614	0.208	0	0	oeOE
	chr5-46012753-46015730	0.644698	0.647	0.241	0	0	oeOE
	chr5-124249484-124251018	0.592737	0.66	0.254	0	0	oeOE
	chr6-38409925-38412204	0.685822	0.637	0.231	0	0	oeOE
	chr7-128211979-128213988	0.593717	0.663	0.257	0	0	oeOE
	chr8-8708371-8711883	0.606126	0.659	0.253	0	0	oeOE
	chr9-44215766-44217616	0.599908	0.657	0.251	0	0	oeOE
	chr9-44393386-44399231	0.659319	0.648	0.242	0	0	oeOE
	chr9-56324103-56326026	0.571499	0.665	0.259	0	0	oeOE
	chr10-76365810-76368166	0.776344	0.613	0.207	0	0	oeOE
	chr12-3476313-3478642	0.589552	0.665	0.259	0	0	oeOE
	chr13-32985537-32987371	0.761113	0.615	0.209	0	0	oeOE
	chr14-26691543-26693144	0.724104	0.629	0.223	0	0	oeOE
	chr16-97762220-97764750	0.748634	0.619	0.213	0	0	oeOE
	chr17-56596908-56599852	0.660289	0.644	0.238	0	0	oeOE
	chr17-75858034-75859812	0.726945	0.622	0.216	0	0	oeOE
	chr1-178427170-178429911	0.835747	0.601	0.195	0	0	oeOE
	chr2-103625602-103629311	0.901816	0.592	0.186	0	0	oeOE
	chr9-70449334-70450773	0.826429	0.6	0.194	0	0	oeOE
	chr11-63811028-63814011	0.808676	0.607	0.201	0	0	oeOE
	chr15-76761028-76765029	0.795393	0.609	0.203	0	0	oeOE
	chr15-77189681-77192650	0.860745	0.599	0.193	0	0	oeOE
	chr11-102357578-102359688	1.01502	0.575	0.169	0	0	oeOE
	chr1-21148008-21150265	0.765905	0.611	0.206	0	0	oeOE
	chr1-86361445-86364872	0.780886	0.613	0.208	0	0	oeOE
	chr1-93438894-93440777	0.750446	0.616	0.211	0	0	oeOE
	chr1-179629991-179631741	0.606464	0.654	0.249	0	0	oeOE
	chr2-32424793-32426471	0.729125	0.623	0.218	0	0	oeOE
	chr2-156037474-156040169	0.570117	0.667	0.262	0	0	oeOE
	chr3-88995837-88999035	0.725264	0.629	0.224	0	0	oeOE
	chr4-132236354-132239118	0.584218	0.661	0.256	0	0	oeOE
	chr5-86319677-86321150	0.64007	0.641	0.236	0	0	oeOE
	chr5-124562168-124565601	0.530843	0.681	0.276	0	0	oeOE
	chr5-129095679-129098743	0.758477	0.62	0.215	0	0	oeOE
	chr5-140814840-140816827	0.592706	0.658	0.253	0	0	oeOE
	chr6-117856049-117857217	0.718817	0.629	0.224	0	0	oeOE
	chr7-12711569-12713556	0.574792	0.664	0.259	0	0	oeOE
	chr7-73207476-73208944	0.604713	0.656	0.251	0	0	oeOE
	chr7-127372584-127378164	0.718836	0.628	0.223	0	0	oeOE
	chr8-71211330-71214406	0.6236	0.651	0.246	0	0	oeOE
	chr9-7836214-7838060	0.723729	0.626	0.221	0	0	oeOE
	chr9-104138755-104141708	0.667723	0.639	0.234	0	0	oeOE
	chr10-90917613-90919525	0.706034	0.63	0.225	0	0	oeOE
	chr10-111340956-111344208	0.679154	0.636	0.231	0	0	oeOE
	chr10-127927875-127932215	0.61111	0.657	0.252	0	0	oeOE
	chr11-88948418-88952153	0.739624	0.619	0.214	0	0	oeOE
	chr11-90138950-90141750	0.733321	0.622	0.217	0	0	oeOE
	chr11-95602093-95604990	0.731337	0.625	0.22	0	0	oeOE
	chr11-106162262-106164507	0.602745	0.657	0.252	0	0	oeOE
	chr11-115914281-115915853	0.601407	0.659	0.254	0	0	oeOE
	chr12-11314805-11316890	0.750647	0.62	0.215	0	0	oeOE
	chr15-84805969-84808525	0.788353	0.611	0.206	0	0	oeOE
	chr15-98814528-98816555	0.632332	0.648	0.243	0	0	oeOE
	chr16-4866317-4869039	0.609307	0.653	0.248	0	0	oeOE
	chr17-24021325-24023409	0.541056	0.672	0.267	0	0	oeOE
	chr17-25068259-25070020	0.571607	0.666	0.261	0	0	oeOE
	chr4-118961637-118963996	0.798995	0.608	0.203	0	0	oeOE
	chr4-155332837-155339705	0.967145	0.583	0.178	0	0	oeOE
	chr6-128176319-128178243	0.857686	0.596	0.191	0	0	oeOE
	chr10-42153480-42155095	0.810453	0.602	0.197	0	0	oeOE
	chr11-88753964-88756536	0.911133	0.588	0.183	0	0	oeOE
	chr14-45894037-45897301	0.86535	0.593	0.188	0	0	oeOE
	chr1-52882962-52884981	0.696417	0.629	0.225	0	0	oeOE
	chr1-178354473-178359267	1.27246	0.535	0.131	0	0	oeOE
	chr2-30281770-30284891	0.612102	0.654	0.25	0	0	oeOE
	chr2-91012718-91015096	0.720494	0.624	0.22	0	0	oeOE
	chr2-154277757-154279468	0.637713	0.64	0.236	0	0	oeOE
	chr4-40720960-40723699	0.671075	0.638	0.234	0	0	oeOE
	chr4-117690864-117695200	0.58503	0.662	0.258	0	0	oeOE
	chr4-135689450-135693489	0.55176	0.67	0.266	0	0	oeOE
	chr4-138919411-138923053	0.610971	0.65	0.246	0	0	oeOE
	chr5-24781035-24783070	0.652188	0.637	0.233	0	0	oeOE
	chr6-120013545-120016045	0.686574	0.635	0.231	0	0	oeOE
	chr6-121039966-121045699	0.620782	0.653	0.249	0	0	oeOE
	chr7-129364179-129367141	0.764865	0.615	0.211	0	0	oeOE
	chr8-71228113-71231063	0.56594	0.664	0.26	0	0	oeOE
	chr9-21912611-21914920	0.557835	0.666	0.262	0	0	oeOE
	chr9-42017989-42022959	0.732212	0.625	0.221	0	0	oeOE
	chr10-33894574-33897160	0.635037	0.645	0.241	0	0	oeOE
	chr10-80268131-80270332	0.560328	0.668	0.264	0	0	oeOE
	chr11-48706419-48708642	0.654804	0.643	0.239	0	0	oeOE
	chr17-28558658-28561674	0.585572	0.653	0.249	0	0	oeOE
	chr17-79142167-79143842	0.748846	0.616	0.212	0	0	oeOE
	chr18-42643872-42645693	0.617253	0.649	0.245	0	0	oeOE
	chr19-3816376-3819314	0.660269	0.642	0.238	0	0	oeOE
	chr19-4768300-4772143	0.541124	0.679	0.275	0	0	oeOE
	chr3-153649442-153651609	0.93691	0.58	0.176	0	0	oeOE
	chr4-82421246-82426290	0.949385	0.581	0.177	0	0	oeOE
	chr5-113299682-113303923	0.878628	0.593	0.189	0	0	oeOE
	chr7-45216231-45221045	0.880428	0.593	0.189	0	0	oeOE
	chr10-10429563-10434714	0.886095	0.591	0.187	0	0	oeOE
	chr17-35900756-35903627	0.813457	0.602	0.198	0	0	oeOE
	chr10-44761400-44764656	0.990611	0.571	0.167	0	0	oeOE
	chr1-143651424-143654006	0.61133	0.65	0.247	0	0	oeOE
	chr2-11505210-11509119	0.694256	0.634	0.231	0	0	oeOE
	chr2-30930989-30933701	1.04593	0.562	0.159	0	0	oeOE
	chr2-154410317-154412302	0.793011	0.608	0.205	0	0	oeOE
	chr2-167499998-167505028	0.716384	0.623	0.22	0	0	oeOE
	chr3-103009056-103010648	0.708587	0.625	0.222	0	0	oeOE
	chr4-41313502-41316444	0.620606	0.642	0.239	0	0	oeOE
	chr4-41464040-41465790	0.638889	0.64	0.237	0	0	oeOE
	chr4-132966571-132970451	0.729956	0.623	0.22	0	0	oeOE
	chr4-137942924-137945618	0.652454	0.64	0.237	0	0	oeOE
	chr5-123151239-123154565	0.691053	0.629	0.226	0	0	oeOE
	chr6-30173565-30175551	0.660661	0.636	0.233	0	0	oeOE
	chr6-67012070-67015077	0.582263	0.656	0.253	0	0	oeOE
	chr6-125167751-125169313	0.744528	0.616	0.213	0	0	oeOE
	chr7-4139642-4141661	0.601235	0.655	0.252	0	0	oeOE
	chr7-7301018-7303026	0.570218	0.664	0.261	0	0	oeOE
	chr7-112967337-112969539	0.68678	0.63	0.227	0	0	oeOE
	chr7-140800247-140803378	0.542583	0.671	0.268	0	0	oeOE
	chr7-141045805-141050277	0.656665	0.644	0.241	0	0	oeOE
	chr9-14585898-14589203	0.562492	0.667	0.264	0	0	oeOE
	chr9-21981201-21982934	0.732063	0.621	0.218	0	0	oeOE
	chr10-84411794-84413925	0.759081	0.612	0.209	0	0	oeOE
	chr10-121310766-121313742	0.704195	0.621	0.218	0	0	oeOE
	chr10-128328425-128331312	0.673094	0.633	0.23	0	0	oeOE
	chr11-61967140-61969301	0.633814	0.647	0.244	0	0	oeOE
	chr11-115061624-115066321	0.557432	0.671	0.268	0	0	oeOE
	chr12-99357530-99361992	0.783085	0.609	0.206	0	0	oeOE
	chr12-108796835-108803425	0.715761	0.627	0.224	0	0	oeOE
	chr13-63578832-63581426	0.582468	0.66	0.257	0	0	oeOE
	chr14-79717739-79719992	0.729815	0.621	0.218	0	0	oeOE
	chr16-29760694-29767198	0.700044	0.64	0.237	0	0	oeOE
	chr18-12367108-12371061	0.625347	0.646	0.243	0	0	oeOE
	chr18-35064065-35065581	0.511794	0.681	0.278	0	0	oeOE
	chr1-172325988-172329189	0.855195	0.596	0.193	0	0	oeOE
	chr5-68003316-68005576	0.815879	0.601	0.198	0	0	oeOE
	chr15-74542957-74545936	0.879743	0.591	0.188	0	0	oeOE
	chr17-27773889-27777172	0.867198	0.596	0.193	0	0	oeOE
	chr1-64160333-64161925	0.6179	0.648	0.246	0	0	oeOE
	chr1-180640520-180642745	0.733968	0.617	0.215	0	0	oeOE
	chr2-35089606-35091774	0.691463	0.629	0.227	0	0	oeOE
	chr2-140236699-140238781	0.664936	0.634	0.232	0	0	oeOE
	chr2-156021117-156023394	0.539197	0.67	0.268	0	0	oeOE
	chr3-90199866-90201952	0.697542	0.623	0.221	0	0	oeOE
	chr4-62278148-62279744	0.69891	0.622	0.22	0	0	oeOE
	chr4-132856308-132860289	0.670373	0.631	0.229	0	0	oeOE
	chr5-114581394-114583721	0.671028	0.629	0.227	0	0	oeOE
	chr6-94674494-94677902	0.775643	0.61	0.208	0	0	oeOE
	chr6-134806594-134809210	0.57255	0.66	0.258	0	0	oeOE
	chr7-44776740-44779183	0.562921	0.665	0.263	0	0	oeOE
	chr7-55699431-55700768	0.58524	0.652	0.25	0	0	oeOE
	chr8-71823779-71825798	0.677776	0.632	0.23	0	0	oeOE
	chr8-122378199-122381329	0.690204	0.627	0.225	0	0	oeOE
	chr10-11024629-11026492	0.65665	0.634	0.232	0	0	oeOE
	chr11-22808274-22811735	0.689806	0.632	0.23	0	0	oeOE
	chr12-8559402-8562738	0.774217	0.614	0.212	0	0	oeOE
	chr12-100165217-100171051	0.604514	0.652	0.25	0	0	oeOE
	chr15-32238352-32246803	0.724234	0.626	0.224	0	0	oeOE
	chr15-58073465-58079995	0.574199	0.655	0.253	0	0	oeOE
	chr15-78056885-78059232	0.667115	0.635	0.233	0	0	oeOE
	chr16-29887952-29890315	0.650108	0.641	0.239	0	0	oeOE
	chr17-24369846-24372045	0.721096	0.618	0.216	0	0	oeOE
	chr17-28909498-28911978	0.648903	0.639	0.237	0	0	oeOE
	chr18-7626103-7627427	0.605617	0.644	0.242	0	0	oeOE
	chr18-67856822-67858044	0.609193	0.649	0.247	0	0	oeOE
	chr1-176640435-176643071	0.898733	0.584	0.182	0	0	oeOE
	chr4-108690269-108693546	0.884688	0.589	0.187	0	0	oeOE
	chr15-35155235-35158109	0.879787	0.589	0.187	0	0	oeOE
	chr16-19915599-19917381	0.824901	0.601	0.199	0	0	oeOE
	chr17-33936169-33939566	0.795044	0.605	0.203	0	0	oeOE
	chr15-85553333-85556657	0.968958	0.573	0.171	0	0	oeOE
	chr19-57597322-57601205	0.994849	0.567	0.165	0	0	oeOE
	chr1-75144590-75146980	0.743774	0.61	0.209	0	0	oeOE
	chr2-75661476-75663189	0.652507	0.635	0.234	0	0	oeOE
	chr5-33808349-33811309	0.693355	0.622	0.221	0	0	oeOE
	chr5-139236110-139238660	0.555518	0.664	0.263	0	0	oeOE
	chr7-98462918-98467476	0.554229	0.667	0.266	0	0	oeOE
	chr8-26091143-26093254	0.604179	0.647	0.246	0	0	oeOE
	chr8-84378354-84380973	0.559975	0.659	0.258	0	0	oeOE
	chr8-127265034-127267491	0.70052	0.628	0.227	0	0	oeOE
	chr9-95393497-95397536	0.610823	0.647	0.246	0	0	oeOE
	chr10-94523479-94527470	0.768614	0.607	0.206	0	0	oeOE
	chr11-33111868-33114256	0.687116	0.626	0.225	0	0	oeOE
	chr11-59729241-59730855	0.673268	0.632	0.231	0	0	oeOE
	chr11-103022329-103025819	0.764606	0.608	0.207	0	0	oeOE
	chr12-69492190-69495761	0.522565	0.679	0.278	0	0	oeOE
	chr14-31551334-31553758	0.750477	0.614	0.213	0	0	oeOE
	chr17-26049842-26053562	0.622014	0.644	0.243	0	0	oeOE
	chr18-3336025-3338180	0.56447	0.661	0.26	0	0	oeOE
	chr10-59157949-59160541	0.797034	0.603	0.202	0	0	oeOE
	chr11-86467758-86470705	0.506272	0.689	0.288	0	0	oeOE
	chr13-120251757-120254003	0.839335	0.592	0.191	0	0	oeOE
	chr17-29018417-29021802	0.7786	0.603	0.202	0	0	oeOE
	chr1-191820210-191823773	0.772883	0.609	0.209	0	0	oeOE
	chr2-18067702-18071786	0.768555	0.611	0.211	0	0	oeOE
	chr2-104420218-104421922	0.666564	0.627	0.227	0	0	oeOE
	chr2-125089002-125091045	1.17928	0.542	0.142	0	0	oeOE
	chr3-95724595-95727407	0.655166	0.635	0.235	0	0	oeOE
	chr4-59547993-59549982	0.675846	0.628	0.228	0	0	oeOE
	chr4-95854473-95856582	0.566614	0.656	0.256	0	0	oeOE
	chr4-108476573-108478326	0.695644	0.621	0.221	0	0	oeOE
	chr4-126095867-126097264	0.725539	0.616	0.216	0	0	oeOE
	chr4-136012157-136013944	0.755258	0.611	0.211	0	0	oeOE
	chr6-35109252-35111529	0.697589	0.621	0.221	0	0	oeOE
	chr6-54968680-54970956	0.765264	0.609	0.209	0	0	oeOE
	chr6-114944977-114948373	0.641453	0.642	0.242	0	0	oeOE
	chr6-124984755-124987488	0.703867	0.623	0.223	0	0	oeOE
	chr7-140658642-140661637	0.63475	0.643	0.243	0	0	oeOE
	chr8-26086685-26089559	0.610935	0.646	0.246	0	0	oeOE
	chr9-44290257-44292225	0.632228	0.634	0.234	0	0	oeOE
	chr10-76796360-76799417	0.649657	0.639	0.239	0	0	oeOE
	chr10-94381006-94382812	0.622019	0.641	0.241	0	0	oeOE
	chr12-72807054-72809395	0.618819	0.646	0.246	0	0	oeOE
	chr13-5910022-5912659	0.553431	0.663	0.263	0	0	oeOE
	chr13-12409555-12411596	0.577648	0.65	0.25	0	0	oeOE
	chr13-54935964-54938603	0.576015	0.662	0.262	0	0	oeOE
	chr13-72345636-72348172	1.2234	0.542	0.142	0	0	oeOE
	chr14-20854972-20858213	0.705659	0.621	0.221	0	0	oeOE
	chr14-54754528-54755523	0.611566	0.643	0.243	0	0	oeOE
	chr15-76078977-76081022	0.774473	0.61	0.21	0	0	oeOE
	chr15-102154160-102157703	0.533262	0.671	0.271	0	0	oeOE
	chr16-4780779-4782946	0.770329	0.607	0.207	0	0	oeOE
	chr16-21022947-21024922	0.575658	0.655	0.255	0	0	oeOE
	chr17-34136820-34141311	0.605612	0.646	0.246	0	0	oeOE
	chr17-56262727-56266810	0.661449	0.634	0.234	0	0	oeOE
	chr17-57366286-57371068	0.729019	0.616	0.216	0	0	oeOE
	chr18-84701482-84704365	0.664368	0.628	0.228	0	0	oeOE
	chr19-5065912-5069958	0.536018	0.675	0.275	0	0	oeOE
	chr19-53588088-53590058	0.717555	0.616	0.216	0	0	oeOE
	chr4-150881900-150885044	0.808673	0.597	0.197	0	0	oeOE
	chr8-70426121-70427912	0.788552	0.598	0.198	0	0	oeOE
	chr8-105895709-105899148	0.858549	0.59	0.19	0	0	oeOE
	chr11-77402993-77407504	0.889474	0.586	0.186	0	0	oeOE
	chr16-51851118-51853059	0.817941	0.599	0.199	0	0	oeOE
	chr1-16174492-16177653	0.666256	0.629	0.23	0	0	oeOE
	chr1-16296998-16300443	0.555641	0.655	0.256	0	0	oeOE
	chr1-84815766-84818698	0.738935	0.612	0.213	0	0	oeOE
	chr2-3512582-3515487	0.646916	0.632	0.233	0	0	oeOE
	chr2-21239363-21242754	0.733422	0.616	0.217	0	0	oeOE
	chr2-132103556-132106235	0.69716	0.62	0.221	0	0	oeOE
	chr3-51130284-51133666	0.625619	0.644	0.245	0	0	oeOE
	chr3-151914734-151918301	0.542008	0.661	0.262	0	0	oeOE
	chr5-122987247-122990098	0.615477	0.644	0.245	0	0	oeOE
	chr5-125156589-125160262	0.742005	0.617	0.218	0	0	oeOE
	chr5-137597581-137599986	0.678784	0.625	0.226	0	0	oeOE
	chr6-82749865-82753077	0.766987	0.608	0.209	0	0	oeOE
	chr7-18865018-18866455	0.713506	0.613	0.214	0	0	oeOE
	chr8-86025180-86029591	0.654003	0.629	0.23	0	0	oeOE
	chr9-70584757-70587974	0.573613	0.65	0.251	0	0	oeOE
	chr9-88404175-88405732	0.633984	0.636	0.237	0	0	oeOE
	chr10-42635485-42638722	0.676026	0.625	0.226	0	0	oeOE
	chr10-62174510-62178841	0.679854	0.634	0.235	0	0	oeOE
	chr10-81379580-81381774	0.616612	0.639	0.24	0	0	oeOE
	chr10-93870588-93873025	0.621623	0.641	0.242	0	0	oeOE
	chr11-67811617-67814189	0.75998	0.605	0.206	0	0	oeOE
	chr14-55952082-55955503	0.665559	0.628	0.229	0	0	oeOE
	chr14-119174366-119176401	0.623784	0.638	0.239	0	0	oeOE
	chr17-34249118-34252246	0.718041	0.62	0.221	0	0	oeOE
	chr19-42078084-42080287	0.614537	0.641	0.242	0	0	oeOE
	chr19-44236067-44238263	0.516256	0.674	0.275	0	0	oeOE
	chr2-3330766-3334280	0.7742	0.601	0.202	0	0	oeOE
	chr4-46448860-46452910	0.922968	0.576	0.177	0	0	oeOE
	chr4-118965531-118967533	0.827809	0.593	0.194	0	0	oeOE
	chr4-129533095-129535992	0.871386	0.587	0.188	0	0	oeOE
	chr4-140709432-140715540	0.82573	0.598	0.199	0	0	oeOE
	chr5-33534606-33537171	0.795915	0.6	0.201	0	0	oeOE
	chr5-140633341-140636353	0.842291	0.589	0.19	0	0	oeOE
	chr6-124892086-124895677	0.929624	0.578	0.179	0	0	oeOE
	chr7-6174259-6176883	0.877066	0.586	0.187	0	0	oeOE
	chr11-60004875-60007028	0.941551	0.574	0.175	0	0	oeOE
	chr16-10883018-10885657	0.832466	0.592	0.193	0	0	oeOE
	chr17-15924083-15927026	0.821851	0.591	0.192	0	0	oeOE
	chr1-43972525-43973990	0.621698	0.636	0.238	0	0	oeOE
	chr1-156545809-156548038	0.747711	0.604	0.206	0	0	oeOE
	chr1-180140105-180143346	0.664246	0.631	0.233	0	0	oeOE
	chr1-185092470-185096279	0.582051	0.645	0.247	0	0	oeOE
	chr2-5617202-5621162	0.729029	0.617	0.219	0	0	oeOE
	chr2-146352557-146354946	0.681966	0.618	0.22	0	0	oeOE
	chr3-10337983-10343601	0.588614	0.661	0.263	0	0	oeOE
	chr4-53008781-53013664	0.657477	0.635	0.237	0	0	oeOE
	chr4-135747661-135750227	0.714434	0.613	0.215	0	0	oeOE
	chr5-29773699-29775617	0.777127	0.602	0.204	0	0	oeOE
	chr6-108805049-108807649	0.578689	0.647	0.249	0	0	oeOE
	chr7-4686685-4689108	0.579823	0.648	0.25	0	0	oeOE
	chr8-106291600-106294259	0.728456	0.613	0.215	0	0	oeOE
	chr8-106782506-106787106	0.605574	0.645	0.247	0	0	oeOE
	chr10-40386145-40388104	1.08218	0.551	0.153	0	0	oeOE
	chr10-84752566-84754795	0.725767	0.613	0.215	0	0	oeOE
	chr11-70321878-70324881	1.02941	0.561	0.163	0	0	oeOE
	chr11-70536476-70538513	0.747616	0.606	0.208	0	0	oeOE
	chr11-77576435-77578999	0.562418	0.656	0.258	0	0	oeOE
	chr12-85529349-85537651	0.50881	0.673	0.275	0	0	oeOE
	chr14-34394249-34397235	0.711962	0.617	0.219	0	0	oeOE
	chr15-59186300-59187482	0.640419	0.636	0.238	0	0	oeOE
	chr16-8488416-8490434	0.783124	0.603	0.205	0	0	oeOE
	chr17-24688266-24690832	0.667833	0.628	0.23	0	0	oeOE
	chr17-53995310-53997966	0.652554	0.629	0.231	0	0	oeOE
	chr18-50110934-50113941	0.589253	0.644	0.246	0	0	oeOE
	chr6-119823913-119826737	0.794141	0.598	0.2	0	0	oeOE
	chr7-12770498-12772943	0.866913	0.585	0.187	0	0	oeOE
	chr9-69372463-69375694	0.935335	0.575	0.177	0	0	oeOE
	chr11-106502299-106504396	0.781014	0.598	0.2	0	0	oeOE
	chr11-113573742-113576430	0.870119	0.582	0.184	0	0	oeOE
	chr15-99870157-99872005	0.813132	0.595	0.197	0	0	oeOE
	chr17-35459132-35462532	0.821407	0.593	0.195	0	0	oeOE
	chr17-84332390-84337672	0.967591	0.571	0.173	0	0	oeOE
	chr19-15900259-15903799	0.932056	0.577	0.179	0	0	oeOE
	chr1-60603989-60606702	0.679878	0.622	0.225	0	0	oeOE
	chr1-71141178-71142605	0.74103	0.605	0.208	0	0	oeOE
	chr1-119430919-119434543	0.620967	0.636	0.239	0	0	oeOE
	chr1-119764315-119768705	0.580783	0.651	0.254	0	0	oeOE
	chr2-70885097-70887273	0.772056	0.601	0.204	0	0	oeOE
	chr2-91540228-91543465	0.590205	0.643	0.246	0	0	oeOE
	chr2-165696943-165701682	0.717583	0.622	0.225	0	0	oeOE
	chr3-51390050-51392717	0.61069	0.643	0.246	0	0	oeOE
	chr3-54598595-54601279	0.686231	0.618	0.221	0	0	oeOE
	chr3-121084941-121085925	0.64979	0.625	0.228	0	0	oeOE
	chr4-45407348-45410022	0.680459	0.621	0.224	0	0	oeOE
	chr4-45529543-45531566	0.670236	0.623	0.226	0	0	oeOE
	chr4-126914163-126916708	0.646362	0.63	0.233	0	0	oeOE
	chr4-134805738-134808815	1.08826	0.55	0.153	0	0	oeOE
	chr6-8258755-8260526	0.650713	0.626	0.229	0	0	oeOE
	chr6-82629362-82631153	0.679507	0.619	0.222	0	0	oeOE
	chr6-145285052-145288305	0.618813	0.636	0.239	0	0	oeOE
	chr7-44144544-44147486	0.61877	0.635	0.238	0	0	oeOE
	chr7-83532157-83535078	0.671797	0.628	0.231	0	0	oeOE
	chr7-139615470-139617989	0.678198	0.622	0.225	0	0	oeOE
	chr8-13336238-13338516	0.727876	0.613	0.216	0	0	oeOE
	chr8-81740221-81742264	0.514819	0.667	0.27	0	0	oeOE
	chr8-85572088-85575196	0.552522	0.658	0.261	0	0	oeOE
	chr8-94909147-94912071	1.14411	0.546	0.149	0	0	oeOE
	chr8-95327378-95329646	0.602528	0.639	0.242	0	0	oeOE
	chr9-118753628-118756026	1.06952	0.552	0.155	0	0	oeOE
	chr10-111000066-111001977	0.682955	0.621	0.224	0	0	oeOE
	chr11-61157048-61159506	0.719553	0.611	0.214	0	0	oeOE
	chr11-72908166-72915613	0.613756	0.644	0.247	0	0	oeOE
	chr11-90243174-90247784	0.768376	0.608	0.211	0	0	oeOE
	chr13-46115008-46119190	0.671092	0.625	0.228	0	0	oeOE
	chr13-47321275-47327033	0.694163	0.623	0.226	0	0	oeOE
	chr13-49804915-49807085	0.615371	0.635	0.238	0	0	oeOE
	chr13-59732033-59734400	0.594313	0.64	0.243	0	0	oeOE
	chr14-25475021-25479488	0.586603	0.652	0.255	0	0	oeOE
	chr14-87652985-87655245	0.746381	0.603	0.206	0	0	oeOE
	chr15-73055512-73059436	0.672805	0.623	0.226	0	0	oeOE
	chr15-79209971-79215210	0.547777	0.665	0.268	0	0	oeOE
	chr15-82229571-82230751	0.614841	0.634	0.237	0	0	oeOE
	chr16-36694479-36696807	0.64591	0.631	0.234	0	0	oeOE
	chr16-70110658-70111614	0.735301	0.608	0.211	0	0	oeOE
	chr16-93627840-93631222	0.716764	0.61	0.213	0	0	oeOE
	chr17-25179032-25180745	0.743688	0.606	0.209	0	0	oeOE
	chr17-46693449-46695642	1.18609	0.535	0.138	0	0	oeOE
	chr17-88280886-88283911	0.649236	0.63	0.233	0	0	oeOE
	chr19-36892900-36897857	0.757254	0.607	0.21	0	0	oeOE
	chr19-44280871-44285727	0.744873	0.608	0.211	0	0	oeOE
	chr19-60568454-60571074	0.65091	0.625	0.228	0	0	oeOE
	chr4-44232352-44235588	0.808579	0.595	0.198	0	0	oeOE
	chr5-34917472-34921075	0.86148	0.586	0.189	0	0	oeOE
	chr5-114268065-114270470	0.833258	0.592	0.195	0	0	oeOE
	chr5-143846213-143847166	0.774064	0.6	0.203	0	0	oeOE
	chr7-44397027-44398864	0.810931	0.593	0.196	0	0	oeOE
	chr7-79856457-79859271	0.877457	0.584	0.187	0	0	oeOE
	chr8-107756420-107759012	0.773571	0.599	0.202	0	0	oeOE
	chr9-65815583-65817478	0.831493	0.589	0.192	0	0	oeOE
	chr11-59551701-59554685	0.767923	0.598	0.201	0	0	oeOE
	chr14-30251812-30257084	0.806267	0.596	0.199	0	0	oeOE
	chr14-123219208-123222230	0.809915	0.592	0.195	0	0	oeOE
	chr19-6917396-6921014	0.797541	0.596	0.199	0	0	oeOE
	chr2-119377255-119378351	0.60202	0.639	0.243	0	0	oeOE
	chr2-160949587-160954987	0.727335	0.604	0.208	0	0	oeOE
	chr3-95187804-95192562	0.733888	0.611	0.215	0	0	oeOE
	chr4-118128104-118131690	0.658565	0.629	0.233	0	0	oeOE
	chr5-106022754-106027244	0.505894	0.671	0.275	0	0	oeOE
	chr5-135196073-135197997	0.714526	0.612	0.216	0	0	oeOE
	chr6-87787369-87790534	1.11843	0.545	0.149	0	0	oeOE
	chr6-136783453-136787076	0.605598	0.637	0.241	0	0	oeOE
	chr7-140992679-140995420	0.717924	0.608	0.212	0	0	oeOE
	chr8-57939270-57941806	0.758965	0.602	0.206	0	0	oeOE
	chr8-118061016-118062794	0.708616	0.612	0.216	0	0	oeOE
	chr9-44307322-44309021	0.637561	0.63	0.234	0	0	oeOE
	chr9-57669726-57674892	0.614509	0.641	0.245	0	0	oeOE
	chr9-100426918-100429649	0.641001	0.628	0.232	0	0	oeOE
	chr9-119838202-119841276	0.590199	0.644	0.248	0	0	oeOE
	chr10-12742115-12746663	1.07263	0.551	0.155	0	0	oeOE
	chr11-101027681-101033794	0.768828	0.601	0.205	0	0	oeOE
	chr11-117094683-117100676	0.757435	0.605	0.209	0	0	oeOE
	chr12-111342617-111345687	0.608681	0.638	0.242	0	0	oeOE
	chr14-57340550-57344880	0.655158	0.629	0.233	0	0	oeOE
	chr14-76740122-76744728	0.607184	0.638	0.242	0	0	oeOE
	chr16-10992324-10995684	0.622152	0.632	0.236	0	0	oeOE
	chr16-22083223-22085143	0.625929	0.63	0.234	0	0	oeOE
	chr3-79193215-79195387	0.772728	0.598	0.202	0	0	oeOE
	chr4-43561551-43563960	0.846804	0.585	0.189	0	0	oeOE
	chr4-116576332-116578878	0.924661	0.569	0.173	0	0	oeOE
	chr5-24648586-24653748	0.933654	0.57	0.174	0	0	oeOE
	chr6-47570427-47572668	0.807368	0.594	0.198	0	0	oeOE
	chr7-100756186-100759771	0.848316	0.585	0.189	0	0	oeOE
	chr17-57581678-57584719	0.781783	0.598	0.202	0	0	oeOE
	chr7-78796065-78799279	0.986399	0.563	0.167	0	0	oeOE
	chr19-47841968-47844582	0.980774	0.563	0.167	0	0	oeOE
	chr1-151303557-151305074	0.647356	0.625	0.23	0	0	oeOE
	chr1-168258472-168260495	0.526336	0.653	0.258	0	0	oeOE
	chr2-160461152-160464440	0.696964	0.615	0.22	0	0	oeOE
	chr2-163836433-163838211	0.773018	0.599	0.204	0	0	oeOE
	chr3-89985768-89988220	0.733864	0.605	0.21	0	0	oeOE
	chr3-90340037-90341428	0.636796	0.626	0.231	0	0	oeOE
	chr4-41566699-41571140	0.71348	0.608	0.213	0	0	oeOE
	chr4-124743067-124745924	0.756204	0.6	0.205	0	0	oeOE
	chr4-150170492-150173387	1.12313	0.544	0.149	0	0	oeOE
	chr5-21849341-21852376	0.737925	0.606	0.211	0	0	oeOE
	chr5-134579215-134583545	0.747523	0.604	0.209	0	0	oeOE
	chr7-24228534-24232575	0.59844	0.642	0.247	0	0	oeOE
	chr7-26894984-26896626	0.69405	0.614	0.219	0	0	oeOE
	chr7-92390085-92391973	0.696339	0.613	0.218	0	0	oeOE
	chr8-84829932-84831978	0.667598	0.621	0.226	0	0	oeOE
	chr9-32606262-32608679	0.772239	0.599	0.204	0	0	oeOE
	chr9-59197804-59199673	0.729448	0.607	0.212	0	0	oeOE
	chr9-114516317-114520176	0.705076	0.609	0.214	0	0	oeOE
	chr10-77809574-77815977	0.740446	0.608	0.213	0	0	oeOE
	chr11-51890244-51892138	0.664715	0.622	0.227	0	0	oeOE
	chr11-69298106-69300954	0.609391	0.637	0.242	0	0	oeOE
	chr11-96667888-96669027	0.627015	0.625	0.23	0	0	oeOE
	chr11-97876782-97880140	0.764614	0.603	0.208	0	0	oeOE
	chr11-115920356-115922767	0.750217	0.604	0.209	0	0	oeOE
	chr11-120603120-120606232	0.716681	0.609	0.214	0	0	oeOE
	chr12-52746542-52749924	0.757648	0.606	0.211	0	0	oeOE
	chr13-104245480-104247714	0.703006	0.612	0.217	0	0	oeOE
	chr15-38974582-38977176	0.61535	0.634	0.239	0	0	oeOE
	chr15-78288807-78292161	0.743408	0.603	0.208	0	0	oeOE
	chr15-82781896-82787376	0.751477	0.604	0.209	0	0	oeOE
	chr15-83032730-83034738	0.74292	0.606	0.211	0	0	oeOE
	chr16-3560937-3563351	0.572311	0.647	0.252	0	0	oeOE
	chr16-17222571-17225299	0.62761	0.632	0.237	0	0	oeOE
	chr17-3163838-3166814	0.726278	0.608	0.213	0	0	oeOE
	chr17-5239779-5240777	0.751763	0.604	0.209	0	0	oeOE
	chr17-30222069-30225141	0.670988	0.621	0.226	0	0	oeOE
	chr17-36131387-36135605	0.538939	0.66	0.265	0	0	oeOE
	chr19-10664701-10669679	0.511905	0.665	0.27	0	0	oeOE
	chrX-97979227-97982223	0.643597	0.628	0.233	0	0	oeOE
	chrX-105229349-105232490	0.54727	0.654	0.259	0	0	oeOE
	chr2-118492776-118496171	0.921872	0.578	0.183	0	0	oeOE
	chr3-88409617-88411247	0.80759	0.59	0.195	0	0	oeOE
	chr5-92230508-92232602	0.753138	0.598	0.203	0	0	oeOE
	chr5-97258054-97260360	0.815369	0.591	0.196	0	0	oeOE
	chr5-108838758-108843515	0.891398	0.574	0.179	0	0	oeOE
	chr6-56900244-56901416	0.819702	0.588	0.193	0	0	oeOE
	chr7-110755064-110756960	0.814903	0.59	0.195	0	0	oeOE
	chr8-73174284-73176363	0.743807	0.598	0.203	0	0	oeOE
	chr8-120587802-120590538	0.871898	0.576	0.181	0	0	oeOE
	chr11-61383624-61386730	0.790059	0.594	0.199	0	0	oeOE
	chr11-79882983-79885051	0.799408	0.592	0.197	0	0	oeOE
	chr15-99669035-99670957	0.865609	0.581	0.186	0	0	oeOE
	chr16-90079884-90082942	0.890778	0.578	0.183	0	0	oeOE
	chr16-93679220-93682205	0.856414	0.584	0.189	0	0	oeOE
	chr19-27987528-27990241	0.871813	0.581	0.186	0	0	oeOE
	chr17-87915808-87918791	0.947293	0.565	0.17	0	0	oeOE
	chr2-58372892-58377692	0.575432	0.646	0.252	0	0	oeOE
	chr2-129039834-129041529	0.693553	0.612	0.218	0	0	oeOE
	chr2-157287380-157290709	0.657535	0.622	0.228	0	0	oeOE
	chr3-19241875-19243111	0.742407	0.604	0.21	0	0	oeOE
	chr3-87812082-87816130	0.68142	0.62	0.226	0	0	oeOE
	chr4-8646819-8649772	0.661068	0.62	0.226	0	0	oeOE
	chr4-120681201-120683249	0.690383	0.614	0.22	0	0	oeOE
	chr5-92285094-92286648	0.612279	0.632	0.238	0	0	oeOE
	chr5-143501880-143505647	0.576165	0.639	0.245	0	0	oeOE
	chr6-39181731-39185017	0.693738	0.615	0.221	0	0	oeOE
	chr6-85307673-85311679	0.999256	0.559	0.165	0	0	oeOE
	chr6-88493692-88496757	0.655835	0.619	0.225	0	0	oeOE
	chr6-115652107-115655096	0.760192	0.598	0.204	0	0	oeOE
	chr6-115828792-115830937	0.678246	0.613	0.219	0	0	oeOE
	chr7-141140898-141143736	0.653418	0.619	0.225	0	0	oeOE
	chr8-48442059-48445119	0.750366	0.601	0.207	0	0	oeOE
	chr8-84167641-84170386	1.12753	0.538	0.144	0	0	oeOE
	chr9-44144499-44146088	0.674076	0.616	0.222	0	0	oeOE
	chr10-127892268-127896339	0.674541	0.617	0.223	0	0	oeOE
	chr11-61650637-61653963	0.69928	0.615	0.221	0	0	oeOE
	chr11-76383575-76386603	1.14241	0.54	0.146	0	0	oeOE
	chr11-115976646-115978652	0.634077	0.632	0.238	0	0	oeOE
	chr12-113102496-113105646	1.20276	0.533	0.139	0	0	oeOE
	chr13-8935335-8936335	0.644908	0.62	0.226	0	0	oeOE
	chr13-81033345-81035307	0.566385	0.649	0.255	0	0	oeOE
	chr13-81930236-81932144	0.555636	0.65	0.256	0	0	oeOE
	chr14-49302693-49304562	0.68893	0.615	0.221	0	0	oeOE
	chr15-78865607-78868587	0.658412	0.624	0.23	0	0	oeOE
	chr15-99265883-99268845	1.08005	0.546	0.152	0	0	oeOE
	chr17-24359064-24361158	0.7027	0.611	0.217	0	0	oeOE
	chr17-57241082-57244041	0.729847	0.604	0.21	0	0	oeOE
	chr2-29982280-29985373	0.918087	0.573	0.179	0	0	oeOE
	chr4-155444423-155446722	0.802556	0.587	0.193	0	0	oeOE
	chr5-24678741-24681681	0.811985	0.593	0.199	0	0	oeOE
	chr6-29346957-29348797	0.770094	0.597	0.203	0	0	oeOE
	chr7-45568622-45574109	0.911698	0.575	0.181	0	0	oeOE
	chr7-67599284-67602572	0.930444	0.568	0.174	0	0	oeOE
	chr7-101915308-101918116	0.77218	0.594	0.2	0	0	oeOE
	chr9-102502084-102505005	0.83775	0.582	0.188	0	0	oeOE
	chr18-14915733-14917289	0.785813	0.59	0.196	0	0	oeOE
	chr18-34136803-34141112	0.951983	0.565	0.171	0	0	oeOE
	chr1-23294853-23296828	0.516211	0.663	0.27	0	0	oeOE
	chr1-118385608-118387909	0.624596	0.633	0.24	0	0	oeOE
	chr1-165063052-165065970	0.670131	0.618	0.225	0	0	oeOE
	chr1-192981628-192985122	1.028	0.554	0.161	0	0	oeOE
	chr3-33853583-33855039	0.658543	0.618	0.225	0	0	oeOE
	chr3-58432141-58433846	0.735248	0.602	0.209	0	0	oeOE
	chr3-144424127-144426846	0.670413	0.618	0.225	0	0	oeOE
	chr4-43492708-43494283	0.957354	0.562	0.169	0	0	oeOE
	chr4-56863258-56866325	1.26868	0.524	0.131	0	0	oeOE
	chr4-142888183-142890193	0.582642	0.64	0.247	0	0	oeOE
	chr5-139184763-139188667	0.694249	0.609	0.216	0	0	oeOE
	chr6-87646713-87649717	0.681609	0.614	0.221	0	0	oeOE
	chr6-122284970-122286301	0.579073	0.641	0.248	0	0	oeOE
	chr7-27172351-27173753	0.636281	0.627	0.234	0	0	oeOE
	chr7-46656809-46660452	0.588126	0.633	0.24	0	0	oeOE
	chr7-65293784-65295496	0.519968	0.66	0.267	0	0	oeOE
	chr8-96532731-96535798	0.696661	0.611	0.218	0	0	oeOE
	chr8-106553345-106555591	0.674558	0.618	0.225	0	0	oeOE
	chr8-117705192-117706430	0.700092	0.607	0.214	0	0	oeOE
	chr10-17597597-17600985	0.566625	0.648	0.255	0	0	oeOE
	chr11-31819331-31821736	0.634553	0.624	0.231	0	0	oeOE
	chr11-100142278-100148222	0.568273	0.661	0.268	0	0	oeOE
	chr13-75945439-75948005	0.559355	0.648	0.255	0	0	oeOE
	chr15-76394619-76397765	0.652028	0.619	0.226	0	0	oeOE
	chr15-85113752-85119155	0.55193	0.651	0.258	0	0	oeOE
	chr16-75562757-75564436	0.731686	0.599	0.206	0	0	oeOE
	chr17-87332077-87333645	0.73234	0.601	0.208	0	0	oeOE
	chr17-87588527-87591088	0.698706	0.615	0.222	0	0	oeOE
	chr18-12301201-12302903	0.660662	0.616	0.223	0	0	oeOE
	chr18-32043404-32044605	0.629097	0.625	0.232	0	0	oeOE
	chr18-34638328-34642029	0.553777	0.652	0.259	0	0	oeOE
	chr19-22891860-22895823	1.06945	0.548	0.155	0	0	oeOE
	chr3-89819303-89821235	0.772954	0.594	0.201	0	0	oeOE
	chr4-123798251-123799543	0.745091	0.596	0.203	0	0	oeOE
	chr6-67242708-67245617	0.813461	0.583	0.19	0	0	oeOE
	chr8-70686357-70687871	0.829191	0.579	0.186	0	0	oeOE
	chr10-11155360-11158062	0.84926	0.577	0.184	0	0	oeOE
	chr11-74786783-74790138	0.883202	0.575	0.182	0	0	oeOE
	chr14-55112819-55114850	0.876962	0.575	0.182	0	0	oeOE
	chr17-43976686-43979546	0.811766	0.584	0.191	0	0	oeOE
	chr2-34998816-35000412	0.951082	0.564	0.171	0	0	oeOE
	chr1-39975308-39981453	0.518739	0.66	0.268	0	0	oeOE
	chr2-13275019-13276725	1.1046	0.537	0.145	0	0	oeOE
	chr2-164719826-164723327	0.60439	0.634	0.242	0	0	oeOE
	chr3-69032637-69035368	0.699944	0.606	0.214	0	0	oeOE
	chr3-106628463-106629981	0.585334	0.64	0.248	0	0	oeOE
	chr3-127346403-127347602	0.700791	0.609	0.217	0	0	oeOE
	chr4-156074807-156078381	0.651045	0.624	0.232	0	0	oeOE
	chr5-31732975-31735644	0.579725	0.641	0.249	0	0	oeOE
	chr5-101912014-101914044	0.54813	0.648	0.256	0	0	oeOE
	chr5-108608283-108611210	0.612004	0.623	0.231	0	0	oeOE
	chr5-115437938-115440554	0.72879	0.604	0.212	0	0	oeOE
	chr6-135338898-135342645	0.56094	0.644	0.252	0	0	oeOE
	chr7-28936825-28939275	0.538242	0.646	0.254	0	0	oeOE
	chr7-29929858-29933167	0.606696	0.627	0.235	0	0	oeOE
	chr7-80452369-80453639	0.658327	0.617	0.225	0	0	oeOE
	chr8-70075505-70078540	0.58663	0.635	0.243	0	0	oeOE
	chr8-92039261-92040868	0.734943	0.6	0.208	0	0	oeOE
	chr9-98867035-98869920	0.737257	0.599	0.207	0	0	oeOE
	chr10-42376579-42379198	0.604023	0.633	0.241	0	0	oeOE
	chr10-80576482-80579110	0.605305	0.63	0.238	0	0	oeOE
	chr11-69735952-69741527	0.553625	0.646	0.254	0	0	oeOE
	chr11-73066897-73068878	0.603335	0.633	0.241	0	0	oeOE
	chr11-87627598-87629224	0.745955	0.596	0.204	0	0	oeOE
	chr15-98464538-98467202	0.6472	0.623	0.231	0	0	oeOE
	chr16-20366739-20368859	0.729054	0.6	0.208	0	0	oeOE
	chr18-35017211-35022661	0.77352	0.597	0.205	0	0	oeOE
	chr1-131837782-131839625	0.792081	0.59	0.198	0	0	oeOE
	chr1-190757022-190759953	0.861971	0.575	0.183	0	0	oeOE
	chr2-30127195-30129247	0.834618	0.579	0.187	0	0	oeOE
	chr4-83291563-83295618	0.924567	0.567	0.175	0	0	oeOE
	chr4-123481127-123484368	0.781981	0.591	0.199	0	0	oeOE
	chr5-123531261-123534085	0.811673	0.584	0.192	0	0	oeOE
	chr5-140489776-140492838	0.784605	0.59	0.198	0	0	oeOE
	chr7-79839880-79843086	0.921824	0.57	0.178	0	0	oeOE
	chr10-95775877-95777987	0.793704	0.589	0.197	0	0	oeOE
	chr13-56083589-56086547	0.896669	0.57	0.178	0	0	oeOE
	chr15-64232850-64236610	0.812156	0.583	0.191	0	0	oeOE
	chr14-29729434-29732563	0.955357	0.563	0.171	0	0	oeOE
	chr1-24138608-24142508	0.55053	0.643	0.252	0	0	oeOE
	chr1-38167676-38170466	0.682471	0.614	0.223	0	0	oeOE
	chr2-90575128-90577328	0.70676	0.606	0.215	0	0	oeOE
	chr2-121242822-121245245	0.720317	0.604	0.213	0	0	oeOE
	chr2-121858078-121860511	0.666031	0.614	0.223	0	0	oeOE
	chr3-108496546-108500008	0.71544	0.602	0.211	0	0	oeOE
	chr4-9668158-9669655	0.714615	0.605	0.214	0	0	oeOE
	chr4-118036561-118037588	0.614865	0.627	0.236	0	0	oeOE
	chr4-133332000-133336271	0.699785	0.61	0.219	0	0	oeOE
	chr5-114126653-114133402	0.574703	0.641	0.25	0	0	oeOE
	chr5-121535168-121537391	0.750776	0.595	0.204	0	0	oeOE
	chr5-137680281-137685395	0.666691	0.615	0.224	0	0	oeOE
	chr6-42240320-42242343	0.738828	0.601	0.21	0	0	oeOE
	chr6-125353410-125356293	0.770267	0.595	0.204	0	0	oeOE
	chr7-24601225-24605213	0.619943	0.625	0.234	0	0	oeOE
	chr7-89052720-89054947	0.921842	0.562	0.171	0	0	oeOE
	chr7-89778365-89780762	0.583194	0.633	0.242	0	0	oeOE
	chr7-140434773-140438883	0.617164	0.63	0.239	0	0	oeOE
	chr9-108392837-108395710	0.722017	0.6	0.209	0	0	oeOE
	chr10-85751356-85753694	0.627392	0.623	0.232	0	0	oeOE
	chr11-5470340-5472680	0.693556	0.607	0.216	0	0	oeOE
	chr11-50215258-50217134	0.593853	0.63	0.239	0	0	oeOE
	chr11-59053768-59055864	0.729846	0.599	0.208	0	0	oeOE
	chr12-8971345-8972976	0.719814	0.6	0.209	0	0	oeOE
	chr13-37966939-37969565	0.971636	0.562	0.171	0	0	oeOE
	chr13-55465914-55470320	0.567228	0.647	0.256	0	0	oeOE
	chr14-14296073-14297542	0.569163	0.636	0.245	0	0	oeOE
	chr14-63414838-63416740	0.66194	0.615	0.224	0	0	oeOE
	chr15-72961029-72963020	0.666099	0.611	0.22	0	0	oeOE
	chr16-91280519-91283550	0.631654	0.621	0.23	0	0	oeOE
	chr17-87941837-87944935	0.738861	0.599	0.208	0	0	oeOE
	chr18-53876637-53878354	0.745404	0.598	0.207	0	0	oeOE
	chr18-61309444-61311372	0.988571	0.555	0.164	0	0	oeOE
	chr18-61687599-61690671	0.608152	0.632	0.241	0	0	oeOE
	chr19-6291029-6294302	0.521172	0.657	0.266	0	0	oeOE
	chr19-55557530-55560883	0.944919	0.562	0.171	0	0	oeOE
	chr3-58597791-58601322	0.895784	0.572	0.181	0	0	oeOE
	chr5-33174827-33177658	0.899376	0.567	0.176	0	0	oeOE
	chr11-35659139-35661491	0.829651	0.577	0.186	0	0	oeOE
	chr18-75827062-75832093	0.826516	0.585	0.194	0	0	oeOE
	chr1-160732459-160735384	0.627737	0.621	0.231	0	0	oeOE
	chr2-29854857-29856420	0.588923	0.632	0.242	0	0	oeOE
	chr2-32284793-32287503	0.957341	0.557	0.167	0	0	oeOE
	chr2-164627074-164629336	0.964416	0.554	0.164	0	0	oeOE
	chr3-89324604-89326568	0.627835	0.621	0.231	0	0	oeOE
	chr4-32614863-32616088	0.597411	0.627	0.237	0	0	oeOE
	chr4-133065612-133068239	0.936855	0.557	0.167	0	0	oeOE
	chr4-133787673-133790948	0.518606	0.656	0.266	0	0	oeOE
	chr4-139261503-139264945	0.60038	0.63	0.24	0	0	oeOE
	chr5-124184467-124186540	0.547764	0.639	0.249	0	0	oeOE
	chr5-148568204-148572588	0.757225	0.596	0.206	0	0	oeOE
	chr6-54792427-54795032	0.725526	0.603	0.213	0	0	oeOE
	chr7-28659632-28662323	0.670003	0.611	0.221	0	0	oeOE
	chr7-49407095-49414602	0.59896	0.632	0.242	0	0	oeOE
	chr8-123337237-123339809	0.587201	0.63	0.24	0	0	oeOE
	chr9-43220581-43224180	0.759883	0.597	0.207	0	0	oeOE
	chr9-107464298-107469031	0.716179	0.601	0.211	0	0	oeOE
	chr9-109703026-109707382	0.712896	0.6	0.21	0	0	oeOE
	chr11-70078751-70085913	0.609847	0.627	0.237	0	0	oeOE
	chr12-69230391-69232397	0.742855	0.596	0.206	0	0	oeOE
	chr13-3587387-3589502	0.633268	0.623	0.233	0	0	oeOE
	chr14-4198044-4199279	0.689111	0.606	0.216	0	0	oeOE
	chr14-79824408-79825666	0.659941	0.611	0.221	0	0	oeOE
	chr17-25944934-25948096	0.535245	0.644	0.254	0	0	oeOE
	chr17-29619531-29622601	0.656324	0.617	0.227	0	0	oeOE
	chr18-62311829-62313711	0.704545	0.603	0.213	0	0	oeOE
	chr19-4175256-4178501	0.606862	0.626	0.236	0	0	oeOE
	chr2-103395083-103398158	0.892456	0.569	0.179	0	0	oeOE
	chr3-88203829-88205817	0.786373	0.587	0.197	0	0	oeOE
	chr6-128818619-128821052	0.794883	0.582	0.192	0	0	oeOE
	chr7-116042076-116044954	0.755218	0.59	0.2	0	0	oeOE
	chr8-72078723-72083971	0.819496	0.581	0.191	0	0	oeOE
	chr9-26939200-26943285	0.761977	0.588	0.198	0	0	oeOE
	chr9-76472311-76475995	0.86111	0.572	0.182	0	0	oeOE
	chr13-41758525-41760687	0.805238	0.582	0.192	0	0	oeOE
	chr14-61405765-61411134	0.84237	0.581	0.191	0	0	oeOE
	chr15-102111182-102113494	0.820259	0.583	0.193	0	0	oeOE
	chr19-44270690-44273590	0.892671	0.568	0.178	0	0	oeOE
	chr1-23420872-23423504	1.01217	0.547	0.158	0	0	oeOE
	chr1-135719764-135722951	0.59126	0.639	0.25	0	0	oeOE
	chr2-76501289-76508732	0.972725	0.554	0.165	0	0	oeOE
	chr3-88049074-88051059	0.636655	0.62	0.231	0	0	oeOE
	chr4-135582301-135584547	0.718341	0.6	0.211	0	0	oeOE
	chr5-99399290-99402328	0.533649	0.651	0.262	0	0	oeOE
	chr5-148987952-148990938	0.696196	0.603	0.214	0	0	oeOE
	chr6-97181943-97183292	0.681212	0.605	0.216	0	0	oeOE
	chr6-146788505-146791513	0.73686	0.593	0.204	0	0	oeOE
	chr7-28979973-28982667	0.640637	0.617	0.228	0	0	oeOE
	chr7-138792735-138794526	0.996621	0.548	0.159	0	0	oeOE
	chr8-71125259-71126551	0.636289	0.622	0.233	0	0	oeOE
	chr8-84917359-84920943	0.63994	0.62	0.231	0	0	oeOE
	chr9-113535013-113537664	0.642616	0.618	0.229	0	0	oeOE
	chr11-68858003-68860286	0.695757	0.606	0.217	0	0	oeOE
	chr11-102175081-102177205	0.675038	0.605	0.216	0	0	oeOE
	chr14-99535372-99537517	0.615086	0.626	0.237	0	0	oeOE
	chr15-76263093-76265768	0.664309	0.612	0.223	0	0	oeOE
	chr15-82234455-82239436	0.641088	0.621	0.232	0	0	oeOE
	chr15-85915696-85919761	1.16539	0.531	0.142	0	0	oeOE
	chr15-96605279-96608703	0.752258	0.593	0.204	0	0	oeOE
	chr15-98831032-98834533	0.942736	0.56	0.171	0	0	oeOE
	chr16-92260997-92266475	0.642877	0.62	0.231	0	0	oeOE
	chr16-92493269-92496150	0.576941	0.635	0.246	0	0	oeOE
	chr18-32776491-32781839	0.676199	0.609	0.22	0	0	oeOE
	chr19-8943910-8945615	0.596893	0.63	0.241	0	0	oeOE
	chr1-165460915-165463044	0.754955	0.59	0.201	0	0	oeOE
	chr3-88083983-88085785	0.839839	0.578	0.189	0	0	oeOE
	chr4-86665368-86668151	0.767489	0.59	0.201	0	0	oeOE
	chr4-134493824-134497137	0.848371	0.574	0.185	0	0	oeOE
	chr5-27995047-27997093	0.822438	0.577	0.188	0	0	oeOE
	chr8-88923631-88927547	0.774461	0.587	0.198	0	0	oeOE
	chr8-106936542-106938658	0.806564	0.582	0.193	0	0	oeOE
	chr10-128640484-128642836	0.804705	0.582	0.193	0	0	oeOE
	chr11-94930698-94934737	0.783197	0.586	0.197	0	0	oeOE
	chr12-110703634-110705328	0.81943	0.575	0.186	0	0	oeOE
	chr13-41068729-41071713	0.843734	0.573	0.184	0	0	oeOE
	chr13-110530088-110532509	0.779288	0.587	0.198	0	0	oeOE
	chr14-47709694-47712623	0.755609	0.592	0.203	0	0	oeOE
	chr15-9070149-9072887	0.858947	0.571	0.182	0	0	oeOE
	chr16-31407207-31412854	0.899683	0.567	0.178	0	0	oeOE
	chr16-55793330-55795704	0.782326	0.586	0.197	0	0	oeOE
	chr16-90839941-90842865	0.784381	0.586	0.197	0	0	oeOE
	chr17-8501412-8503780	0.800769	0.583	0.194	0	0	oeOE
	chr18-24735207-24738453	0.807779	0.582	0.193	0	0	oeOE
	chr18-35086201-35088290	0.80977	0.581	0.192	0	0	oeOE
	chr1-75206950-75208968	0.635563	0.616	0.228	0	0	oeOE
	chr1-75210984-75214678	0.656523	0.611	0.223	0	0	oeOE
	chr1-105590790-105593165	0.537115	0.641	0.253	0	0	oeOE
	chr2-37248495-37249464	0.653559	0.613	0.225	0	0	oeOE
	chr2-127111412-127113022	0.726747	0.595	0.207	0	0	oeOE
	chr3-109216318-109219777	1.07535	0.552	0.164	0	0	oeOE
	chr4-125997326-125999192	0.645745	0.614	0.226	0	0	oeOE
	chr5-37145012-37146913	0.624521	0.619	0.231	0	0	oeOE
	chr6-52616334-52618010	0.715824	0.597	0.209	0	0	oeOE
	chr7-79943681-79944798	0.734654	0.592	0.204	0	0	oeOE
	chr9-21420886-21422421	1.08771	0.538	0.15	0	0	oeOE
	chr9-82855615-82858419	0.756468	0.592	0.204	0	0	oeOE
	chr10-7160037-7162930	0.737945	0.593	0.205	0	0	oeOE
	chr10-84275210-84278132	1.18268	0.524	0.136	0	0	oeOE
	chr11-4798391-4800066	0.71563	0.596	0.208	0	0	oeOE
	chr11-49602549-49604372	0.691368	0.603	0.215	0	0	oeOE
	chr11-53781183-53783327	0.652757	0.614	0.226	0	0	oeOE
	chr11-59349383-59352072	0.686947	0.603	0.215	0	0	oeOE
	chr11-100627722-100630196	0.589853	0.63	0.242	0	0	oeOE
	chr11-101443127-101444202	0.633175	0.615	0.227	0	0	oeOE
	chr12-105649890-105655095	0.551006	0.639	0.251	0	0	oeOE
	chr13-35923691-35926420	0.733536	0.594	0.206	0	0	oeOE
	chr14-25377801-25382547	1.11301	0.536	0.148	0	0	oeOE
	chr14-36856557-36857720	0.69501	0.602	0.214	0	0	oeOE
	chr14-118471159-118475096	0.718431	0.595	0.207	0	0	oeOE
	chr15-75487407-75490006	0.964364	0.549	0.161	0	0	oeOE
	chr15-76234541-76236968	0.578019	0.629	0.241	0	0	oeOE
	chr15-98431572-98432991	0.690939	0.605	0.217	0	0	oeOE
	chr17-25491428-25494361	0.689912	0.608	0.22	0	0	oeOE
	chr18-21028134-21031095	0.651855	0.609	0.221	0	0	oeOE
	chr19-5609338-5612425	0.555771	0.646	0.258	0	0	oeOE
	chr19-29781899-29784755	0.690367	0.605	0.217	0	0	oeOE
	chr1-192535846-192539543	0.87694	0.564	0.176	0	0	oeOE
	chr3-104418336-104420545	0.823161	0.576	0.188	0	0	oeOE
	chr4-134194231-134197280	0.858986	0.569	0.181	0	0	oeOE
	chr5-8471550-8473479	0.77909	0.579	0.191	0	0	oeOE
	chr6-97185969-97190691	0.831902	0.577	0.189	0	0	oeOE
	chr8-73300865-73303709	0.826273	0.572	0.184	0	0	oeOE
	chr9-24413099-24415224	0.867323	0.569	0.181	0	0	oeOE
	chr11-84769484-84774945	0.816365	0.582	0.194	0	0	oeOE
	chr12-102723351-102725255	0.742794	0.591	0.203	0	0	oeOE
	chr19-34855064-34858164	0.91739	0.564	0.176	0	0	oeOE
	chr14-51043808-51045808	0.875558	0.562	0.175	0	0	oeOE
	chr14-56904735-56906773	0.886701	0.559	0.172	0	0	oeOE
	chr1-131934758-131936618	0.915789	0.557	0.17	0	0	oeOE
	chr2-84507892-84510133	0.702139	0.598	0.211	0	0	oeOE
	chr2-164750098-164756663	0.64334	0.614	0.227	0	0	oeOE
	chr3-65864238-65866261	0.550922	0.636	0.249	0	0	oeOE
	chr4-131801602-131803136	0.641304	0.609	0.222	0	0	oeOE
	chr4-147950990-147953630	0.710097	0.596	0.209	0	0	oeOE
	chr5-123886740-123888091	0.671309	0.607	0.22	0	0	oeOE
	chr5-139774976-139778711	0.570235	0.629	0.242	0	0	oeOE
	chr6-71808000-71809013	0.57863	0.63	0.243	0	0	oeOE
	chr7-90124671-90126868	0.71118	0.598	0.211	0	0	oeOE
	chr9-85207436-85211458	0.706555	0.601	0.214	0	0	oeOE
	chr10-79886577-79890900	0.638498	0.615	0.228	0	0	oeOE
	chr10-120813845-120815829	0.737339	0.591	0.204	0	0	oeOE
	chr11-120397701-120402285	0.713141	0.598	0.211	0	0	oeOE
	chr13-49573518-49576182	0.708242	0.598	0.211	0	0	oeOE
	chr13-74155956-74158939	0.728222	0.596	0.209	0	0	oeOE
	chr13-96678680-96680605	0.677206	0.604	0.217	0	0	oeOE
	chr14-6102846-6105355	0.613101	0.621	0.234	0	0	oeOE
	chr14-60487617-60490021	0.603076	0.621	0.234	0	0	oeOE
	chr15-79756936-79765184	0.670451	0.611	0.224	0	0	oeOE
	chr15-101143136-101145580	0.608998	0.623	0.236	0	0	oeOE
	chr1-97697051-97698598	0.75706	0.588	0.201	0	0	oeOE
	chr2-173097311-173101328	0.834431	0.579	0.192	0	0	oeOE
	chr3-122717404-122718519	0.791737	0.58	0.193	0	0	oeOE
	chr7-132177059-132178432	0.797432	0.578	0.191	0	0	oeOE
	chr9-107970125-107973486	0.7987	0.581	0.194	0	0	oeOE
	chr10-4381760-4383113	0.857724	0.566	0.179	0	0	oeOE
	chr10-127512293-127515585	0.752629	0.587	0.2	0	0	oeOE
	chr11-51495921-51499229	0.732496	0.589	0.202	0	0	oeOE
	chr15-63869126-63871627	0.830921	0.573	0.186	0	0	oeOE
	chr17-10536479-10540094	0.805909	0.584	0.197	0	0	oeOE
	chr17-24913754-24918666	0.782973	0.586	0.199	0	0	oeOE
	chr17-29565361-29567979	0.848583	0.568	0.181	0	0	oeOE
	chr17-46955517-46957544	0.841916	0.571	0.184	0	0	oeOE
	chr19-46560607-46562938	0.791723	0.582	0.195	0	0	oeOE
	chr2-30304227-30307068	0.899154	0.561	0.175	0	0	oeOE
	chr1-128169701-128173322	0.671262	0.607	0.221	0	0	oeOE
	chr1-160021598-160024243	0.585294	0.63	0.244	0	0	oeOE
	chr2-20972841-20974946	0.544256	0.639	0.253	0	0	oeOE
	chr2-79464837-79466702	0.592417	0.622	0.236	0	0	oeOE
	chr2-84877463-84879490	0.683285	0.6	0.214	0	0	oeOE
	chr3-84551915-84556650	0.691171	0.606	0.22	0	0	oeOE
	chr4-11189810-11192471	0.680411	0.603	0.217	0	0	oeOE
	chr4-80867499-80869314	0.918626	0.554	0.168	0	0	oeOE
	chr4-114855818-114857711	0.668731	0.603	0.217	0	0	oeOE
	chr5-3645240-3647663	0.66155	0.604	0.218	0	0	oeOE
	chr5-92615929-92621255	1.07228	0.54	0.154	0	0	oeOE
	chr6-53472976-53475566	0.541847	0.636	0.25	0	0	oeOE
	chr7-68396722-68399591	0.583703	0.63	0.244	0	0	oeOE
	chr7-109117756-109119448	0.677737	0.601	0.215	0	0	oeOE
	chr8-112456503-112460293	0.647275	0.614	0.228	0	0	oeOE
[truncated: 48,706 more rows]

## Sheet: Fig.5 G - DEG
FIG.5 G
Expression patterns in pseudotime states
		log-normalized expression values
Gene symbol	p-value	Oesophagus	TC	Skin	Comparison	Average logFoldChange	Multivariate adjusted p-value	Number of comparisons DE
Ero1l	1.11265e-203	2.12596	3.11982	0.909323	Skin_vs_TC	-2.21861	3.44531e-199	3
Bsg	8.42485e-200	3.24499	3.92025	2.58762	Skin_vs_TC	-1.29702	2.60875e-195	3
H2-Ab1	7.2676e-185	1.29979	1.93972	0.412576	Skin_vs_TC	-1.48671	2.25041e-180	3
Gapdh	1.90395e-183	4.07447	4.56526	3.61595	Skin_vs_TC	-0.877691	5.89558e-179	3
Pthlh	8.42212e-178	0.843089	1.43606	0.116823	Skin_vs_TC	-1.63317	2.60791e-173	3
Upp1	5.39829e-171	0.733041	1.23109	0.0859885	Skin_vs_TC	-1.36973	1.67158e-166	3
Bnip3	4.3424e-170	1.94787	2.41315	1.25211	Skin_vs_TC	-1.05549	1.34463e-165	3
Pgk1	1.07683e-163	3.46246	3.72155	2.95511	Skin_vs_TC	-0.715887	3.33441e-159	2
Tmsb10	1.0336e-161	2.46009	3.25312	2.13698	Skin_vs_TC	-1.05951	3.20054e-157	3
Egln3	5.12042e-159	2.15845	2.7609	1.28985	Skin_vs_TC	-1.15058	1.58554e-154	3
Pglyrp1	1.0876e-158	0.683214	1.28915	0.0916111	Skin_vs_TC	-1.53401	3.36775e-154	3
Hsd17b2	6.07077e-158	0.742676	0.898033	0.0307126	Skin_vs_TC	-1.11945	1.87981e-153	2
Isg20	5.07646e-153	0.530361	1.1286	0.179893	Skin_vs_TC	-1.05935	1.57193e-148	3
Ndrg1	1.02633e-150	1.9941	2.66661	1.28213	Skin_vs_TC	-1.18755	3.17804e-146	3
Selenbp1	3.74017e-150	1.04706	1.76754	0.477411	Skin_vs_TC	-1.2403	1.15814e-145	3
Adm	2.23613e-148	0.951888	1.49269	0.225345	Skin_vs_TC	-1.51809	6.92418e-144	3
Hbegf	3.43998e-148	1.10806	1.42345	0.16942	Skin_vs_TC	-1.54301	1.06519e-143	3
Atp1a1	4.95346e-146	1.57329	1.1589	2.17401	Skin_vs_TC	0.939344	1.53384e-141	3
Anxa2	4.78869e-145	3.36691	3.50005	2.78656	Skin_vs_TC	-0.666442	1.48282e-140	2
Ptges	1.50721e-144	1.03992	1.43216	0.440526	Skin_vs_TC	-1.00046	4.66707e-140	3
Palmd	3.39039e-143	0.437584	0.14541	1.02469	Skin_vs_TC	0.967968	1.04984e-138	3
Pitx1	1.91011e-142	1.69984	1.22774	0.175106	Skin_vs_TC	-1.13798	5.91467e-138	3
Car9	2.00423e-141	1.2791	1.42217	0.432316	Skin_vs_TC	-0.981787	6.20611e-137	2
Atp1b3	1.07489e-139	1.45632	0.964149	1.98746	Skin_vs_TC	0.958113	3.32841e-135	3
Hoxa9	1.157e-139	0.00058642	0.0814363	0.929665	Skin_vs_TC	0.994366	3.58266e-135	2
Krt14	1.87168e-139	4.89516	4.74748	5.60525	Skin_vs_TC	0.755128	5.79565e-135	2
Itgb4	2.77264e-139	1.95277	1.94373	0.934489	Skin_vs_TC	-0.913366	8.58548e-135	2
Sdc4	7.54623e-139	2.12283	2.23033	1.43415	Skin_vs_TC	-0.74757	2.33669e-134	2
Anxa8	4.32355e-138	1.34721	0.945789	2.03274	Skin_vs_TC	0.938326	1.33879e-133	3
Gng5	8.39388e-138	2.73711	2.85403	2.2769	Skin_vs_TC	-0.586801	2.59916e-133	2
Eif1	1.48281e-137	3.18086	3.40738	2.86374	Skin_vs_TC	-0.572792	4.59152e-133	2
Tmigd1	2.62691e-136	0.393306	0.688355	0.0519852	Skin_vs_TC	-0.782737	8.13424e-132	3
Tpm4	5.91117e-136	1.98125	2.18632	1.45525	Skin_vs_TC	-0.701197	1.83039e-131	2
Ctsh	2.50759e-135	1.23001	1.82347	0.935959	Skin_vs_TC	-0.858729	7.76476e-131	3
Krt5	3.08006e-135	3.85752	3.05296	4.29667	Skin_vs_TC	0.880488	9.53742e-131	3
Wfdc2	1.55906e-133	2.1067	1.48252	0.198846	Skin_vs_TC	-1.59486	4.82762e-129	3
Sox2	7.15361e-132	0.853618	0.725371	0.0645071	Skin_vs_TC	-0.797974	2.21512e-127	2
1810037I17Rik	7.78143e-131	2.18724	2.6662	1.78011	Skin_vs_TC	-0.778175	2.40952e-126	3
Tpi1	8.03217e-131	2.85532	3.06273	2.49153	Skin_vs_TC	-0.537857	2.48716e-126	2
Prdx1	7.26616e-130	2.56328	2.30714	3.04063	Skin_vs_TC	0.707082	2.24996e-125	2
Gbe1	4.68271e-129	0.395199	0.685341	0.0859133	Skin_vs_TC	-0.696374	1.45e-124	3
Capg	6.16343e-128	2.42183	2.57385	1.95111	Skin_vs_TC	-0.604173	1.90851e-123	2
Pold4	1.25047e-124	1.11915	1.48991	0.704537	Skin_vs_TC	-0.803298	3.87208e-120	3
Ecm1	1.69248e-124	2.4095	2.34747	0.939276	Skin_vs_TC	-1.71422	5.24075e-120	2
Ccnd2	5.16554e-124	1.0171	1.67127	0.469821	Skin_vs_TC	-1.40537	1.59951e-119	3
Bnip3l	7.16955e-124	2.0057	2.37982	1.73382	Skin_vs_TC	-0.584354	2.22005e-119	3
Dsc3	1.04474e-123	0.650902	0.615608	1.57956	Skin_vs_TC	1.02092	3.23504e-119	2
Cyb5a	2.80833e-123	1.04691	0.745589	1.51409	Skin_vs_TC	0.759443	8.69598e-119	3
S100a6	1.4662e-122	4.41335	4.36942	2.99896	Skin_vs_TC	-0.973087	4.54009e-118	2
2200002D01Rik	2.23566e-122	1.21324	1.291	0.392866	Skin_vs_TC	-0.976652	6.92273e-118	2
Ctsc	4.1631e-122	1.15476	1.23224	2.25026	Skin_vs_TC	1.02617	1.2891e-117	2
Kctd11	4.64906e-122	0.560439	0.9518	0.204382	Skin_vs_TC	-0.824422	1.43958e-117	3
Ldha	9.60256e-122	3.48225	3.59418	3.1389	Skin_vs_TC	-0.422489	2.97343e-117	2
Aldoa	1.84905e-121	3.29064	3.67431	3.19043	Skin_vs_TC	-0.453747	5.72558e-117	2
Ier3	2.69453e-121	1.66759	2.17523	1.07156	Skin_vs_TC	-1.06935	8.34362e-117	3
Gsr	9.03862e-120	1.33724	1.06908	0.262412	Skin_vs_TC	-0.898736	2.79881e-115	2
Ctsl	1.67358e-119	3.05709	3.03234	1.94703	Skin_vs_TC	-0.947462	5.18224e-115	2
C1qtnf12	1.93961e-119	0.519222	0.678117	1.68652	Skin_vs_TC	1.00137	6.00599e-115	3
Sec61g	2.89966e-117	1.90052	2.21288	1.6102	Skin_vs_TC	-0.594733	8.97878e-113	3
Pou3f1	5.11149e-116	0.0186619	0.132837	0.892742	Skin_vs_TC	0.839533	1.58277e-111	2
Apoc1	6.40893e-116	0.359175	0.535632	1.88661	Skin_vs_TC	1.4443	1.98453e-111	3
Inhba	2.92309e-115	1.03047	1.02772	0.142164	Skin_vs_TC	-1.16776	9.05134e-111	2
Trim29	3.81928e-115	1.03717	0.720076	1.47805	Skin_vs_TC	0.794246	1.18264e-110	3
Hspa5	4.74833e-114	2.07088	2.26893	1.36487	Skin_vs_TC	-0.947273	1.47032e-109	2
Clybl	1.21936e-113	0.532639	0.690709	0.121138	Skin_vs_TC	-0.650804	3.77575e-109	2
Mgst1	2.93966e-113	0.69989	0.488138	1.43799	Skin_vs_TC	1.05702	9.10266e-109	3
Hsp90b1	1.40752e-111	2.07549	2.26114	1.4282	Skin_vs_TC	-0.825585	4.3584e-107	2
Samd9l	3.53634e-110	0.638556	0.648696	0.0724071	Skin_vs_TC	-0.717272	1.09503e-105	2
Sostdc1	1.43808e-109	0.0319805	0.0591607	1.11986	Skin_vs_TC	1.57329	4.45302e-105	2
BC100530	2.53826e-108	0.400484	1.46389	3.97401	Skin_vs_TC	1.21698	7.85972e-104	3
Hoxd11	1.72131e-107	0.000452523	0.109286	0.723419	Skin_vs_TC	0.6775	5.33004e-103	2
Pgam1	3.16488e-107	2.87242	3.21455	2.75296	Skin_vs_TC	-0.425554	9.80004e-103	2
P4hb	1.11009e-105	1.27477	1.57742	0.859231	Skin_vs_TC	-0.718386	3.43739e-101	3
Prelid2	2.02109e-104	1.21436	1.64492	0.926033	Skin_vs_TC	-0.644923	6.25829e-100	3
Igfbp3	1.16308e-103	1.63623	1.27405	0.221889	Skin_vs_TC	-1.39716	3.60149e-99	3
Hilpda	1.37029e-103	0.620087	0.980022	0.258963	Skin_vs_TC	-0.86414	4.24312e-99	3
Slco2a1	1.74934e-103	0.171305	0.288083	1.10588	Skin_vs_TC	0.878161	5.41684e-99	2
Tpm1	9.66224e-103	2.1737	2.1288	1.06517	Skin_vs_TC	-1.00864	2.99191e-98	2
Espn	2.07927e-102	0.458764	1.54109	0.444358	Skin_vs_TC	-1.05788	6.43847e-98	2
Fam49b	2.51393e-102	0.976478	1.16126	0.472852	Skin_vs_TC	-0.752589	7.78438e-98	2
Egln1	2.60609e-102	2.19084	2.44179	1.76131	Skin_vs_TC	-0.574558	8.06976e-98	2
F11r	2.7735e-101	1.21529	1.54282	0.894074	Skin_vs_TC	-0.654652	8.58813e-97	3
H2-K1	9.55935e-101	1.86827	2.42837	1.71051	Skin_vs_TC	-0.687884	2.96005e-96	2
Emp2	3.46475e-100	1.73514	2.16802	1.51377	Skin_vs_TC	-0.654285	1.07286e-95	2
Pls3	8.58857e-100	1.32482	1.50895	0.732117	Skin_vs_TC	-0.837952	2.65945e-95	2
Cdkn1a	1.01921e-99	1.06395	1.90735	0.874799	Skin_vs_TC	-0.923894	3.15598e-95	2
Tnfrsf12a	1.05479e-99	1.55029	1.60086	0.808864	Skin_vs_TC	-0.736842	3.26615e-95	2
Gpi1	1.13479e-99	2.17451	2.41326	1.91306	Skin_vs_TC	-0.481955	3.51388e-95	2
Phlda1	1.23841e-99	1.2621	1.11753	0.283749	Skin_vs_TC	-1.0002	3.83473e-95	2
Tgm1	2.57396e-99	0.395572	0.673372	0.0756983	Skin_vs_TC	-0.802247	7.97026e-95	3
Celf2	3.21173e-99	0.30293	0.371636	0.0295124	Skin_vs_TC	-0.417967	9.94513e-95	2
Pax9	8.87974e-99	0.655054	0.53173	0.0782273	Skin_vs_TC	-0.526216	2.74961e-94	2
Car12	1.31193e-98	0.77256	0.745179	1.53718	Skin_vs_TC	0.695588	4.06239e-94	2
Cpn1	5.35896e-98	0.503784	0.446362	0.0306398	Skin_vs_TC	-0.53669	1.6594e-93	2
Eif4ebp1	1.15671e-97	1.77989	2.15004	1.50214	Skin_vs_TC	-0.647331	3.58175e-93	3
Cst3	2.85754e-97	1.54177	1.878	2.57755	Skin_vs_TC	0.682345	8.84838e-93	3
Dmkn	3.19353e-97	0.84041	1.61127	2.82824	Skin_vs_TC	0.886921	9.88877e-93	3
Dynap	4.4516e-97	0.402125	0.536206	0.0250224	Skin_vs_TC	-0.774379	1.37844e-92	2
Arpc2	1.39604e-96	2.51672	2.5477	2.15576	Skin_vs_TC	-0.385104	4.32285e-92	2
Bzw2	2.75814e-96	0.650232	0.388815	1.03742	Skin_vs_TC	0.685682	8.54058e-92	3
Atox1	9.75494e-96	1.68646	1.68472	2.25411	Skin_vs_TC	0.591202	3.02062e-91	2
Gsta4	5.06489e-95	2.23633	1.69047	0.495017	Skin_vs_TC	-1.21959	1.56834e-90	2
Calm1	1.799e-94	2.52143	2.51305	1.93569	Skin_vs_TC	-0.567038	5.5706e-90	2
Anxa3	2.44588e-94	1.89314	1.78397	0.922277	Skin_vs_TC	-0.812589	7.57367e-90	2
Atp5g1	3.41461e-94	1.50834	1.25665	1.81487	Skin_vs_TC	0.544142	1.05733e-89	3
Fndc3a	3.78712e-94	0.751664	0.91356	0.315895	Skin_vs_TC	-0.672558	1.17268e-89	2
Hspe1	5.33555e-94	1.89906	1.58593	2.15444	Skin_vs_TC	0.534585	1.65215e-89	2
Pappa	1.17112e-93	0.536052	0.541987	0.0443815	Skin_vs_TC	-0.681612	3.62638e-89	2
Ptprf	1.86402e-93	1.59992	1.78775	1.14917	Skin_vs_TC	-0.61311	5.77194e-89	2
Lamb3	3.07825e-93	1.24426	1.30525	0.550247	Skin_vs_TC	-0.733686	9.53181e-89	2
Smox	6.7067e-93	0.460359	0.751776	0.20634	Skin_vs_TC	-0.610252	2.07673e-88	3
Rtn4	9.56385e-93	1.98608	2.01511	1.51785	Skin_vs_TC	-0.496927	2.96145e-88	2
Emb	3.1263e-92	0.829934	0.350832	1.00363	Skin_vs_TC	0.702711	9.68058e-88	2
Cotl1	4.12341e-91	1.59554	1.65054	0.89967	Skin_vs_TC	-0.747068	1.27681e-86	2
Gas1	9.99443e-91	0.469411	0.451148	1.3878	Skin_vs_TC	1.00581	3.09478e-86	2
Adm2	4.10705e-90	0.373235	0.751408	0.227403	Skin_vs_TC	-0.578298	1.27175e-85	2
Aldh1l2	6.82604e-90	0.138609	0.502659	0.0455762	Skin_vs_TC	-0.614901	2.11368e-85	2
Anxa4	2.31949e-89	1.22111	1.50741	0.944799	Skin_vs_TC	-0.566294	7.18229e-85	3
Adam8	3.06393e-89	0.31935	0.592876	0.113105	Skin_vs_TC	-0.579645	9.48747e-85	3
Actb	3.64976e-89	3.90504	4.02087	3.35661	Skin_vs_TC	-0.621159	1.13015e-84	2
Spint2	6.62287e-89	1.83754	2.01417	1.51705	Skin_vs_TC	-0.491512	2.05077e-84	2
Apoe	1.21627e-87	0.105627	0.332198	1.64482	Skin_vs_TC	1.60509	3.76618e-83	3
Areg	1.22466e-87	0.980065	0.992466	0.122208	Skin_vs_TC	-1.33823	3.79217e-83	2
Irx5	2.27645e-87	0.212219	0.270484	0.858401	Skin_vs_TC	0.638922	7.04904e-83	2
Cbr2	2.3937e-87	2.48513	2.14676	1.07026	Skin_vs_TC	-0.926435	7.41208e-83	3
Slc25a5	1.16751e-86	1.59593	1.24902	1.82482	Skin_vs_TC	0.549621	3.6152e-82	2
Tubb4b	5.98073e-86	1.70332	2.08377	1.38715	Skin_vs_TC	-0.726206	1.85193e-81	3
Gtf2e2	1.13512e-85	0.815965	1.1467	0.565702	Skin_vs_TC	-0.620496	3.5149e-81	3
Plod2	2.74097e-85	0.658615	0.995519	0.343717	Skin_vs_TC	-0.718174	8.48741e-81	3
Eif4h	2.52236e-84	1.4108	1.50766	0.950486	Skin_vs_TC	-0.57303	7.8105e-80	2
Atp2b1	2.85622e-84	1.13868	1.1968	0.567897	Skin_vs_TC	-0.671414	8.84428e-80	2
Itgb1	3.21872e-84	2.49297	2.71515	1.73553	Skin_vs_TC	-0.699186	9.96676e-80	2
Por	4.32097e-84	0.888259	0.968657	0.361088	Skin_vs_TC	-0.699039	1.33799e-79	2
Prelid1	9.02706e-84	1.90486	2.13215	1.71225	Skin_vs_TC	-0.411117	2.79523e-79	1
Cited1	1.25305e-83	0.15693	0.612432	0.0356166	Skin_vs_TC	-0.989257	3.88007e-79	2
Ndufa4	1.42274e-83	1.99384	1.96463	1.17828	Skin_vs_TC	-0.840315	4.40551e-79	2
Hes6	2.19091e-83	0.568024	0.702529	0.21459	Skin_vs_TC	-0.543761	6.78415e-79	2
Dsp	3.78463e-83	2.25717	2.05463	2.72367	Skin_vs_TC	0.655924	1.17191e-78	2
Ucp2	5.31963e-83	1.81676	0.940536	1.70038	Skin_vs_TC	0.726267	1.64722e-78	2
Ptma	8.83215e-83	3.41376	2.98417	3.50872	Skin_vs_TC	0.476629	2.73487e-78	2
Vegfa	2.2613e-82	1.39888	1.67973	0.884441	Skin_vs_TC	-0.668591	7.00211e-78	2
Sgk1	9.02797e-82	0.629583	0.299039	0.969785	Skin_vs_TC	0.79206	2.79551e-77	3
Itga2	3.8024e-81	0.655426	0.904335	0.258321	Skin_vs_TC	-0.791835	1.17741e-76	3
Txndc17	4.19369e-81	2.69223	2.72284	2.23612	Skin_vs_TC	-0.46497	1.29858e-76	2
Hspd1	8.20915e-81	1.41477	1.03635	1.63452	Skin_vs_TC	0.559897	2.54196e-76	2
Krt18	8.92486e-81	0.279885	0.606708	0.0505707	Skin_vs_TC	-0.906662	2.76358e-76	3
S100a10	1.25288e-79	3.38268	3.13291	2.47167	Skin_vs_TC	-0.528177	3.87955e-75	2
Pcgf5	2.20721e-79	0.320523	0.469805	0.0883012	Skin_vs_TC	-0.455337	6.83462e-75	2
Oxct1	5.56551e-79	1.02258	0.642033	1.27301	Skin_vs_TC	0.655972	1.72336e-74	3
H3f3a	6.11827e-79	2.97898	2.74984	3.07462	Skin_vs_TC	0.328213	1.89452e-74	1
Ktn1	7.36264e-79	1.64716	1.86344	1.35613	Skin_vs_TC	-0.501676	2.27984e-74	2
Ctsz	1.29426e-78	0.664417	0.582426	0.149497	Skin_vs_TC	-0.485454	4.00769e-74	2
Ndufv3	1.33936e-78	1.2385	1.67157	1.20295	Skin_vs_TC	-0.453899	4.14734e-74	2
Pttg1ip	2.1676e-78	0.664601	0.889495	0.360939	Skin_vs_TC	-0.595362	6.71197e-74	2
Pdia6	3.36976e-78	1.75588	1.88844	1.32822	Skin_vs_TC	-0.5729	1.04345e-73	2
Map1lc3a	3.99481e-78	0.997357	0.796444	1.47535	Skin_vs_TC	0.764889	1.23699e-73	2
Mxi1	1.83692e-77	0.818998	1.24216	0.677466	Skin_vs_TC	-0.579805	5.68801e-73	2
Pik3r1	2.41963e-77	0.759387	0.466931	1.1493	Skin_vs_TC	0.793413	7.49239e-73	3
Tagln2	3.7002e-77	2.42234	2.55252	2.00341	Skin_vs_TC	-0.54038	1.14577e-72	2
Pkm	7.88481e-77	3.49733	3.72349	3.40617	Skin_vs_TC	-0.290362	2.44153e-72	1
P4ha2	1.74875e-76	0.967961	1.30333	0.722068	Skin_vs_TC	-0.568262	5.41499e-72	3
Ostf1	2.44725e-76	1.41889	1.7465	1.26219	Skin_vs_TC	-0.470965	7.57791e-72	2
Qsox1	3.91599e-76	0.997605	1.2426	0.649222	Skin_vs_TC	-0.57214	1.21259e-71	2
Myo1b	8.182e-76	0.94495	1.01007	0.454925	Skin_vs_TC	-0.586649	2.53356e-71	2
Ifi202b	1.34306e-75	0.951005	0.964431	0.244139	Skin_vs_TC	-0.930093	4.15879e-71	2
Eif1b	1.8846e-75	0.798879	1.05371	0.483377	Skin_vs_TC	-0.613605	5.83567e-71	3
Atp5b	4.26083e-75	2.06569	1.80532	2.20631	Skin_vs_TC	0.393316	1.31937e-70	2
S100a11	9.69296e-75	3.63875	3.51756	3.04945	Skin_vs_TC	-0.472054	3.00142e-70	2
H2-Q7	1.40518e-74	0.166332	0.597507	0.112104	Skin_vs_TC	-0.625949	4.35115e-70	2
Zfhx3	1.54307e-74	0.518802	0.297752	0.0246424	Skin_vs_TC	-0.343399	4.77813e-70	2
Cd59a	1.86836e-74	0.0721757	0.123863	0.552815	Skin_vs_TC	0.4961	5.78538e-70	2
Cpe	2.3795e-74	1.39502	1.79277	1.15046	Skin_vs_TC	-0.632788	7.36811e-70	3
Syce2	2.69629e-74	0.359639	0.68695	0.227457	Skin_vs_TC	-0.499877	8.34905e-70	2
Scd2	5.14894e-74	1.8768	1.70833	0.912648	Skin_vs_TC	-0.818169	1.59437e-69	2
Sod2	8.98167e-74	0.746974	0.574486	1.09964	Skin_vs_TC	0.56393	2.78117e-69	2
Spcs2	1.47447e-73	1.64056	1.71346	1.24567	Skin_vs_TC	-0.490731	4.56571e-69	2
Runx1	2.28323e-73	1.04131	0.949842	1.56677	Skin_vs_TC	0.658272	7.07002e-69	2
Higd1a	4.28998e-73	2.33236	2.9506	2.36941	Skin_vs_TC	-0.514138	1.32839e-68	2
Gstk1	2.92737e-72	0.0660986	0.0543203	0.540648	Skin_vs_TC	0.718491	9.0646e-68	2
Sra1	4.94224e-72	1.03994	1.43062	0.957508	Skin_vs_TC	-0.474435	1.53037e-67	2
Ebpl	1.18299e-71	0.264916	0.223046	0.681675	Skin_vs_TC	0.504005	3.66313e-67	2
Hadh	1.75147e-71	0.484032	0.379872	0.903696	Skin_vs_TC	0.572277	5.42344e-67	2
Lmo1	3.3981e-71	0.772216	0.582923	1.22824	Skin_vs_TC	0.722047	1.05222e-66	2
Irx1	4.62044e-71	0.0160162	0.0546627	0.402759	Skin_vs_TC	0.4152	1.43072e-66	2
Sertad1	9.5868e-71	0.532854	0.736973	0.285636	Skin_vs_TC	-0.489281	2.96855e-66	2
Srp9	1.33486e-70	1.37765	1.53035	1.10603	Skin_vs_TC	-0.429358	4.1334e-66	2
Esd	1.90705e-70	2.54427	2.51137	1.88634	Skin_vs_TC	-0.678522	5.90517e-66	2
Galnt3	1.94069e-70	0.433272	0.622324	0.202141	Skin_vs_TC	-0.477317	6.00933e-66	2
Smim22	2.70852e-70	0.421511	0.349822	0.0429783	Skin_vs_TC	-0.386223	8.38694e-66	2
Msmo1	2.84898e-70	1.32811	1.32666	0.584285	Skin_vs_TC	-0.773737	8.82188e-66	2
Phyh	3.65256e-70	0.248298	0.284911	0.759251	Skin_vs_TC	0.519874	1.13102e-65	2
Dad1	4.61094e-70	1.5601	1.77519	1.35511	Skin_vs_TC	-0.426111	1.42778e-65	1
Degs1	6.46833e-70	0.737811	0.827947	1.38788	Skin_vs_TC	0.510715	2.00292e-65	2
Itga3	7.80991e-70	0.645319	0.745444	0.276971	Skin_vs_TC	-0.496136	2.41834e-65	2
Itpk1	9.7409e-70	0.39952	0.566303	0.143299	Skin_vs_TC	-0.517437	3.01627e-65	2
Cacybp	1.57244e-69	0.924453	0.689711	1.20781	Skin_vs_TC	0.524461	4.86906e-65	3
Ttc9	1.8427e-69	0.359796	0.290145	0.0230337	Skin_vs_TC	-0.348608	5.70592e-65	2
Mgst2	2.93964e-69	0.688411	0.400153	0.938765	Skin_vs_TC	0.600722	9.10258e-65	3
Selenok	3.24725e-69	1.77226	1.7452	1.29475	Skin_vs_TC	-0.46313	1.00551e-64	2
Hspb1	3.73231e-69	2.0332	1.86699	2.70196	Skin_vs_TC	0.858173	1.15571e-64	2
Manf	4.90441e-69	1.22587	1.29687	0.728995	Skin_vs_TC	-0.628154	1.51865e-64	2
Nme1	6.88447e-69	1.0539	0.601673	1.17479	Skin_vs_TC	0.580459	2.13178e-64	2
2010111I01Rik	1.36045e-68	1.33213	0.928881	1.5211	Skin_vs_TC	0.538979	4.21265e-64	2
Serbp1	2.07306e-68	2.17616	1.94665	2.33687	Skin_vs_TC	0.366442	6.41923e-64	1
Gja1	2.27195e-68	2.00029	2.2288	1.67577	Skin_vs_TC	-0.464996	7.03509e-64	2
Proser2	4.5458e-68	0.45201	0.611783	0.196539	Skin_vs_TC	-0.470846	1.40761e-63	2
Notch1	6.81959e-68	0.303147	0.218572	0.767092	Skin_vs_TC	0.667574	2.11169e-63	2
Uqcr11	1.85884e-67	1.37687	1.26011	1.68101	Skin_vs_TC	0.399723	5.75589e-63	2
Asah1	3.17719e-67	0.99028	0.958273	0.475959	Skin_vs_TC	-0.506538	9.83817e-63	2
Tmc4	4.12488e-67	0.735996	0.541533	0.148129	Skin_vs_TC	-0.451533	1.27727e-62	2
Lgals9	8.01884e-67	0.00733697	0.0369269	0.428408	Skin_vs_TC	0.506925	2.48304e-62	2
Irx2	1.12884e-66	0.0721501	0.0823097	0.454744	Skin_vs_TC	0.455747	3.49546e-62	2
Acaa2	1.14482e-66	0.279846	0.170319	0.582523	Skin_vs_TC	0.473112	3.54494e-62	2
Nfix	1.64411e-66	0.861212	0.506266	1.01674	Skin_vs_TC	0.526012	5.09099e-62	2
Ier3ip1	2.66664e-66	0.949485	1.32422	0.883961	Skin_vs_TC	-0.441607	8.25726e-62	2
Abcg2	4.44643e-66	0.00253775	0.0890265	0.460336	Skin_vs_TC	0.430913	1.37684e-61	2
Gnas	4.49813e-66	2.4554	2.52184	2.17127	Skin_vs_TC	-0.327753	1.39285e-61	2
Rnase4	1.22348e-65	0.0922803	0.121938	0.617301	Skin_vs_TC	0.641629	3.78849e-61	2
Hoxa7	3.81211e-65	0.0444908	0.077362	0.436928	Skin_vs_TC	0.434893	1.18042e-60	2
Impdh2	1.184e-64	0.912752	0.579325	1.09247	Skin_vs_TC	0.514507	3.66626e-60	2
Cox7c	1.65247e-64	2.33236	2.44496	2.1242	Skin_vs_TC	-0.323539	5.11687e-60	1
Plbd1	3.65417e-64	0.0217035	0.0160925	0.339378	Skin_vs_TC	0.424664	1.13152e-59	2
Syt8	4.16849e-64	0.39497	0.446832	0.11322	Skin_vs_TC	-0.388053	1.29077e-59	2
Aplp2	4.95978e-64	1.79467	2.21143	1.60311	Skin_vs_TC	-0.608118	1.5358e-59	2
Pafah1b3	5.79964e-64	1.25456	1.51623	1.06751	Skin_vs_TC	-0.430355	1.79586e-59	1
Procr	9.5819e-64	0.308911	0.456563	0.0838153	Skin_vs_TC	-0.489317	2.96703e-59	2
Cnn3	1.00716e-63	1.2735	1.10235	0.502251	Skin_vs_TC	-0.65097	3.11868e-59	2
Adgrg1	1.09662e-63	0.0323603	0.046851	0.348764	Skin_vs_TC	0.361977	3.39568e-59	2
Cebpb	1.58588e-63	1.39054	1.47918	2.06296	Skin_vs_TC	0.58433	4.91067e-59	2
Bcl11b	1.95834e-63	0.381418	0.276689	0.735512	Skin_vs_TC	0.506295	6.06401e-59	2
Stfa3	2.39781e-63	0.0636895	0.17708	0.875461	Skin_vs_TC	1.02261	7.4248e-59	3
Hacd2	2.86679e-63	0.623842	0.571567	1.02515	Skin_vs_TC	0.456764	8.87701e-59	2
Myadm	3.68903e-63	0.424867	0.433378	0.105139	Skin_vs_TC	-0.391575	1.14231e-58	2
Arf4	6.63248e-63	1.32137	1.46192	1.02468	Skin_vs_TC	-0.440204	2.05375e-58	2
Kif26b	1.01172e-62	0.06702	0.0160668	0.310677	Skin_vs_TC	0.384869	3.13279e-58	2
Pcdh7	1.05397e-62	0.758605	0.883471	0.406372	Skin_vs_TC	-0.492193	3.26363e-58	2
Cd47	1.43818e-62	1.36329	1.38096	0.867705	Skin_vs_TC	-0.539732	4.45331e-58	2
Pgm2	4.99563e-62	0.921062	1.05225	0.603409	Skin_vs_TC	-0.453519	1.5469e-57	2
Urah	5.02171e-62	1.81859	2.13886	1.66502	Skin_vs_TC	-0.470662	1.55497e-57	2
Eid1	6.69959e-62	0.974069	1.34505	0.783758	Skin_vs_TC	-0.540778	2.07453e-57	2
Tmed3	6.84463e-62	0.947611	1.23639	0.786487	Skin_vs_TC	-0.465682	2.11944e-57	2
Cd24a	7.31274e-62	0.359957	0.460938	0.960679	Skin_vs_TC	0.508813	2.26439e-57	2
Klf5	7.46857e-62	1.24361	1.11181	0.601836	Skin_vs_TC	-0.512432	2.31264e-57	2
Elf3	1.7684e-61	0.431561	0.561274	0.130993	Skin_vs_TC	-0.561176	5.47585e-57	2
Hebp1	1.81159e-61	0.481555	0.68937	0.268114	Skin_vs_TC	-0.472669	5.60958e-57	1
Map2k1	1.85382e-61	0.677368	0.922989	0.501023	Skin_vs_TC	-0.423407	5.74034e-57	1
Top2b	4.60017e-61	0.807296	0.616044	1.06638	Skin_vs_TC	0.45803	1.42444e-56	1
S100a14	5.36651e-61	2.47775	2.66497	2.19298	Skin_vs_TC	-0.511444	1.66174e-56	2
Rexo2	5.84068e-61	0.719682	0.4885	0.952312	Skin_vs_TC	0.472385	1.80857e-56	2
Ndufa1	5.89478e-61	0.661313	0.493277	0.929635	Skin_vs_TC	0.450806	1.82532e-56	2
Tpt1	9.78363e-61	4.96365	5.06693	4.79308	Skin_vs_TC	-0.263735	3.0295e-56	1
Lamc2	1.16929e-60	1.08962	1.42294	0.70784	Skin_vs_TC	-0.694644	3.62069e-56	3
Pdpn	2.91826e-60	0.65797	0.50629	0.117412	Skin_vs_TC	-0.480417	9.03639e-56	2
Eif3i	3.2101e-60	1.53095	1.45681	1.83195	Skin_vs_TC	0.350626	9.94006e-56	2
Gata3	4.00965e-60	0.0047461	0.0326075	0.308835	Skin_vs_TC	0.341445	1.24159e-55	2
Tuba1b	6.11174e-60	0.82225	1.00961	0.547194	Skin_vs_TC	-0.468358	1.8925e-55	2
Smim3	8.4459e-60	0.0472584	0.048043	0.344814	Skin_vs_TC	0.36631	2.61527e-55	2
Tuba1c	1.36138e-59	0.97463	1.08342	0.633891	Skin_vs_TC	-0.457351	4.2155e-55	2
Stat1	1.47024e-59	0.115827	0.0854972	0.490642	Skin_vs_TC	0.556827	4.5526e-55	2
Itgb8	1.79341e-59	0.0351888	0	0.270894	Skin_vs_TC	0.364211	5.55328e-55	2
Ppp3ca	1.93809e-59	1.38727	1.42068	0.945391	Skin_vs_TC	-0.476527	6.00129e-55	2
Kdelr2	2.07828e-59	0.775617	1.00181	0.574209	Skin_vs_TC	-0.437813	6.43539e-55	1
Reep1	2.40033e-59	0.0996366	0.236434	0.0218921	Skin_vs_TC	-0.274613	7.43261e-55	1
Cpm	8.06069e-59	0.152667	0.240372	0.012882	Skin_vs_TC	-0.318064	2.49599e-54	1
Cct3	8.84392e-59	0.949651	0.657433	1.09913	Skin_vs_TC	0.441265	2.73852e-54	2
Blvrb	9.53147e-59	0.739025	0.999863	0.538291	Skin_vs_TC	-0.489031	2.95142e-54	2
Ccl7	9.6939e-59	0.0253944	0.0736988	0.646444	Skin_vs_TC	0.922262	3.00172e-54	2
Col18a1	1.36105e-58	1.32396	1.51751	0.914935	Skin_vs_TC	-0.496211	4.21448e-54	2
Tmed10	1.8062e-58	1.73436	1.80077	1.44275	Skin_vs_TC	-0.345045	5.59289e-54	2
Hacd3	4.37957e-58	0.181821	0.158793	0.498608	Skin_vs_TC	0.384327	1.35613e-53	2
Nrg1	5.10261e-58	0.494086	0.591068	0.144322	Skin_vs_TC	-0.595873	1.58002e-53	2
Hoxd10	7.4525e-58	0	0.0279898	0.28886	Skin_vs_TC	0.326052	2.30767e-53	2
Tpm2	7.74175e-58	2.55656	2.60761	2.13309	Skin_vs_TC	-0.412079	2.39723e-53	2
Appl2	7.85919e-58	0.279538	0.336456	0.0586462	Skin_vs_TC	-0.347916	2.4336e-53	2
Tmem131l	8.16261e-58	0.147721	0.0882592	0.392868	Skin_vs_TC	0.358676	2.52755e-53	2
Ece1	8.27094e-58	0.455724	0.332507	0.764968	Skin_vs_TC	0.45951	2.5611e-53	2
Prpf19	1.07181e-57	0.38657	0.216598	0.574065	Skin_vs_TC	0.391039	3.31886e-53	1
Avpi1	1.07642e-57	1.55285	1.64484	1.11307	Skin_vs_TC	-0.546248	3.33314e-53	2
Map1lc3b	1.13651e-57	1.41789	1.36317	1.76136	Skin_vs_TC	0.379804	3.51922e-53	2
Chchd2	2.09836e-57	2.53696	2.52765	2.79754	Skin_vs_TC	0.272639	6.49758e-53	2
Atp5o.1	5.3675e-57	1.42483	1.43946	1.78584	Skin_vs_TC	0.337169	1.66205e-52	2
Id1	1.01975e-56	0.597399	0.203274	0.755536	Skin_vs_TC	0.68103	3.15765e-52	2
Retreg1	1.22603e-56	0.474828	0.504795	0.129524	Skin_vs_TC	-0.464182	3.79639e-52	2
Tgfa	2.6825e-56	0.305132	0.461009	0.131887	Skin_vs_TC	-0.387121	8.30636e-52	1
Gch1	2.96989e-56	0.284994	0.347713	0.0583017	Skin_vs_TC	-0.374511	9.19627e-52	2
Thbs1	3.07176e-56	0.552015	0.202259	0.865699	Skin_vs_TC	0.976656	9.51171e-52	3
Sbsn	3.21426e-56	0.128982	0.201933	0.738909	Skin_vs_TC	0.884099	9.95296e-52	2
Ranbp1	4.51385e-56	1.11511	0.787766	1.258	Skin_vs_TC	0.454715	1.39771e-51	2
Anxa5	5.77037e-56	1.65999	1.54823	1.00896	Skin_vs_TC	-0.495052	1.7868e-51	2
Arg1	8.09855e-56	0.976012	0.992096	0.138538	Skin_vs_TC	-1.58629	2.50772e-51	2
Hmgn1	8.16592e-56	2.2112	1.78079	2.21932	Skin_vs_TC	0.372916	2.52858e-51	2
Hs3st1	8.9994e-56	0.235842	0.292903	0.0245089	Skin_vs_TC	-0.375226	2.78666e-51	2
Acsbg1	9.39859e-56	0.18605	0.334104	0.0653246	Skin_vs_TC	-0.328683	2.91027e-51	1
Mphosph6	2.03476e-55	0.600355	0.736767	0.298629	Skin_vs_TC	-0.517465	6.30065e-51	2
Slc6a6	2.13884e-55	0.44565	0.312381	0.837221	Skin_vs_TC	0.665014	6.62292e-51	2
Calml3	2.41384e-55	0.105322	0.0587314	0.607117	Skin_vs_TC	0.86414	7.47445e-51	2
Nrarp	3.43216e-55	0.050984	0.0648362	0.48599	Skin_vs_TC	0.585464	1.06277e-50	2
Anxa1	3.54616e-55	2.75076	2.60553	1.89119	Skin_vs_TC	-0.951442	1.09807e-50	2
Fxyd3	7.35702e-55	2.93464	2.29058	2.77244	Skin_vs_TC	0.452554	2.2781e-50	2
Btg1	1.26157e-54	1.39002	1.60006	1.15865	Skin_vs_TC	-0.441083	3.90647e-50	2
Ociad2	1.39131e-54	0.92118	0.888338	0.447132	Skin_vs_TC	-0.480002	4.30819e-50	2
Ephb6	1.43824e-54	0.0712912	0.0528507	0.329648	Skin_vs_TC	0.334983	4.45351e-50	2
Ccl8	1.66505e-54	0.0198905	0.1059	0.934137	Skin_vs_TC	1.69207	5.15582e-50	2
Tfap2c	2.21541e-54	0.0350923	0.091967	0.41904	Skin_vs_TC	0.406767	6.86e-50	2
Ncl	2.28672e-54	1.97476	1.59094	2.03709	Skin_vs_TC	0.425641	7.08084e-50	2
Stbd1	2.86632e-54	0.402296	0.677556	0.223448	Skin_vs_TC	-0.581995	8.87557e-50	2
Maff	3.94616e-54	0.249686	0.40928	0.112633	Skin_vs_TC	-0.347005	1.22193e-49	1
Asph	4.36456e-54	0.652924	0.709286	0.328208	Skin_vs_TC	-0.397924	1.35149e-49	2
Vcp	5.10759e-54	1.03217	0.920468	1.32472	Skin_vs_TC	0.397927	1.58156e-49	2
Ybx3	6.294e-54	1.32268	1.26135	1.68775	Skin_vs_TC	0.395259	1.94894e-49	2
Itm2b	7.25876e-54	3.3952	3.28114	3.61068	Skin_vs_TC	0.305056	2.24768e-49	1
Saraf	8.72592e-54	0.688032	0.755475	0.379198	Skin_vs_TC	-0.403549	2.70198e-49	2
Efna3	8.73119e-54	0.0330075	0.0336153	0.313265	Skin_vs_TC	0.365537	2.70361e-49	2
Irx3	9.47336e-54	0.0662339	0.131325	0.467423	Skin_vs_TC	0.394137	2.93343e-49	2
Cpne8	1.22088e-53	0.910311	0.475493	0.945338	Skin_vs_TC	0.490583	3.78046e-49	2
Sqor	1.95473e-53	0.534599	0.442579	0.118817	Skin_vs_TC	-0.391814	6.05282e-49	2
Pycard	2.85525e-53	1.14674	1.06192	1.646	Skin_vs_TC	0.566392	8.84129e-49	2
Cltb	3.17346e-53	0.759904	0.613249	1.13894	Skin_vs_TC	0.59588	9.8266e-49	2
Rassf10	3.44454e-53	0.309821	0.0858215	0.405338	Skin_vs_TC	0.39166	1.0666e-48	2
Rhoa	4.61182e-53	1.88261	2.01415	1.72459	Skin_vs_TC	-0.276681	1.42805e-48	1
Chmp5	9.68065e-53	1.20148	1.37459	1.00412	Skin_vs_TC	-0.370171	2.99761e-48	1
Ahnak2	1.46074e-52	0.53672	0.355158	0.765903	Skin_vs_TC	0.452076	4.52317e-48	1
Ciapin1	1.62561e-52	0.222996	0.175969	0.491262	Skin_vs_TC	0.345647	5.03372e-48	2
Insl6	2.05969e-52	0.146474	0.259925	0.032605	Skin_vs_TC	-0.297019	6.37783e-48	1
Fstl3	2.53651e-52	0.234194	0.501869	0.149378	Skin_vs_TC	-0.42982	7.85429e-48	2
Ndufa4l2	3.2876e-52	3.49153	3.36598	2.727	Skin_vs_TC	-0.436822	1.018e-47	2
C1qbp	4.17325e-52	1.04177	0.779584	1.21512	Skin_vs_TC	0.417061	1.29225e-47	2
Sorcs2	5.06733e-52	0.248577	0.10285	0.387271	Skin_vs_TC	0.322156	1.5691e-47	1
Cox5a	7.06968e-52	1.69152	1.60775	1.92659	Skin_vs_TC	0.307794	2.18913e-47	1
Ndufs6	7.73789e-52	0.925251	0.813979	1.1982	Skin_vs_TC	0.379666	2.39604e-47	2
4631405K08Rik	1.93459e-51	0.647148	0.734641	1.2314	Skin_vs_TC	0.512461	5.99046e-47	2
Cntfr	2.11225e-51	0.0141937	0.0234133	0.275278	Skin_vs_TC	0.324307	6.54059e-47	2
Gas6	2.45087e-51	0.398744	0.190164	0.558707	Skin_vs_TC	0.429046	7.58911e-47	2
Hr	2.72792e-51	0.0508382	0.0333777	0.283313	Skin_vs_TC	0.310677	8.44701e-47	2
Reep5	3.26208e-51	2.11749	1.73136	2.117	Skin_vs_TC	0.364068	1.0101e-46	2
Lsr	4.37982e-51	0.667453	0.721626	0.352976	Skin_vs_TC	-0.384545	1.35621e-46	2
Hoxd9	4.76923e-51	0	0.00857441	0.216204	Skin_vs_TC	0.262985	1.47679e-46	2
Cox5b	7.81347e-51	1.55613	1.447	1.79468	Skin_vs_TC	0.352832	2.41944e-46	1
Mydgf	1.4697e-50	0.98668	1.14555	0.768488	Skin_vs_TC	-0.385431	4.55092e-46	1
Stk39	2.04871e-50	0.478664	0.39661	0.103256	Skin_vs_TC	-0.356169	6.34382e-46	2
Arhgap29	2.1206e-50	0.407909	0.676608	0.288925	Skin_vs_TC	-0.420338	6.56644e-46	2
Pfkp	2.5624e-50	1.54627	1.68504	1.24985	Skin_vs_TC	-0.415168	7.93448e-46	2
Ubb	2.75138e-50	2.97572	2.92806	3.19341	Skin_vs_TC	0.26827	8.51966e-46	1
Stard5	2.92802e-50	0.0343639	0.0415824	0.302092	Skin_vs_TC	0.32787	9.06663e-46	2
Lrrfip1	3.00402e-50	1.21504	1.33613	0.867417	Skin_vs_TC	-0.492133	9.30194e-46	2
4931428F04Rik	3.04515e-50	0.277911	0.393031	0.115228	Skin_vs_TC	-0.327191	9.4293e-46	1
Actg1	3.26879e-50	3.88048	4.00288	3.55594	Skin_vs_TC	-0.381549	1.01218e-45	2
H2-Q10	3.41524e-50	0.0796827	0.242079	0.0250264	Skin_vs_TC	-0.307013	1.05753e-45	1
Snhg18	3.74638e-50	0.385863	0.553644	0.219392	Skin_vs_TC	-0.367888	1.16007e-45	1
Itga6	3.80951e-50	2.16708	2.08587	1.53093	Skin_vs_TC	-0.470992	1.17961e-45	2
Gm10036	5.94978e-50	0.0915274	0.153367	0.450905	Skin_vs_TC	0.322036	1.84235e-45	2
Bmp7	9.40167e-50	0.0418839	0.023586	0.259252	Skin_vs_TC	0.303212	2.91123e-45	2
Alox12	1.12931e-49	0.338701	0.23169	0.0131559	Skin_vs_TC	-0.324504	3.49691e-45	2
Polr1d	1.49569e-49	1.98286	2.28733	1.96078	Skin_vs_TC	-0.340499	4.6314e-45	2
Psmc5	1.96145e-49	0.859679	0.642749	1.03587	Skin_vs_TC	0.408331	6.07363e-45	1
Agpat5	2.02591e-49	0.507046	0.757347	0.379738	Skin_vs_TC	-0.401045	6.27324e-45	2
Tbc1d1	2.49318e-49	0.46676	0.392562	0.105662	Skin_vs_TC	-0.35006	7.72014e-45	2
Idh1	2.6061e-49	0.751555	0.497764	0.946793	Skin_vs_TC	0.491404	8.06979e-45	2
Nop10	3.05922e-49	0.958433	0.832095	1.23831	Skin_vs_TC	0.393189	9.47286e-45	2
Tpd52	4.2457e-49	1.1959	1.4149	1.05889	Skin_vs_TC	-0.343423	1.31468e-44	1
Atp11b	8.67e-49	0.732207	0.922596	0.514841	Skin_vs_TC	-0.423401	2.68466e-44	1
Col4a4	8.76594e-49	0.373893	0.272484	0.0245812	Skin_vs_TC	-0.367717	2.71437e-44	2
Mthfd1l	1.01357e-48	0.317049	0.505505	0.186563	Skin_vs_TC	-0.364184	3.13852e-44	1
Isoc2b	1.08473e-48	0.278597	0.271698	0.0600371	Skin_vs_TC	-0.250591	3.35887e-44	2
Trps1	1.46855e-48	0.150157	0.118125	0.429617	Skin_vs_TC	0.37643	4.54736e-44	2
Sh3glb1	1.53578e-48	1.38733	1.65216	1.29536	Skin_vs_TC	-0.359281	4.75554e-44	1
Mafb	1.9658e-48	0.312772	0.450699	1.00159	Skin_vs_TC	0.664536	6.08709e-44	2
Cast	2.04623e-48	2.11446	2.05319	1.63867	Skin_vs_TC	-0.433791	6.33616e-44	2
Sema4b	2.18124e-48	0.565937	0.583017	0.225672	Skin_vs_TC	-0.405466	6.7542e-44	2
Foxn3	2.52377e-48	0.287317	0.238126	0.60413	Skin_vs_TC	0.420595	7.81484e-44	2
Vdr	3.25658e-48	0.110999	0.0870557	0.352268	Skin_vs_TC	0.31323	1.0084e-43	2
Lama3	3.68914e-48	1.25296	1.42392	0.856872	Skin_vs_TC	-0.560162	1.14234e-43	2
Caprin1	3.73995e-48	0.801496	0.591438	0.971331	Skin_vs_TC	0.380087	1.15807e-43	1
Adamts1	3.98155e-48	0.257057	0.3163	0.0403609	Skin_vs_TC	-0.419236	1.23289e-43	2
Cxcl14	5.11156e-48	0.0106376	0.0796559	0.452341	Skin_vs_TC	0.580089	1.5828e-43	2
Krt7	5.14936e-48	1.09963	0.8698	0.121347	Skin_vs_TC	-1.34199	1.5945e-43	2
Gm53	5.9333e-48	0.00765204	0.0410745	0.265895	Skin_vs_TC	0.27227	1.83725e-43	2
Ostc	6.38313e-48	1.1956	1.26115	0.872507	Skin_vs_TC	-0.415179	1.97654e-43	2
Rbms1	6.96131e-48	0.964893	1.10862	0.676265	Skin_vs_TC	-0.46372	2.15557e-43	2
Atp2b4	7.07885e-48	0.0734612	0.039464	0.278313	Skin_vs_TC	0.297307	2.19196e-43	2
Rflnb	8.33935e-48	0.698478	0.470255	1.04278	Skin_vs_TC	0.742056	2.58228e-43	3
Flrt3	1.015e-47	0.389602	0.739759	0.327749	Skin_vs_TC	-0.454951	3.14295e-43	2
Cmas	1.06821e-47	0.432186	0.615111	0.266511	Skin_vs_TC	-0.399508	3.30772e-43	1
Pnrc1	1.13652e-47	1.9424	2.2035	1.84093	Skin_vs_TC	-0.364709	3.51925e-43	1
Sash1	1.18029e-47	0.247217	0.193598	0.531126	Skin_vs_TC	0.392036	3.65478e-43	2
Suclg1	1.19655e-47	0.750282	0.571204	0.91649	Skin_vs_TC	0.338636	3.7051e-43	1
Fam69a	1.33835e-47	0.128271	0.171094	0.495956	Skin_vs_TC	0.372338	4.14419e-43	2
Ifi204	2.91519e-47	0.220992	0.231201	0.0248507	Skin_vs_TC	-0.279638	9.02688e-43	2
Actr3	5.59595e-47	1.39965	1.56918	1.17511	Skin_vs_TC	-0.386489	1.73278e-42	1
Atp5e	6.75998e-47	1.8584	1.72016	2.00273	Skin_vs_TC	0.275019	2.09323e-42	1
Rab6a	9.09011e-47	0.858359	1.05983	0.708053	Skin_vs_TC	-0.358064	2.81475e-42	1
Tnfrsf23	9.09693e-47	0.270243	0.567346	0.197878	Skin_vs_TC	-0.453606	2.81686e-42	2
Anp32a	1.0159e-46	1.10984	1.12055	0.710439	Skin_vs_TC	-0.377554	3.14573e-42	2
Vasp	1.88845e-46	0.956638	1.08319	0.692967	Skin_vs_TC	-0.400116	5.8476e-42	2
Perp	5.84187e-46	2.39909	2.35042	2.82951	Skin_vs_TC	0.602848	1.80894e-41	2
Sh2d5	5.85256e-46	0.243157	0.336747	0.0745336	Skin_vs_TC	-0.338218	1.81225e-41	1
Lrp1	6.09133e-46	0.472921	0.568528	0.229974	Skin_vs_TC	-0.389412	1.88618e-41	2
Gsto1	8.37165e-46	2.3803	2.33047	1.78993	Skin_vs_TC	-0.704447	2.59228e-41	2
Phactr4	9.97289e-46	0.530069	0.534632	0.186896	Skin_vs_TC	-0.43538	3.08811e-41	2
Aqp3	1.10008e-45	0.639076	1.05921	1.76055	Skin_vs_TC	0.512144	3.40639e-41	3
Fdps	1.39688e-45	1.58096	1.57494	0.860841	Skin_vs_TC	-0.730803	4.32544e-41	2
Set	1.85516e-45	1.73606	1.44409	1.8252	Skin_vs_TC	0.359266	5.74451e-41	2
Csrp2	2.72932e-45	1.10616	0.698821	0.299877	Skin_vs_TC	-0.432909	8.45135e-41	3
Raph1	3.02417e-45	0.505908	0.70427	0.339686	Skin_vs_TC	-0.392491	9.36435e-41	1
Gls	5.18253e-45	0.615714	0.766328	0.390857	Skin_vs_TC	-0.419381	1.60477e-40	2
Ddit4	5.72979e-45	1.47994	2.01931	1.499	Skin_vs_TC	-0.430622	1.77423e-40	2
Mrpl12	7.61809e-45	0.75034	0.571472	0.923542	Skin_vs_TC	0.353287	2.35894e-40	1
Hoxa10	8.15858e-45	0.000452057	0.0227533	0.228981	Skin_vs_TC	0.264522	2.5263e-40	2
Cdc42ep5	1.11329e-44	0.494097	0.498465	0.171706	Skin_vs_TC	-0.395415	3.4473e-40	2
Slco3a1	1.76582e-44	0.0062081	0.0304656	0.257036	Skin_vs_TC	0.291111	5.46786e-40	2
Plaur	2.73975e-44	0.238958	0.24317	0.0304323	Skin_vs_TC	-0.307965	8.48364e-40	2
Serp1	3.10407e-44	0.856678	0.992133	0.580791	Skin_vs_TC	-0.466153	9.61177e-40	2
Cd200	4.56103e-44	0.0746322	0.194817	0.724128	Skin_vs_TC	0.717309	1.41232e-39	2
Ifi209	4.5715e-44	0.104708	0.213997	0.0214729	Skin_vs_TC	-0.269624	1.41556e-39	1
Pdcd6	5.20775e-44	1.25334	1.31791	0.984128	Skin_vs_TC	-0.335133	1.61258e-39	2
Sox11	9.28672e-44	0.00728466	0.0102639	0.331988	Skin_vs_TC	0.526345	2.87563e-39	2
Tgfbi	9.38579e-44	2.19337	2.03705	1.37394	Skin_vs_TC	-0.48029	2.90631e-39	2
Ormdl3	1.1461e-43	0.340931	0.350807	0.691378	Skin_vs_TC	0.356428	3.54891e-39	2
Tmem205	1.16078e-43	1.09693	1.09225	0.683141	Skin_vs_TC	-0.440611	3.59434e-39	2
Ephx1	1.18887e-43	0.727042	0.599198	0.245661	Skin_vs_TC	-0.405626	3.68134e-39	2
Pmepa1	1.68379e-43	1.98568	1.89202	2.3015	Skin_vs_TC	0.424849	5.21384e-39	2
Reep4	1.85115e-43	0.37365	0.336597	0.696083	Skin_vs_TC	0.39403	5.73209e-39	2
Cadm1	2.92578e-43	1.0123	0.796679	0.42524	Skin_vs_TC	-0.396394	9.05967e-39	2
Il11ra1	2.96274e-43	0.013531	0.0381911	0.253099	Skin_vs_TC	0.270979	9.17411e-39	2
Gt(ROSA)26Sor	3.09064e-43	0.00469576	0.0451448	0.253507	Skin_vs_TC	0.250563	9.57018e-39	2
Stard4	4.10033e-43	0.465728	0.432231	0.133402	Skin_vs_TC	-0.369191	1.26967e-38	2
Aldoc	4.26343e-43	0.564907	0.773194	0.359433	Skin_vs_TC	-0.493166	1.32017e-38	2
App	5.74357e-43	2.37891	2.33731	1.92093	Skin_vs_TC	-0.36746	1.7785e-38	2
Uqcr10	6.23622e-43	1.12062	1.15189	1.47082	Skin_vs_TC	0.308164	1.93105e-38	2
Jmjd6	7.93056e-43	0.581963	0.808551	0.452948	Skin_vs_TC	-0.385951	2.4557e-38	1
Vdac1	9.94564e-43	1.67205	2.00573	1.65656	Skin_vs_TC	-0.360144	3.07967e-38	2
Knstrn	1.28068e-42	0.473154	0.319559	0.0625246	Skin_vs_TC	-0.34161	3.96563e-38	2
Crybg3	1.45029e-42	0.377219	0.351736	0.0878842	Skin_vs_TC	-0.337105	4.49081e-38	2
Myl6	1.51948e-42	2.70065	2.855	2.52665	Skin_vs_TC	-0.317879	4.70506e-38	1
Rpp25l	1.78385e-42	0.431677	0.358331	0.670985	Skin_vs_TC	0.332269	5.52369e-38	1
Rassf1	4.04895e-42	0.537759	0.69327	0.353894	Skin_vs_TC	-0.364696	1.25376e-37	1
Xrn2	6.725e-42	0.994014	0.824948	1.15353	Skin_vs_TC	0.315611	2.0824e-37	1
Ndufs2	8.55495e-42	0.830601	0.823962	1.14833	Skin_vs_TC	0.315239	2.64904e-37	2
Ly6d	8.69831e-42	0.761654	0.765443	2.24822	Skin_vs_TC	1.82329	2.69343e-37	2
C1s1	9.79947e-42	0.0503221	0.142993	0.51184	Skin_vs_TC	0.481781	3.03441e-37	2
Fam57a	1.00136e-41	0.445483	0.607741	0.252553	Skin_vs_TC	-0.436491	3.10071e-37	1
Alkbh5	1.07674e-41	0.78916	0.982254	0.634215	Skin_vs_TC	-0.347234	3.33412e-37	1
Enah	1.16601e-41	0.805444	0.83903	1.24262	Skin_vs_TC	0.383888	3.61054e-37	2
Bag2	1.20234e-41	0.524776	0.686699	0.285239	Skin_vs_TC	-0.505289	3.72306e-37	2
S100a16	1.29454e-41	2.33923	2.12788	1.68298	Skin_vs_TC	-0.46859	4.00855e-37	2
Sec61b	1.36424e-41	1.76468	1.85138	1.50927	Skin_vs_TC	-0.353836	4.22438e-37	2
Fam25c	1.4609e-41	0.00144077	0.0187256	0.29148	Skin_vs_TC	0.405888	4.52367e-37	2
Sfrp1	1.63088e-41	0.168124	0.0832508	0.388432	Skin_vs_TC	0.403928	5.05003e-37	2
Nt5dc2	1.63136e-41	0.454189	0.832401	1.30703	Skin_vs_TC	0.397211	5.05149e-37	3
Apobec3	2.00692e-41	0.490013	0.29187	0.0683776	Skin_vs_TC	-0.276619	6.21444e-37	2
Fscn1	2.22654e-41	1.01864	0.929859	0.536539	Skin_vs_TC	-0.399724	6.89448e-37	2
Tax1bp1	2.4218e-41	1.82088	1.68707	2.01726	Skin_vs_TC	0.305567	7.49911e-37	1
Cct2	2.92204e-41	1.50858	1.38687	1.70065	Skin_vs_TC	0.291718	9.04811e-37	1
Myh9	3.44814e-41	1.31003	1.28657	0.892115	Skin_vs_TC	-0.380642	1.06772e-36	2
1110008P14Rik	3.53516e-41	0.369372	0.283422	0.646423	Skin_vs_TC	0.436293	1.09466e-36	2
Hoxd8	4.5815e-41	0	0.0254281	0.224544	Skin_vs_TC	0.255074	1.41866e-36	2
Tmem147	4.91408e-41	0.624929	0.480553	0.815775	Skin_vs_TC	0.333387	1.52165e-36	1
Mob3b	5.7105e-41	0.0663774	0.0254305	0.229182	Skin_vs_TC	0.263723	1.76826e-36	1
Cystm1	6.57074e-41	0.197754	0.260444	0.0362433	Skin_vs_TC	-0.314441	2.03463e-36	1
Metap2	9.83503e-41	1.29282	1.16693	1.54629	Skin_vs_TC	0.416078	3.04542e-36	2
Ddx21	1.04446e-40	0.45888	0.24091	0.557407	Skin_vs_TC	0.35224	3.23416e-36	2
Rap2c	1.09074e-40	0.54809	0.603125	0.276351	Skin_vs_TC	-0.370832	3.37747e-36	2
Kif21a	1.53838e-40	1.51342	0.949997	0.516056	Skin_vs_TC	-0.505372	4.7636e-36	3
Pdlim1	1.64942e-40	1.29993	1.2879	0.884382	Skin_vs_TC	-0.37821	5.10744e-36	2
Fkbp4	4.01878e-40	0.884146	0.657779	0.994737	Skin_vs_TC	0.322737	1.24442e-35	1
Duoxa1	6.97539e-40	0.170022	0.125551	0.401556	Skin_vs_TC	0.336665	2.15993e-35	2
Rnf126	8.4749e-40	0.682679	1.00363	0.668716	Skin_vs_TC	-0.338861	2.62425e-35	2
Hmgb1	8.49531e-40	1.89147	1.64625	1.99391	Skin_vs_TC	0.352983	2.63057e-35	2
Rer1	9.12046e-40	1.16082	1.37472	1.06516	Skin_vs_TC	-0.289911	2.82415e-35	1
BC117090	9.66487e-40	0.0217242	0.192114	0.59478	Skin_vs_TC	0.492404	2.99273e-35	3
Mpp1	1.01763e-39	0.737017	0.69549	1.09128	Skin_vs_TC	0.432002	3.15111e-35	2
Angptl4	1.02667e-39	0.341938	0.311929	0.0684042	Skin_vs_TC	-0.329381	3.17907e-35	2
Ubc	1.02684e-39	2.38081	2.31104	2.0024	Skin_vs_TC	-0.313591	3.17962e-35	2
Pgrmc1	1.09633e-39	0.821687	0.894318	0.552496	Skin_vs_TC	-0.374034	3.39479e-35	2
Psmb8	1.12841e-39	0.0623111	0.145252	0.462767	Skin_vs_TC	0.387756	3.49412e-35	2
Sccpdh	1.25811e-39	0.231511	0.365673	0.126541	Skin_vs_TC	-0.281883	3.89575e-35	1
Hmgb2	1.48995e-39	1.20423	1.17146	0.781067	Skin_vs_TC	-0.383187	4.61364e-35	2
Ctsf	1.5314e-39	0.170722	0.207021	0.510117	Skin_vs_TC	0.341437	4.74199e-35	2
Apex1	1.85097e-39	0.588696	0.38076	0.718015	Skin_vs_TC	0.353882	5.73151e-35	1
Slc16a3	2.0032e-39	1.30408	1.73711	1.30269	Skin_vs_TC	-0.37527	6.2029e-35	2
Psmb3	2.06354e-39	1.27606	1.18304	1.48815	Skin_vs_TC	0.310162	6.38975e-35	1
Ifitm2	2.06381e-39	2.13647	2.05804	2.42012	Skin_vs_TC	0.366092	6.39059e-35	2
Slc25a3	2.32232e-39	2.14601	1.97424	2.23344	Skin_vs_TC	0.252467	7.19106e-35	1
Gale	2.46006e-39	0.308591	0.334578	0.100312	Skin_vs_TC	-0.282132	7.61756e-35	2
Mdh1	3.37572e-39	1.27003	0.878538	1.24776	Skin_vs_TC	0.350727	1.04529e-34	2
Ly6e	3.72109e-39	2.00262	1.93987	1.50544	Skin_vs_TC	-0.447357	1.15224e-34	2
Tinagl1	4.35238e-39	0.332792	0.377158	0.114185	Skin_vs_TC	-0.336102	1.34772e-34	2
Prmt1	4.41095e-39	0.928773	0.656195	1.02872	Skin_vs_TC	0.3587	1.36585e-34	2
Cycs	4.44745e-39	0.621324	0.47579	0.822925	Skin_vs_TC	0.362789	1.37715e-34	1
Cope	5.37264e-39	1.30323	1.52116	1.21894	Skin_vs_TC	-0.304955	1.66364e-34	1
Ncor2	5.52273e-39	0.334865	0.205762	0.479005	Skin_vs_TC	0.30056	1.71011e-34	1
Arpc1b	6.18752e-39	2.20161	2.08686	1.67832	Skin_vs_TC	-0.335019	1.91597e-34	2
Shroom3	6.4607e-39	0.607872	0.443629	0.0786888	Skin_vs_TC	-0.594813	2.00056e-34	2
Prr13	7.67699e-39	0.841216	0.924585	0.563464	Skin_vs_TC	-0.392991	2.37718e-34	2
Junb	1.2265e-38	2.29484	2.41642	2.01923	Skin_vs_TC	-0.386668	3.79787e-34	2
Cox6a1	1.84002e-38	1.14422	1.03629	1.34579	Skin_vs_TC	0.31232	5.69763e-34	1
Cox7b	1.937e-38	1.528	1.45078	1.74908	Skin_vs_TC	0.290075	5.99793e-34	1
Tsc22d1	2.23691e-38	1.08619	0.780012	0.388101	Skin_vs_TC	-0.447476	6.92659e-34	3
Arpc5	2.29402e-38	1.56934	1.77197	1.43866	Skin_vs_TC	-0.312646	7.10345e-34	1
Mthfd2	2.44479e-38	0.174608	0.385439	0.0668794	Skin_vs_TC	-0.475637	7.5703e-34	2
Mmp2	2.45381e-38	0.0149209	0.0122479	0.203183	Skin_vs_TC	0.263652	7.59821e-34	2
Skp1a	2.75472e-38	0.902236	0.73776	1.05845	Skin_vs_TC	0.317021	8.52998e-34	1
Thbs2	3.2593e-38	0.0169437	0.0835751	0.404001	Skin_vs_TC	0.442318	1.00924e-33	2
Vav3	4.90938e-38	0.455582	0.328435	0.66003	Skin_vs_TC	0.362802	1.52019e-33	1
Pxdc1	5.8021e-38	0.82093	1.08933	0.669556	Skin_vs_TC	-0.458437	1.79662e-33	2
Lxn	6.12441e-38	0.570929	0.724898	0.376067	Skin_vs_TC	-0.410801	1.89642e-33	1
Mzt1	1.07806e-37	0.429017	0.452614	0.201412	Skin_vs_TC	-0.280962	3.3382e-33	2
Cyp51	1.21252e-37	1.12761	0.930788	0.436073	Skin_vs_TC	-0.574696	3.75457e-33	2
Tram1	1.30774e-37	0.667848	0.804678	0.478549	Skin_vs_TC	-0.358106	4.04941e-33	1
Scand1	1.53866e-37	0.958008	1.08922	1.40643	Skin_vs_TC	0.304426	4.76446e-33	2
Rnf186	1.57229e-37	0.0275374	0.175009	0.000527624	Skin_vs_TC	-0.30826	4.86861e-33	2
Pi15	1.6645e-37	0.506902	0.542122	0.208335	Skin_vs_TC	-0.412001	5.15414e-33	2
Ehf	1.76089e-37	1.60127	1.0571	0.521151	Skin_vs_TC	-0.687931	5.4526e-33	3
Rabgap1l	1.76231e-37	0.124364	0.0776492	0.288317	Skin_vs_TC	0.252701	5.457e-33	1
Rnh1	2.30852e-37	1.00872	0.81388	1.19373	Skin_vs_TC	0.384722	7.14835e-33	1
Hsd17b12	2.98363e-37	0.945967	1.00985	0.67308	Skin_vs_TC	-0.342359	9.2388e-33	2
Abca1	3.01207e-37	0.0469876	0.0222525	0.211667	Skin_vs_TC	0.250612	9.32687e-33	1
Scpep1	3.56233e-37	0.268381	0.387078	0.135199	Skin_vs_TC	-0.310723	1.10308e-32	1
Ide	4.04118e-37	0.196103	0.16745	0.510051	Skin_vs_TC	0.45456	1.25135e-32	2
Slc25a1	4.37814e-37	0.768658	0.775175	0.445259	Skin_vs_TC	-0.367389	1.35569e-32	2
P4ha1	4.67105e-37	1.0254	1.18201	0.769964	Skin_vs_TC	-0.398534	1.44639e-32	1
Sft2d2	5.00253e-37	0.368354	0.476568	0.216427	Skin_vs_TC	-0.291873	1.54903e-32	1
Ralbp1	5.37644e-37	0.918329	0.773948	1.14834	Skin_vs_TC	0.400284	1.66481e-32	1
Klf13	5.47696e-37	0.631957	0.493927	0.84409	Skin_vs_TC	0.352542	1.69594e-32	1
Gm47283	5.6253e-37	0.213866	0.168877	0.445554	Skin_vs_TC	0.335796	1.74187e-32	2
Calr	5.91325e-37	1.75928	1.74584	1.32171	Skin_vs_TC	-0.426845	1.83104e-32	2
Map1b	6.11213e-37	0.0873772	0.126561	0.404257	Skin_vs_TC	0.337133	1.89262e-32	2
Serpinb6a	7.03923e-37	1.57561	1.86523	1.43505	Skin_vs_TC	-0.360891	2.1797e-32	2
Mybbp1a	7.71901e-37	0.387846	0.194267	0.465578	Skin_vs_TC	0.30998	2.39019e-32	1
Psip1	8.13699e-37	0.269186	0.104193	0.340418	Skin_vs_TC	0.283103	2.51962e-32	1
Lrat	8.565e-37	0.0130617	0.022236	0.285413	Skin_vs_TC	0.404028	2.65215e-32	2
Rab11a	1.15525e-36	1.31899	1.43289	1.11475	Skin_vs_TC	-0.307637	3.57724e-32	1
Trappc6a	1.19827e-36	1.41772	1.72789	1.44598	Skin_vs_TC	-0.272776	3.71045e-32	2
Lgals7	2.61013e-36	3.66073	3.74918	4.21288	Skin_vs_TC	0.527315	8.08226e-32	2
Flnb	3.20369e-36	0.804185	0.859665	0.508798	Skin_vs_TC	-0.342214	9.92024e-32	2
Ankrd37	4.14473e-36	0.421728	0.667059	0.30749	Skin_vs_TC	-0.438282	1.28342e-31	2
Gpcpd1	4.41223e-36	0.070317	0.0565469	0.281286	Skin_vs_TC	0.303013	1.36625e-31	2
BC037156	5.79691e-36	0.318499	0.489357	0.0229374	Skin_vs_TC	-1.33672	1.79501e-31	2
Uqcc2	6.07323e-36	1.24731	1.31944	1.62488	Skin_vs_TC	0.277415	1.88058e-31	2
Hikeshi	8.19618e-36	0.375487	0.423124	0.741908	Skin_vs_TC	0.285855	2.53795e-31	2
Ppp2cb	8.28603e-36	0.739337	0.719303	0.397794	Skin_vs_TC	-0.36695	2.56577e-31	2
Ndufv1	8.95909e-36	0.621278	0.501681	0.806075	Skin_vs_TC	0.299835	2.77418e-31	1
Parl	1.2275e-35	0.301361	0.203466	0.458634	Skin_vs_TC	0.279401	3.80096e-31	1
Ssbp3	1.30878e-35	0.223806	0.159507	0.41014	Skin_vs_TC	0.290504	4.05264e-31	1
Srm	1.32984e-35	0.407535	0.266576	0.559652	Skin_vs_TC	0.317926	4.11786e-31	1
Hsdl2	1.5848e-35	0.169471	0.142325	0.409198	Skin_vs_TC	0.326376	4.90735e-31	2
Cfl1	1.61314e-35	2.28306	2.33664	2.06758	Skin_vs_TC	-0.25219	4.99509e-31	1
Crip2	1.70822e-35	1.07814	0.660387	0.276321	Skin_vs_TC	-0.463619	5.28949e-31	3
Dbi	1.9897e-35	1.82605	1.6537	2.12609	Skin_vs_TC	0.574156	6.1611e-31	2
Ndufb4	2.09497e-35	0.990056	0.935086	1.237	Skin_vs_TC	0.300541	6.48706e-31	1
Hmgcr	2.13246e-35	0.889871	0.728795	0.333369	Skin_vs_TC	-0.481357	6.60316e-31	2
Rras	2.15049e-35	1.48456	1.52366	1.17178	Skin_vs_TC	-0.332749	6.65899e-31	2
Ndufb10	2.42245e-35	1.1838	1.11655	1.39855	Skin_vs_TC	0.277794	7.50113e-31	1
Ptms	2.60762e-35	1.38734	1.19338	1.52328	Skin_vs_TC	0.31395	8.0745e-31	1
Hsph1	4.20658e-35	0.203951	0.0950212	0.308092	Skin_vs_TC	0.254089	1.30257e-30	1
Adk	4.85418e-35	0.360306	0.264451	0.543585	Skin_vs_TC	0.298986	1.5031e-30	1
Pdap1	5.25868e-35	1.05196	0.935342	1.22823	Skin_vs_TC	0.285411	1.62835e-30	1
Exosc7	5.53455e-35	0.5972	0.444654	0.756858	Skin_vs_TC	0.333675	1.71377e-30	1
Gmppb	5.58432e-35	0.326747	0.422473	0.156101	Skin_vs_TC	-0.336335	1.72918e-30	1
Klhl24	6.12677e-35	0.244031	0.152166	0.411075	Skin_vs_TC	0.307091	1.89716e-30	1
Atp5g3	6.37852e-35	1.17883	1.09269	1.40717	Skin_vs_TC	0.293925	1.97511e-30	1
Zfp703	6.52528e-35	0.116468	0.0752844	0.289947	Skin_vs_TC	0.266973	2.02055e-30	1
B4galt1	7.37428e-35	0.535064	0.47235	0.81866	Skin_vs_TC	0.376761	2.28345e-30	2
Fam83b	7.5467e-35	0.326629	0.257266	0.552084	Skin_vs_TC	0.337753	2.33684e-30	1
Nxf1	7.68876e-35	0.477527	0.326174	0.616994	Skin_vs_TC	0.310672	2.38082e-30	1
Cldnd1	9.49459e-35	1.14358	1.41944	1.08984	Skin_vs_TC	-0.335903	2.94e-30	2
Epcam	2.06909e-34	1.94681	1.85708	1.1997	Skin_vs_TC	-0.851119	6.40695e-30	2
Depdc7	2.53558e-34	0.111978	0.101664	0.340983	Skin_vs_TC	0.303517	7.85141e-30	2
Etfb	2.6646e-34	0.608664	0.425124	0.709447	Skin_vs_TC	0.287848	8.25093e-30	1
Rala	3.28167e-34	1.1817	1.37971	1.08134	Skin_vs_TC	-0.295018	1.01617e-29	1
Cyc1	3.70703e-34	0.832857	0.774014	1.0644	Skin_vs_TC	0.295	1.14788e-29	1
Rassf7	4.08537e-34	0.570045	0.585664	0.293092	Skin_vs_TC	-0.335691	1.26504e-29	2
Supt4a	5.53178e-34	0.766409	0.722374	1.01649	Skin_vs_TC	0.290751	1.71292e-29	1
Atrx	6.18825e-34	1.06737	0.876394	1.21255	Skin_vs_TC	0.341903	1.91619e-29	1
Tgfb1	6.38273e-34	0.835123	0.963971	0.619722	Skin_vs_TC	-0.36285	1.97641e-29	1
Hip1	6.97331e-34	0.0382465	0.0431575	0.254415	Skin_vs_TC	0.28389	2.15928e-29	2
Chchd10	7.74023e-34	0.0500287	0.0383765	0.262704	Skin_vs_TC	0.32006	2.39676e-29	2
Gpr87	7.84013e-34	0.677179	0.771372	0.458809	Skin_vs_TC	-0.339897	2.4277e-29	1
Chst2	8.8712e-34	0.0377022	0.116067	0.376042	Skin_vs_TC	0.331308	2.74697e-29	2
Wnt4	1.03416e-33	0.952066	0.748201	1.13406	Skin_vs_TC	0.33366	3.20227e-29	2
Ralgds	1.06437e-33	0.141156	0.105367	0.317998	Skin_vs_TC	0.254013	3.29582e-29	1
Hnrnpa2b1	1.08738e-33	1.92305	1.67307	1.96568	Skin_vs_TC	0.28488	3.36708e-29	2
Them5	1.16203e-33	0.00408144	0.00493452	0.22897	Skin_vs_TC	0.380201	3.59823e-29	2
Nop58	1.26352e-33	0.933486	0.651449	1.03253	Skin_vs_TC	0.373482	3.91248e-29	2
Lactb2	1.31597e-33	0.458542	0.460361	0.207042	Skin_vs_TC	-0.290158	4.0749e-29	2
Prdx2	1.33719e-33	1.77914	1.66559	1.93837	Skin_vs_TC	0.278069	4.1406e-29	1
Tmem140	1.75386e-33	0.204939	0.232143	0.51878	Skin_vs_TC	0.328668	5.43084e-29	2
Tfap2a	1.9311e-33	0.415103	0.538895	0.85279	Skin_vs_TC	0.32133	5.97964e-29	2
Rac1	2.07552e-33	1.53769	1.51868	1.23258	Skin_vs_TC	-0.284764	6.42684e-29	2
Gstm1	3.63906e-33	0.15322	0.0827462	0.29447	Skin_vs_TC	0.264634	1.12684e-28	1
Dsc2	4.43995e-33	0.504695	0.423486	0.165945	Skin_vs_TC	-0.296446	1.37483e-28	2
S100a1	4.50651e-33	0.823992	0.66951	0.355961	Skin_vs_TC	-0.346264	1.39544e-28	2
Sox15	4.5481e-33	0.438184	0.549652	0.266921	Skin_vs_TC	-0.319245	1.40832e-28	1
Tprgl	4.87602e-33	0.426601	0.342023	0.630605	Skin_vs_TC	0.308802	1.50986e-28	1
Moxd1	5.53879e-33	0.600324	0.422073	0.758452	Skin_vs_TC	0.371258	1.71508e-28	1
Gnb1	6.80621e-33	1.38966	1.39098	1.10912	Skin_vs_TC	-0.273955	2.10754e-28	2
Srp14	7.11903e-33	1.08738	1.08214	1.34376	Skin_vs_TC	0.250811	2.20441e-28	1
Psmb10	9.06634e-33	0.169767	0.0933722	0.301113	Skin_vs_TC	0.252048	2.80739e-28	1
Bccip	1.16024e-32	0.406668	0.332783	0.606226	Skin_vs_TC	0.305041	3.59269e-28	1
Swap70	1.35903e-32	0.481255	0.50394	0.242763	Skin_vs_TC	-0.299413	4.20824e-28	2
Mgat4b	1.69125e-32	0.467318	0.510861	0.23595	Skin_vs_TC	-0.329793	5.23696e-28	2
Nampt	1.85872e-32	0.484832	0.625573	0.339513	Skin_vs_TC	-0.306187	5.75553e-28	1
Il1a	1.8763e-32	0.101754	0.215678	0.0312986	Skin_vs_TC	-0.278515	5.80998e-28	1
Nap1l4	2.01966e-32	0.922442	1.09645	0.788597	Skin_vs_TC	-0.322984	6.25388e-28	1
H2afj	2.12805e-32	1.16556	1.09411	1.43615	Skin_vs_TC	0.330548	6.58952e-28	2
Glrx5	2.32135e-32	0.617486	0.517349	0.806681	Skin_vs_TC	0.285238	7.18808e-28	1
Sptbn1	2.90684e-32	0.591856	0.37948	0.683335	Skin_vs_TC	0.329882	9.00103e-28	1
Clu	3.77256e-32	1.41815	0.825816	0.374351	Skin_vs_TC	-0.616246	1.16817e-27	3
Mbnl1	4.7903e-32	0.425123	0.361443	0.656523	Skin_vs_TC	0.319073	1.48332e-27	1
Nedd9	7.99153e-32	0.802993	0.931879	0.576866	Skin_vs_TC	-0.338494	2.47458e-27	1
Mill1	8.13125e-32	0.0469038	0.0489292	0.255724	Skin_vs_TC	0.283551	2.51784e-27	2
Mxd4	1.05149e-31	0.387589	0.298868	0.582223	Skin_vs_TC	0.302599	3.25593e-27	1
Gnl3	1.24268e-31	0.634356	0.432249	0.75313	Skin_vs_TC	0.31581	3.84796e-27	1
Rhob	1.29417e-31	0.593633	0.856398	0.51204	Skin_vs_TC	-0.361291	4.00738e-27	2
Me2	1.39594e-31	0.117359	0.320917	0.0758194	Skin_vs_TC	-0.349976	4.32253e-27	2
Hif1a	1.76796e-31	1.83263	1.69569	2.08749	Skin_vs_TC	0.324239	5.47448e-27	1
Nop56	2.79896e-31	0.616178	0.360312	0.663353	Skin_vs_TC	0.316173	8.66699e-27	2
Hk2	2.8805e-31	0.578776	0.610312	0.317019	Skin_vs_TC	-0.342701	8.91946e-27	2
Pfdn1	3.06678e-31	1.17356	1.25105	0.984874	Skin_vs_TC	-0.269169	9.49628e-27	1
Tle1	3.17757e-31	0.128449	0.112813	0.333301	Skin_vs_TC	0.267562	9.83934e-27	1
Krt13	3.32759e-31	2.07668	1.10671	0.51152	Skin_vs_TC	-0.934734	1.03039e-26	3
Kctd1	3.4279e-31	0.435275	0.186653	0.45311	Skin_vs_TC	0.316519	1.06145e-26	2
Atf7ip	3.87816e-31	0.25423	0.179878	0.421594	Skin_vs_TC	0.273681	1.20087e-26	1
Timp2	4.04999e-31	0.122106	0.164658	0.412711	Skin_vs_TC	0.286866	1.25408e-26	2
Parm1	4.14822e-31	0.157124	0.202468	0.446433	Skin_vs_TC	0.254581	1.2845e-26	2
Myo5a	6.34564e-31	0.347024	0.232801	0.481778	Skin_vs_TC	0.272636	1.96493e-26	1
Idi1	6.98979e-31	1.18435	1.11334	0.603324	Skin_vs_TC	-0.529593	2.16439e-26	2
Gpx8	8.12717e-31	0.780809	0.732792	0.419338	Skin_vs_TC	-0.350102	2.51658e-26	2
2011-09-01	8.89207e-31	0.505947	0.554073	0.288274	Skin_vs_TC	-0.298247	2.75343e-26	2
Naa20	1.14518e-30	0.636584	0.474258	0.753062	Skin_vs_TC	0.284051	3.54606e-26	1
Vsnl1	1.28729e-30	1.17351	0.898803	0.534507	Skin_vs_TC	-0.394128	3.98608e-26	3
Gsn	1.3242e-30	0.588549	0.401488	0.716561	Skin_vs_TC	0.340876	4.10039e-26	1
Pigx	1.41946e-30	0.377181	0.520276	0.274567	Skin_vs_TC	-0.276465	4.39536e-26	1
Pitpnc1	1.72784e-30	0.473787	0.460597	0.206386	Skin_vs_TC	-0.302284	5.35027e-26	2
Mvd	1.78301e-30	0.453288	0.452187	0.146036	Skin_vs_TC	-0.426518	5.5211e-26	2
Hint2	1.80697e-30	0.270188	0.253494	0.505063	Skin_vs_TC	0.281587	5.59528e-26	2
Snx3	1.81594e-30	1.04983	1.17404	0.898253	Skin_vs_TC	-0.266754	5.62307e-26	1
Nhsl1	1.84173e-30	0.196373	0.117797	0.337645	Skin_vs_TC	0.267707	5.70293e-26	1
Ptpn13	2.22738e-30	0.875416	0.662714	0.366827	Skin_vs_TC	-0.336332	6.89707e-26	2
Sprr1b	4.64651e-30	0.00943612	0.051251	0.376385	Skin_vs_TC	0.667921	1.43879e-25	2
Snx6	4.85256e-30	1.05991	1.21276	0.931834	Skin_vs_TC	-0.288458	1.5026e-25	1
Gna15	4.96841e-30	0.554783	0.616617	0.334708	Skin_vs_TC	-0.315486	1.53847e-25	1
Vgll4	5.04898e-30	0.622394	0.62426	0.927681	Skin_vs_TC	0.317708	1.56342e-25	2
Hcfc1r1	5.53185e-30	1.66238	1.68157	1.3682	Skin_vs_TC	-0.309713	1.71294e-25	2
F3	6.41688e-30	0.694558	0.606241	0.252637	Skin_vs_TC	-0.503682	1.98699e-25	2
Wdr43	6.87081e-30	0.514599	0.318197	0.586351	Skin_vs_TC	0.286478	2.12755e-25	1
Fam162a	7.24986e-30	3.62571	3.94289	3.61146	Skin_vs_TC	-0.255266	2.24492e-25	2
Pmpcb	7.40661e-30	0.47785	0.39343	0.651487	Skin_vs_TC	0.269472	2.29346e-25	1
Dynlrb1	7.87551e-30	1.16917	1.21442	0.942274	Skin_vs_TC	-0.265345	2.43865e-25	1
Fos	7.92621e-30	0.98684	1.10113	0.653544	Skin_vs_TC	-0.421234	2.45435e-25	2
Scmh1	8.2072e-30	0.549925	0.503902	0.248406	Skin_vs_TC	-0.278218	2.54136e-25	2
Slc6a8	9.25969e-30	0.170871	0.132603	0.35092	Skin_vs_TC	0.262863	2.86726e-25	1
Gys1	1.19677e-29	0.337035	0.48019	0.237849	Skin_vs_TC	-0.271268	3.70579e-25	1
Dhx9	1.20337e-29	0.750227	0.549252	0.831031	Skin_vs_TC	0.290273	3.72623e-25	1
Rac3	1.29675e-29	0.752602	0.996394	0.652783	Skin_vs_TC	-0.32712	4.0154e-25	1
Ercc1	1.31981e-29	0.297364	0.42991	0.731496	Skin_vs_TC	0.270234	4.0868e-25	2
Bmp1	1.40968e-29	0.137773	0.11242	0.335968	Skin_vs_TC	0.275867	4.36509e-25	1
Mrpl36	1.43728e-29	0.705515	0.553569	0.832526	Skin_vs_TC	0.286686	4.45054e-25	1
Dhrs1	1.45502e-29	0.427947	0.654907	0.36914	Skin_vs_TC	-0.334822	4.50548e-25	2
Fdx1	2.39299e-29	0.777613	0.946842	0.620874	Skin_vs_TC	-0.372154	7.4099e-25	1
Gde1	2.42512e-29	0.514716	0.568186	0.306656	Skin_vs_TC	-0.299903	7.50938e-25	1
Golim4	3.78526e-29	1.26518	0.516046	0.836833	Skin_vs_TC	0.301202	1.1721e-24	3
Lmna	4.25176e-29	1.74261	1.54451	1.86729	Skin_vs_TC	0.292575	1.31656e-24	1
Utp14a	6.9135e-29	0.301067	0.185604	0.413089	Skin_vs_TC	0.260764	2.14076e-24	1
Spop	7.91278e-29	0.873769	0.726841	1.0222	Skin_vs_TC	0.281409	2.45019e-24	1
Ehd1	7.99572e-29	0.534098	0.52302	0.259304	Skin_vs_TC	-0.311488	2.47588e-24	2
Pak2	9.06167e-29	1.15102	1.21401	0.924445	Skin_vs_TC	-0.27483	2.80595e-24	1
Mycbp2	1.11031e-28	0.853717	0.633253	0.934336	Skin_vs_TC	0.310328	3.43807e-24	1
Oaf	1.33027e-28	0.419982	0.333348	0.0967528	Skin_vs_TC	-0.339378	4.11918e-24	2
Mtap	1.54236e-28	0.339921	0.225636	0.469527	Skin_vs_TC	0.275873	4.77592e-24	1
Cited2	1.58298e-28	0.37628	0.575693	0.2812	Skin_vs_TC	-0.360032	4.90168e-24	1
Ndufa11	1.64132e-28	0.949451	0.952938	1.23092	Skin_vs_TC	0.262081	5.08233e-24	2
Tubb6	1.73836e-28	0.467686	0.722115	0.396995	Skin_vs_TC	-0.385129	5.38282e-24	2
Ppm1g	1.78534e-28	0.378825	0.219364	0.450337	Skin_vs_TC	0.263445	5.52831e-24	1
Krtdap	1.86493e-28	0.00915105	0.0179466	0.555934	Skin_vs_TC	1.80605	5.77477e-24	2
Trp53	1.88404e-28	0.739556	0.548343	0.833322	Skin_vs_TC	0.283861	5.83394e-24	1
Dapk2	2.02258e-28	0.0334489	0.0473759	0.254912	Skin_vs_TC	0.289322	6.26293e-24	2
Ndufa12	2.24048e-28	0.931977	0.870776	1.14104	Skin_vs_TC	0.274679	6.93764e-24	1
Aig1	2.55955e-28	0.947256	0.871919	0.565284	Skin_vs_TC	-0.346731	7.92565e-24	2
Dnajc21	2.59249e-28	0.704239	0.938303	0.640523	Skin_vs_TC	-0.317618	8.02764e-24	1
Mical3	2.97486e-28	0.277089	0.172115	0.394471	Skin_vs_TC	0.261691	9.21166e-24	1
Pdia3	3.01272e-28	1.9007	1.88229	1.61403	Skin_vs_TC	-0.25784	9.32888e-24	2
Carnmt1	3.67746e-28	0.457681	0.385576	0.648363	Skin_vs_TC	0.2802	1.13873e-23	1
Glud1	4.07297e-28	0.669336	0.471084	0.759385	Skin_vs_TC	0.293599	1.2612e-23	1
Gspt1	4.90746e-28	1.0052	0.8434	1.11116	Skin_vs_TC	0.255353	1.51959e-23	1
Lurap1l	5.5757e-28	0.223755	0.0664564	0.306074	Skin_vs_TC	0.346855	1.72651e-23	1
Sfxn1	6.44619e-28	0.55231	0.460655	0.72687	Skin_vs_TC	0.273246	1.99606e-23	1
Tubb5	6.76931e-28	1.74631	2.03733	1.67624	Skin_vs_TC	-0.350394	2.09612e-23	2
Hcar2	7.63388e-28	0.432235	0.56914	0.27128	Skin_vs_TC	-0.383403	2.36383e-23	1
Ryk	8.00312e-28	0.862688	0.675337	0.98348	Skin_vs_TC	0.328496	2.47817e-23	1
Ndufa5	8.34291e-28	0.631144	0.548626	0.815822	Skin_vs_TC	0.271998	2.58338e-23	1
Pard6g	8.45803e-28	0.878196	0.719106	1.01556	Skin_vs_TC	0.28464	2.61903e-23	1
Psmd6	8.56707e-28	0.918356	0.802411	1.07156	Skin_vs_TC	0.263408	2.65279e-23	1
Clip4	9.07464e-28	0.552938	0.194494	0.462964	Skin_vs_TC	0.336242	2.80996e-23	2
Ctdspl	1.15496e-27	0.454448	0.369083	0.631316	Skin_vs_TC	0.283641	3.57635e-23	1
Plek2	1.7236e-27	1.00441	1.14895	0.815847	Skin_vs_TC	-0.365712	5.33713e-23	1
Lonp1	1.72363e-27	0.448391	0.676471	0.392522	Skin_vs_TC	-0.335917	5.33723e-23	2
Tnfrsf18	1.92798e-27	0.11861	0.300875	0.602667	Skin_vs_TC	0.331515	5.96998e-23	3
Hmgcs1	2.00238e-27	1.28129	1.11025	0.671525	Skin_vs_TC	-0.496016	6.20037e-23	2
Lgals3	2.18098e-27	2.54209	2.50084	2.76805	Skin_vs_TC	0.26685	6.7534e-23	1
Itpr2	2.27069e-27	0.544556	0.26107	0.507291	Skin_vs_TC	0.26963	7.0312e-23	2
Ogt	2.36848e-27	0.855309	1.04032	0.740998	Skin_vs_TC	-0.306589	7.33399e-23	1
Rrbp1	2.38773e-27	1.16225	1.2828	1.00157	Skin_vs_TC	-0.268631	7.39361e-23	1
Tacstd2	2.57154e-27	0.989912	0.752289	1.19722	Skin_vs_TC	0.436314	7.96278e-23	2
Magt1	3.01129e-27	0.515213	0.615415	0.345944	Skin_vs_TC	-0.313528	9.32446e-23	1
Tnfrsf1a	3.03168e-27	0.391594	0.396829	0.647846	Skin_vs_TC	0.25486	9.38758e-23	2
Bhlhe41	3.39551e-27	0.309484	0.177657	0.463204	Skin_vs_TC	0.379098	1.05142e-22	1
Ifrd1	3.45001e-27	0.636583	0.72547	0.417565	Skin_vs_TC	-0.366656	1.0683e-22	2
Cd3eap	3.52593e-27	0.415305	0.331691	0.591095	Skin_vs_TC	0.271751	1.09181e-22	1
Nrip1	3.5262e-27	1.7727	1.46267	1.1333	Skin_vs_TC	-0.322903	1.09189e-22	3
Slc25a4	4.04917e-27	1.26775	0.885246	1.19962	Skin_vs_TC	0.297364	1.25383e-22	2
Spcs3	4.39406e-27	0.451903	0.511113	0.284663	Skin_vs_TC	-0.257794	1.36062e-22	1
Dsg1a	4.7539e-27	0.000478635	0.00131708	0.173069	Skin_vs_TC	0.278751	1.47204e-22	2
Alcam	5.27604e-27	0.464884	0.549637	0.260006	Skin_vs_TC	-0.357331	1.63373e-22	2
Atf5	5.43408e-27	0.319307	0.517374	0.183395	Skin_vs_TC	-0.479549	1.68266e-22	2
Dusp1	5.76223e-27	0.427426	0.572837	0.274149	Skin_vs_TC	-0.383213	1.78428e-22	2
Tmem97	6.61824e-27	0.344765	0.4863	0.217372	Skin_vs_TC	-0.345851	2.04934e-22	1
Ube2n	7.05066e-27	1.18037	1.25752	1.00162	Skin_vs_TC	-0.253785	2.18324e-22	1
Idh2	7.87249e-27	0.425344	0.319531	0.572394	Skin_vs_TC	0.268408	2.43772e-22	1
Cox17	1.1112e-26	0.45306	0.627169	0.378273	Skin_vs_TC	-0.266932	3.44084e-22	1
Eif2s2	1.13489e-26	1.93355	2.27112	2.0242	Skin_vs_TC	-0.284996	3.5142e-22	2
Neat1	1.24749e-26	1.57908	1.78236	2.2236	Skin_vs_TC	0.542699	3.86287e-22	2
Stard10	1.81553e-26	0.539093	0.53184	0.800646	Skin_vs_TC	0.263407	5.62178e-22	2
Med13l	1.85333e-26	0.34813	0.284242	0.541143	Skin_vs_TC	0.29798	5.73883e-22	1
Golga7	2.12709e-26	0.716361	0.836944	0.58416	Skin_vs_TC	-0.26749	6.58655e-22	1
Hspa1b	2.24516e-26	0.311076	0.331936	0.59318	Skin_vs_TC	0.292812	6.95213e-22	2
Vamp4	2.28587e-26	0.509189	0.599308	0.35111	Skin_vs_TC	-0.27509	7.07819e-22	1
Mgarp	2.43854e-26	0.48316	0.784305	0.458723	Skin_vs_TC	-0.340702	7.55094e-22	2
Pltp	3.33998e-26	0.231892	0.150248	0.387131	Skin_vs_TC	0.291241	1.03422e-21	1
Flrt2	4.3215e-26	0.445834	0.381183	0.722167	Skin_vs_TC	0.409894	1.33815e-21	2
Atad3a	4.68295e-26	0.34893	0.203504	0.42684	Skin_vs_TC	0.256767	1.45007e-21	1
Abcf1	4.99054e-26	0.692056	0.527626	0.790267	Skin_vs_TC	0.262847	1.54532e-21	1
Plk2	5.09667e-26	1.06637	0.950285	0.604023	Skin_vs_TC	-0.389679	1.57818e-21	2
Zbtb38	6.23504e-26	0.402271	0.306846	0.577828	Skin_vs_TC	0.320938	1.93068e-21	1
Rcc2	6.59651e-26	0.653581	0.435679	0.695897	Skin_vs_TC	0.257196	2.04261e-21	1
Wnt10a	6.67343e-26	0.661209	0.390451	0.728105	Skin_vs_TC	0.373448	2.06643e-21	2
Mtss1	6.91659e-26	0.424753	0.569309	0.862982	Skin_vs_TC	0.313732	2.14172e-21	2
Cbr3	7.39628e-26	0.17509	0.19593	0.444883	Skin_vs_TC	0.305842	2.29026e-21	2
Paics	7.45042e-26	0.81691	0.615375	0.898432	Skin_vs_TC	0.286725	2.30702e-21	1
Selenow	8.61149e-26	0.65007	0.903166	0.640335	Skin_vs_TC	-0.275671	2.66655e-21	1
Cldn7	9.1105e-26	0.274958	0.253848	0.0250594	Skin_vs_TC	-0.442218	2.82107e-21	2
Tcim	1.02097e-25	0.431453	0.516939	0.870474	Skin_vs_TC	0.400248	3.16142e-21	2
Gm16136	1.12761e-25	0.163528	0.15374	0.381939	Skin_vs_TC	0.281835	3.49164e-21	2
Uaca	1.23233e-25	0.267412	0.288717	0.0982199	Skin_vs_TC	-0.251195	3.81592e-21	1
Tmem41b	1.24595e-25	0.34542	0.430881	0.204633	Skin_vs_TC	-0.273858	3.8581e-21	1
Clip1	1.38545e-25	0.272797	0.266001	0.551547	Skin_vs_TC	0.362223	4.29005e-21	2
Cyba	1.44261e-25	0.257117	0.317194	0.0916824	Skin_vs_TC	-0.319358	4.46705e-21	2
Srpk1	1.73701e-25	0.556531	0.399921	0.649043	Skin_vs_TC	0.262756	5.37866e-21	1
Derl1	1.97282e-25	0.611055	0.828392	0.564186	Skin_vs_TC	-0.289938	6.10883e-21	1
Sap30	1.99501e-25	1.16057	1.09675	0.785096	Skin_vs_TC	-0.348383	6.17756e-21	2
Sh3bgrl3	2.02572e-25	1.70214	1.64252	1.39118	Skin_vs_TC	-0.257103	6.27263e-21	2
Tnfaip8	2.04495e-25	1.27513	1.15545	0.857159	Skin_vs_TC	-0.323599	6.3322e-21	2
Nans	2.63629e-25	0.44504	0.566117	0.334663	Skin_vs_TC	-0.255782	8.16327e-21	1
Acsl4	2.79811e-25	0.538198	0.48808	0.246718	Skin_vs_TC	-0.280994	8.66435e-21	2
Ssr3	3.16209e-25	0.986761	1.12374	0.870839	Skin_vs_TC	-0.251602	9.79141e-21	1
Ugdh	3.37111e-25	0.602881	0.535223	0.298994	Skin_vs_TC	-0.257619	1.04387e-20	2
Rbbp4	3.37315e-25	0.678932	0.497031	0.752592	Skin_vs_TC	0.265283	1.0445e-20	1
Mmp14	3.43178e-25	0.769611	0.826633	0.538169	Skin_vs_TC	-0.284897	1.06265e-20	1
Pmvk	3.68215e-25	0.754263	0.700422	0.372071	Skin_vs_TC	-0.40719	1.14018e-20	2
Mrps34	4.41101e-25	0.638156	0.613878	0.865672	Skin_vs_TC	0.25045	1.36587e-20	1
Serpinh1	4.54037e-25	0.834576	0.83003	1.1584	Skin_vs_TC	0.332379	1.40593e-20	2
Serpine1	4.8831e-25	0.362045	0.594954	0.29875	Skin_vs_TC	-0.337923	1.51205e-20	2
Nucb2	5.14925e-25	0.284202	0.370647	0.159217	Skin_vs_TC	-0.262372	1.59446e-20	1
Ass1	5.47722e-25	1.08313	1.00501	1.37586	Skin_vs_TC	0.353984	1.69602e-20	2
Nhp2	7.4807e-25	0.860228	0.648861	0.929961	Skin_vs_TC	0.304623	2.3164e-20	1
Mcee	7.71852e-25	0.402652	0.329017	0.562944	Skin_vs_TC	0.257726	2.39004e-20	1
Susd6	7.9265e-25	0.634359	0.472935	0.733987	Skin_vs_TC	0.264444	2.45444e-20	1
Fabp5	9.18681e-25	3.60851	3.58028	4.34298	Skin_vs_TC	1.09606	2.8447e-20	2
Xpnpep1	1.00034e-24	0.517504	0.651838	0.414966	Skin_vs_TC	-0.255545	3.09754e-20	1
Rpn2	1.08298e-24	0.778155	0.859522	0.605396	Skin_vs_TC	-0.263986	3.35345e-20	1
Pla2g12a	1.22977e-24	0.31367	0.517003	0.254128	Skin_vs_TC	-0.328753	3.80798e-20	2
Csta1	1.73569e-24	0.418037	0.581887	1.06677	Skin_vs_TC	0.637871	5.37455e-20	3
Fgfbp1	1.90166e-24	1.55844	2.43831	1.84925	Skin_vs_TC	-0.404062	5.88848e-20	3
Vps36	2.85757e-24	0.46656	0.369127	0.613374	Skin_vs_TC	0.274234	8.84845e-20	1
Gm26522	3.07897e-24	0.159913	0.139694	0.370688	Skin_vs_TC	0.310945	9.53402e-20	2
Rpl22l1	3.3154e-24	2.30605	2.20508	2.47137	Skin_vs_TC	0.277481	1.02661e-19	1
Comt	3.64811e-24	0.832018	0.801172	0.545095	Skin_vs_TC	-0.26493	1.12964e-19	2
Pla2g7	3.72378e-24	0.0932444	0.177383	0.455791	Skin_vs_TC	0.359984	1.15307e-19	2
Krt19	3.76132e-24	0.428393	0.484547	0.0646433	Skin_vs_TC	-1.01777	1.16469e-19	2
Supt16	5.81284e-24	0.64357	0.455499	0.702563	Skin_vs_TC	0.270281	1.79995e-19	1
Frmd4b	5.85606e-24	0.155695	0.203352	0.429866	Skin_vs_TC	0.266989	1.81333e-19	2
Lad1	9.2242e-24	0.605573	0.579389	0.847111	Skin_vs_TC	0.258929	2.85627e-19	1
Scd1	9.26865e-24	0.384622	0.226551	0.464988	Skin_vs_TC	0.276624	2.87004e-19	1
Rhov	9.43189e-24	0.0484045	0.0740233	0.278908	Skin_vs_TC	0.289469	2.92058e-19	2
Sqle	1.00932e-23	0.873397	0.844664	0.49623	Skin_vs_TC	-0.409679	3.12536e-19	2
Sparc	1.11758e-23	0.129735	0.330221	0.782529	Skin_vs_TC	0.635203	3.46059e-19	3
Matr3	1.13169e-23	0.768099	0.564766	0.819472	Skin_vs_TC	0.25495	3.50427e-19	1
Crabp2	1.34004e-23	0.246656	0.223882	0.610969	Skin_vs_TC	0.658067	4.14943e-19	2
Itgb5	1.41166e-23	0.42594	0.331197	0.560562	Skin_vs_TC	0.251937	4.37121e-19	1
Trip10	1.65459e-23	0.603385	0.649739	0.411614	Skin_vs_TC	-0.259017	5.12342e-19	1
Zfp36	2.2974e-23	0.709956	0.626285	0.370495	Skin_vs_TC	-0.280342	7.11391e-19	2
Stx7	2.49045e-23	0.911184	0.83926	0.601927	Skin_vs_TC	-0.251523	7.71168e-19	2
Mex3d	2.86931e-23	0.429265	0.472066	0.254576	Skin_vs_TC	-0.252863	8.88481e-19	1
Dync1h1	2.90192e-23	0.446075	0.284886	0.519259	Skin_vs_TC	0.279774	8.98581e-19	1
Snai2	3.1433e-23	0.712031	0.532077	0.853376	Skin_vs_TC	0.325721	9.73324e-19	1
Rtn3	4.2586e-23	1.06126	1.10716	0.8698	Skin_vs_TC	-0.254803	1.31867e-18	1
Col17a1	5.12416e-23	2.12184	2.07165	1.56899	Skin_vs_TC	-0.293928	1.5867e-18	2
Dhrs3	5.51789e-23	1.21383	0.795412	0.477283	Skin_vs_TC	-0.404798	1.70861e-18	3
Hmox1	1.01322e-22	0.25068	0.459987	0.240085	Skin_vs_TC	-0.275062	3.13743e-18	1
Prdx4	1.13182e-22	0.50217	0.565365	0.299219	Skin_vs_TC	-0.330349	3.50468e-18	2
Ikzf2	1.85616e-22	0.444771	0.343012	0.129422	Skin_vs_TC	-0.287573	5.74761e-18	2
Adgrl2	2.20734e-22	0.467852	0.191968	0.436463	Skin_vs_TC	0.322521	6.83503e-18	2
Cldn4	2.82367e-22	0.182871	0.334446	0.0907445	Skin_vs_TC	-0.401632	8.74351e-18	1
Serpinb3b	3.29563e-22	0.000214999	0	0.202234	Skin_vs_TC	0.542841	1.02049e-17	2
Klf7	3.40403e-22	0.560152	0.748749	0.456627	Skin_vs_TC	-0.348597	1.05406e-17	1
Nolc1	3.41322e-22	0.374431	0.227783	0.441935	Skin_vs_TC	0.251556	1.0569e-17	1
Nap1l1	3.90438e-22	1.30094	1.01449	1.28442	Skin_vs_TC	0.257793	1.20899e-17	2
Jup	3.94171e-22	1.22757	1.11566	1.41275	Skin_vs_TC	0.341673	1.22055e-17	1
Ak1	4.19779e-22	0.392655	0.396849	0.658128	Skin_vs_TC	0.280679	1.29985e-17	2
Cd2ap	6.95532e-22	0.819227	0.702109	0.948576	Skin_vs_TC	0.257211	2.15372e-17	1
Abracl	7.4978e-22	1.75229	2.03292	1.77624	Skin_vs_TC	-0.258703	2.32169e-17	2
Marcks	8.11062e-22	1.03474	0.808312	1.07958	Skin_vs_TC	0.268748	2.51145e-17	1
Slc39a6	8.8979e-22	1.05753	0.900124	0.643335	Skin_vs_TC	-0.271535	2.75524e-17	2
Fam136a	9.67181e-22	0.564096	0.640914	0.403569	Skin_vs_TC	-0.271398	2.99488e-17	1
Orm1	9.95849e-22	0.00368413	0.00190605	0.15706	Skin_vs_TC	0.331517	3.08365e-17	2
Dap	1.15617e-21	0.791161	0.851492	0.589197	Skin_vs_TC	-0.250803	3.58008e-17	1
Cdh3	1.4163e-21	0.722312	0.665579	0.425694	Skin_vs_TC	-0.258508	4.38557e-17	2
Akirin1	1.51995e-21	0.617928	0.683452	0.430233	Skin_vs_TC	-0.301505	4.70651e-17	1
Psme2	1.59371e-21	0.963081	0.768276	1.03529	Skin_vs_TC	0.255924	4.93493e-17	1
Trbc2	1.80608e-21	0.204783	0.240589	0.472346	Skin_vs_TC	0.274579	5.59253e-17	2
Ivns1abp	1.81655e-21	0.319006	0.372404	0.618111	Skin_vs_TC	0.27083	5.62496e-17	2
Ppp1r14c	1.90683e-21	0.723451	0.838035	1.12399	Skin_vs_TC	0.262035	5.90449e-17	2
Efna1	2.1597e-21	0.293241	0.395436	0.648693	Skin_vs_TC	0.286823	6.68751e-17	2
Ttc3	2.58865e-21	0.649855	0.517698	0.756327	Skin_vs_TC	0.254546	8.01576e-17	1
Smarcc1	2.68807e-21	0.632529	0.462702	0.694257	Skin_vs_TC	0.251287	8.3236e-17	1
Pcyt2	3.13359e-21	0.504985	0.503236	0.263009	Skin_vs_TC	-0.298128	9.70315e-17	2
Phf3	6.38195e-21	0.663436	0.477218	0.710082	Skin_vs_TC	0.25057	1.97617e-16	1
Barx2	7.3267e-21	1.02929	0.689107	0.392321	Skin_vs_TC	-0.364633	2.26871e-16	3
Ccl2	1.03217e-20	0.0353542	0.0265558	0.230007	Skin_vs_TC	0.496908	3.19612e-16	2
Btbd3	1.11879e-20	0.449202	0.400295	0.193716	Skin_vs_TC	-0.258082	3.46434e-16	2
Fermt1	1.40354e-20	1.08089	1.05505	0.733923	Skin_vs_TC	-0.390754	4.34605e-16	2
Pgf	2.09262e-20	0.0993255	0.95889	0.386243	Skin_vs_TC	-0.958085	6.4798e-16	3
Ier2	2.19581e-20	1.70825	1.62668	1.34747	Skin_vs_TC	-0.275036	6.79932e-16	2
Klc3	2.57402e-20	0.317887	0.295277	0.519996	Skin_vs_TC	0.269581	7.97046e-16	1
Dapl1	2.80807e-20	0.182706	0.0311015	0.268728	Skin_vs_TC	0.500831	8.69519e-16	2
Siva1	3.77926e-20	0.751572	0.388768	0.626175	Skin_vs_TC	0.256087	1.17025e-15	2
Tkt	4.55973e-20	2.3655	1.96682	1.69665	Skin_vs_TC	-0.264386	1.41192e-15	3
Arhgdib	5.78707e-20	0.333767	0.303453	0.552751	Skin_vs_TC	0.282705	1.79197e-15	2
Cdcp1	8.80123e-20	0.92568	0.965668	0.702215	Skin_vs_TC	-0.265622	2.7253e-15	1
Jag1	1.18784e-19	0.803414	0.687683	0.952031	Skin_vs_TC	0.259893	3.67814e-15	1
Dek	1.51954e-19	0.729511	0.496378	0.737807	Skin_vs_TC	0.262752	4.70527e-15	2
Dhrs7	2.48281e-19	0.503177	0.762277	0.462946	Skin_vs_TC	-0.387691	7.68802e-15	2
Filip1l	2.83431e-19	0.617005	0.458232	0.737731	Skin_vs_TC	0.342335	8.77645e-15	1
Cyr61	3.87076e-19	0.543128	0.555518	0.297216	Skin_vs_TC	-0.302578	1.19858e-14	2
Slc3a2	4.42606e-19	1.14891	1.00659	0.748265	Skin_vs_TC	-0.269039	1.37053e-14	2
Ccl11	4.43921e-19	0.0314424	0.0373123	0.397068	Skin_vs_TC	1.11941	1.3746e-14	2
AC149090.1	7.8851e-19	0.500031	0.542493	0.780909	Skin_vs_TC	0.272744	2.44162e-14	2
Bhlhe40	9.6253e-19	1.32402	1.32152	1.05853	Skin_vs_TC	-0.253276	2.98048e-14	2
Pdlim5	1.21316e-18	0.780674	0.702608	0.46717	Skin_vs_TC	-0.272179	3.75655e-14	2
Calm4	1.22753e-18	0.00137694	0.00544557	0.211993	Skin_vs_TC	0.669552	3.80106e-14	2
Acat2	1.53291e-18	0.540613	0.52177	0.272939	Skin_vs_TC	-0.30346	4.74665e-14	2
Sh3kbp1	1.57313e-18	0.35878	0.476107	0.261412	Skin_vs_TC	-0.25544	4.8712e-14	1
Arid5b	1.59904e-18	0.783446	0.581376	0.852755	Skin_vs_TC	0.255878	4.95142e-14	1
Psmd8	1.64239e-18	1.20321	1.4663	1.23925	Skin_vs_TC	-0.254515	5.08566e-14	2
Sprr2d	1.64346e-18	0.119929	0.235227	0.453263	Skin_vs_TC	0.27149	5.08899e-14	2
Tmprss11g	1.68256e-18	0.449634	0.429507	0.193529	Skin_vs_TC	-0.334686	5.21003e-14	2
Rbp2	1.69941e-18	0.0437584	0.112143	0.538299	Skin_vs_TC	0.894098	5.26221e-14	2
Ankrd9	3.24133e-18	0.3026	0.36678	0.167218	Skin_vs_TC	-0.269422	1.00368e-13	1
Arl6ip5	3.47137e-18	0.809529	0.623718	0.404837	Skin_vs_TC	-0.2575	1.07491e-13	2
Tsc22d2	3.63502e-18	0.318165	0.477151	0.264027	Skin_vs_TC	-0.263844	1.12558e-13	1
Ces2g	5.88725e-18	0.48993	0.526999	0.294356	Skin_vs_TC	-0.295497	1.82299e-13	2
Nxn	7.07198e-18	0.735396	0.800787	1.05152	Skin_vs_TC	0.274123	2.18984e-13	2
Rbpj	9.00319e-18	0.448041	0.581654	0.361786	Skin_vs_TC	-0.267701	2.78784e-13	1
Id3	9.88533e-18	0.344351	0.230769	0.481213	Skin_vs_TC	0.368157	3.06099e-13	1
Sat1	9.95717e-18	1.32094	1.73655	1.40767	Skin_vs_TC	-0.295796	3.08324e-13	2
Ddit3	1.22865e-17	0.172506	0.328162	0.129321	Skin_vs_TC	-0.285172	3.8045e-13	1
Nfkbia	1.25934e-17	1.2003	1.37734	1.03171	Skin_vs_TC	-0.395189	3.89956e-13	2
Tnip3	1.59548e-17	0.152925	0.16904	0.0327467	Skin_vs_TC	-0.253827	4.94042e-13	1
Chd3	2.61626e-17	0.514243	0.297096	0.519388	Skin_vs_TC	0.272467	8.10125e-13	2
Ccdc71l	4.09779e-17	0.354681	0.46799	0.253951	Skin_vs_TC	-0.278642	1.26888e-12	1
Fdft1	5.48903e-17	0.619641	0.592564	0.342394	Skin_vs_TC	-0.30359	1.69968e-12	2
Txnip	6.14014e-17	0.977758	0.690033	0.442692	Skin_vs_TC	-0.289164	1.90129e-12	3
Mmp13	1.28116e-16	0.0817546	0.586364	0.240148	Skin_vs_TC	-0.682121	3.9671e-12	3
Trib3	1.34589e-16	0.0879153	0.271447	0.0836911	Skin_vs_TC	-0.290236	4.16756e-12	2
Stom	1.60994e-16	0.634617	0.522857	0.765248	Skin_vs_TC	0.259121	4.98519e-12	1
Dst	1.68654e-16	1.58747	0.961986	1.30488	Skin_vs_TC	0.449323	5.22237e-12	2
Glul	1.85693e-16	0.497959	0.0904845	0.288397	Skin_vs_TC	0.333412	5.75e-12	3
S100a4	1.8796e-16	0.770587	0.243481	0.0677428	Skin_vs_TC	-0.309683	5.82018e-12	3
Acsl3	3.48542e-16	1.16245	0.989058	0.709041	Skin_vs_TC	-0.327115	1.07926e-11	2
Smad7	3.65826e-16	0.467006	0.611495	0.3959	Skin_vs_TC	-0.254431	1.13278e-11	1
Leprotl1	3.77528e-16	0.505553	0.620552	0.388386	Skin_vs_TC	-0.302612	1.16902e-11	1
Ivl	5.60424e-16	0.229011	0.450121	0.205904	Skin_vs_TC	-0.362762	1.73535e-11	2
Cks2	7.07378e-16	0.578339	0.678076	0.45956	Skin_vs_TC	-0.26379	2.1904e-11	1
Id2	9.75003e-16	0.613752	0.682905	0.405395	Skin_vs_TC	-0.367237	3.0191e-11	2
Tiparp	1.02742e-15	0.524588	0.698746	0.468461	Skin_vs_TC	-0.270261	3.18141e-11	1
Sdr16c6	1.33443e-15	0.000250317	0	0.122484	Skin_vs_TC	0.269444	4.13206e-11	2
Tslp	2.87119e-15	0.0255235	0.0271527	0.293006	Skin_vs_TC	1.2485	8.89066e-11	2
Socs3	2.92568e-15	0.616651	0.810335	0.552765	Skin_vs_TC	-0.306385	9.05938e-11	1
Itgb6	3.154e-15	0.516329	0.358115	0.168283	Skin_vs_TC	-0.254993	9.76636e-11	2
Gm26917	3.90733e-15	0.409232	0.318181	0.541819	Skin_vs_TC	0.304172	1.2099e-10	1
Lcn2	4.96202e-15	0.272239	0.141834	0.383069	Skin_vs_TC	0.312514	1.53649e-10	2
Nuak1	5.60921e-15	0.250845	0.202611	0.427141	Skin_vs_TC	0.321254	1.73689e-10	1
Gm1673	5.91294e-15	0.272829	0.446543	0.243443	Skin_vs_TC	-0.262617	1.83094e-10	1
Hpgd	9.68757e-15	0.0748779	0.0353141	0.166807	Skin_vs_TC	0.270284	2.99976e-10	1
Crim1	7.14087e-14	0.373266	0.717023	0.404042	Skin_vs_TC	-0.476148	2.21117e-09	2
4930523C07Rik	7.34358e-14	0.405205	0.218067	0.413271	Skin_vs_TC	0.265264	2.27394e-09	1
Phf10	8.18916e-14	0.638824	0.829771	0.609971	Skin_vs_TC	-0.273339	2.53577e-09	1
Irf6	1.09518e-13	0.766611	0.901838	0.65629	Skin_vs_TC	-0.304744	3.39122e-09	1
Col8a1	1.17723e-13	0.407086	0.384459	0.174687	Skin_vs_TC	-0.302819	3.6453e-09	2
Col12a1	4.77755e-13	0.409934	0.499364	0.881071	Skin_vs_TC	0.579136	1.47937e-08	2
Cyb5r1	4.84401e-13	0.173134	0.324131	0.145801	Skin_vs_TC	-0.262533	1.49995e-08	1
Plet1	6.18131e-13	0.248621	0.30968	0.1415	Skin_vs_TC	-0.25188	1.91404e-08	1
Gpx2	7.20488e-13	2.08322	1.18565	1.5815	Skin_vs_TC	0.471496	2.23099e-08	3
Lgals1	8.18673e-13	0.114069	0.250296	0.469325	Skin_vs_TC	0.290081	2.53502e-08	3
Erg28	1.28933e-12	0.857081	0.77893	0.532772	Skin_vs_TC	-0.358384	3.99242e-08	2
Tns3	1.38302e-12	0.330899	0.163763	0.349441	Skin_vs_TC	0.264341	4.28252e-08	1
Nars	2.52741e-12	0.829635	0.968923	0.760458	Skin_vs_TC	-0.278176	7.82613e-08	1
Fxyd4	3.77176e-12	0.669916	1.11878	0.807527	Skin_vs_TC	-0.284395	1.16793e-07	2
Aldh3a1	3.83474e-12	0.0907087	0.0467241	0.201782	Skin_vs_TC	0.290158	1.18743e-07	1
Sprr2h	8.57635e-12	0.0834849	0.407421	0.183844	Skin_vs_TC	-0.387132	2.65567e-07	2
Klf4	1.2326e-11	0.387342	0.587587	0.839318	Skin_vs_TC	0.33999	3.81676e-07	2
Vwa1	1.85243e-11	0.660253	0.768765	0.534935	Skin_vs_TC	-0.265747	5.73605e-07	1
Cst6	6.72731e-11	0.00506981	0.0232547	0.165628	Skin_vs_TC	0.817884	2.08311e-06	2
S100a8	6.10869e-10	0.0352182	0.0363813	0.190299	Skin_vs_TC	0.765583	1.89156e-05	2
Asns	1.09327e-09	0.311689	0.544649	0.309532	Skin_vs_TC	-0.366526	3.38531e-05	2
Mmp3	2.17933e-09	0.028927	0.431306	0.140272	Skin_vs_TC	-0.997181	6.7483e-05	3
Basp1	1.01997e-08	0.841244	1.8046	1.49696	Skin_vs_TC	-0.283044	0.000315834	3
Krt15	3.63153e-08	2.34464	1.22277	0.88176	Skin_vs_TC	-0.532146	0.0011245	3
Rbp1	1.91084e-07	1.68475	0.642994	0.967329	Skin_vs_TC	0.554304	0.00591692	3
Lypd3	2.95359e-06	0.435321	0.499287	0.682273	Skin_vs_TC	0.252391	0.0914579	2
Krt16	4.56296e-06	0.492676	0.820063	1.35272	Skin_vs_TC	1.32243	0.141292	3
Sprr1a	1.15936e-05	0.356972	0.410475	0.21274	Skin_vs_TC	-0.532458	0.358996	2
Krt10	1.90365e-05	0.143918	0.133802	0.318553	Skin_vs_TC	0.770953	0.589467	2
Pdzk1ip1	4.54173e-05	0.427808	0.346173	0.210681	Skin_vs_TC	-0.254382	1	2
Acta2	8.83885e-05	0.261612	0.234607	0.429809	Skin_vs_TC	0.61851	1	2
Sprr2f	0.000156417	0.188574	0.369252	0.390546	Skin_vs_TC	-0.262769	1	2
Fst	0.000251303	0.28834	0.209607	0.362038	Skin_vs_TC	0.3583	1	1
Krt6b	0.00847065	0.185648	0.196991	0.220365	Skin_vs_TC	0.463492	1	2
Ppbp	0.0144841	0.348681	0.329627	0.300914	Skin_vs_TC	-0.282253	1	2
Nupr1	0.184873	0.977203	1.25772	1.13839	Skin_vs_TC	-0.417081	1	2
S100a9	0.233211	0.0739724	0.0620276	0.111899	Skin_vs_TC	0.569036	1	2
BC100530	0	0.400484	1.46389	3.97401	Skin_vs_Oesophagus	3.55357	0	3
Dmkn	0	0.84041	1.61127	2.82824	Skin_vs_Oesophagus	1.80798	0	3
Hoxa9	0	0.00058642	0.0814363	0.929665	Skin_vs_Oesophagus	1.12053	0	2
Pou3f1	0	0.0186619	0.132837	0.892742	Skin_vs_Oesophagus	1.04841	0	2
Hoxd11	0	0.000452523	0.109286	0.723419	Skin_vs_Oesophagus	0.86433	0	2
Pitx1	0	1.69984	1.22774	0.175106	Skin_vs_Oesophagus	-1.49963	0	3
Wfdc2	0	2.1067	1.48252	0.198846	Skin_vs_Oesophagus	-2.0824	0	3
Sostdc1	1.00283e-306	0.0319805	0.0591607	1.11986	Skin_vs_Oesophagus	1.64933	3.10525e-302	2
Gsr	6.32167e-303	1.33724	1.06908	0.262412	Skin_vs_Oesophagus	-1.11335	1.9575e-298	2
Abcg2	1.52627e-295	0.00253775	0.0890265	0.460336	Skin_vs_Oesophagus	0.567812	4.72608e-291	2
Cst3	2.80761e-295	1.54177	1.878	2.57755	Skin_vs_Oesophagus	1.04488	8.69375e-291	3
Gsta4	1.50877e-286	2.23633	1.69047	0.495017	Skin_vs_Oesophagus	-1.44918	4.67192e-282	2
Apoe	3.24283e-285	0.105627	0.332198	1.64482	Skin_vs_Oesophagus	2.20096	1.00414e-280	3
C1qtnf12	1.1342e-276	0.519222	0.678117	1.68652	Skin_vs_Oesophagus	1.26993	3.51205e-272	3
Slco2a1	2.43775e-275	0.171305	0.288083	1.10588	Skin_vs_Oesophagus	1.06761	7.54849e-271	2
Apoc1	4.27761e-267	0.359175	0.535632	1.88661	Skin_vs_Oesophagus	1.70175	1.32456e-262	3
S100a10	2.29734e-256	3.38268	3.13291	2.47167	Skin_vs_Oesophagus	-0.767733	7.11372e-252	2
Ecm1	8.57515e-255	2.4095	2.34747	0.939276	Skin_vs_Oesophagus	-1.68773	2.65529e-250	2
Itgb4	1.62162e-250	1.95277	1.94373	0.934489	Skin_vs_Oesophagus	-0.921309	5.02136e-246	2
Igfbp3	4.69311e-248	1.63623	1.27405	0.221889	Skin_vs_Oesophagus	-1.66348	1.45322e-243	3
Sox2	3.94254e-247	0.853618	0.725371	0.0645071	Skin_vs_Oesophagus	-0.890004	1.22081e-242	2
Krt14	1.22899e-245	4.89516	4.74748	5.60525	Skin_vs_Oesophagus	0.671146	3.80557e-241	2
Irx1	1.82229e-243	0.0160162	0.0546627	0.402759	Skin_vs_Oesophagus	0.470837	5.64272e-239	2
Ctsc	4.84994e-242	1.15476	1.23224	2.25026	Skin_vs_Oesophagus	1.10924	1.50178e-237	2
S100a6	1.15459e-240	4.41335	4.36942	2.99896	Skin_vs_Oesophagus	-0.990158	3.57519e-236	2
Kif21a	7.9316e-240	1.51342	0.949997	0.516056	Skin_vs_Oesophagus	-1.07818	2.45602e-235	3
Cbr2	8.35958e-234	2.48513	2.14676	1.07026	Skin_vs_Oesophagus	-1.22711	2.58854e-229	3
Ehf	1.05256e-232	1.60127	1.0571	0.521151	Skin_vs_Oesophagus	-1.13648	3.25925e-228	3
Lgals9	7.381e-228	0.00733697	0.0369269	0.428408	Skin_vs_Oesophagus	0.549545	2.28553e-223	2
Gata3	2.42223e-222	0.0047461	0.0326075	0.308835	Skin_vs_Oesophagus	0.377464	7.50043e-218	2
Ctsl	7.98829e-222	3.05709	3.03234	1.94703	Skin_vs_Oesophagus	-0.971764	2.47357e-217	2
Hoxd10	1.8803e-221	0	0.0279898	0.28886	Skin_vs_Oesophagus	0.364672	5.82236e-217	2
Cd59a	1.13678e-218	0.0721757	0.123863	0.552815	Skin_vs_Oesophagus	0.564447	3.52005e-214	2
2200002D01Rik	2.7323e-218	1.21324	1.291	0.392866	Skin_vs_Oesophagus	-0.859795	8.46056e-214	2
BC117090	1.86568e-216	0.0217242	0.192114	0.59478	Skin_vs_Oesophagus	0.869525	5.77707e-212	3
Anxa3	1.00271e-214	1.89314	1.78397	0.922277	Skin_vs_Oesophagus	-0.883042	3.10488e-210	2
Dsc3	1.15783e-211	0.650902	0.615608	1.57956	Skin_vs_Oesophagus	0.988401	3.58522e-207	2
Nt5dc2	1.60515e-211	0.454189	0.832401	1.30703	Skin_vs_Oesophagus	0.872273	4.97036e-207	3
Krt13	8.31403e-210	2.07668	1.10671	0.51152	Skin_vs_Oesophagus	-1.79414	2.57444e-205	3
Stfa3	3.57299e-209	0.0636895	0.17708	0.875461	Skin_vs_Oesophagus	1.38508	1.10637e-204	3
Car9	7.9641e-206	1.2791	1.42217	0.432316	Skin_vs_Oesophagus	-0.839526	2.46608e-201	2
S100a11	1.03395e-204	3.63875	3.51756	3.04945	Skin_vs_Oesophagus	-0.573653	3.20163e-200	2
Aqp3	1.56877e-204	0.639076	1.05921	1.76055	Skin_vs_Oesophagus	1.04187	4.8577e-200	3
Tfap2c	1.18044e-203	0.0350923	0.091967	0.41904	Skin_vs_Oesophagus	0.477911	3.65523e-199	2
Irx5	6.00533e-202	0.212219	0.270484	0.858401	Skin_vs_Oesophagus	0.71968	1.85955e-197	2
Ccl8	3.149e-201	0.0198905	0.1059	0.934137	Skin_vs_Oesophagus	1.96881	9.75087e-197	2
Dhrs3	8.80105e-198	1.21383	0.795412	0.477283	Skin_vs_Oesophagus	-0.77305	2.72525e-193	3
Ero1l	2.84287e-196	2.12596	3.11982	0.909323	Skin_vs_Oesophagus	-1.34848	8.80295e-192	3
Hoxa7	4.58737e-196	0.0444908	0.077362	0.436928	Skin_vs_Oesophagus	0.478388	1.42048e-191	2
Hsd17b2	2.5323e-195	0.742676	0.898033	0.0307126	Skin_vs_Oesophagus	-0.913647	7.84125e-191	2
Crip2	9.03103e-195	1.07814	0.660387	0.276321	Skin_vs_Oesophagus	-0.864654	2.79646e-190	3
Sdc4	1.70528e-194	2.12283	2.23033	1.43415	Skin_vs_Oesophagus	-0.659542	5.28039e-190	2
Cxcl14	2.1018e-194	0.0106376	0.0796559	0.452341	Skin_vs_Oesophagus	0.736243	6.50822e-190	2
Pax9	1.62652e-193	0.655054	0.53173	0.0782273	Skin_vs_Oesophagus	-0.637316	5.03651e-189	2
Hbegf	9.06494e-192	1.10806	1.42345	0.16942	Skin_vs_Oesophagus	-1.199	2.80696e-187	3
Tkt	4.38233e-191	2.3655	1.96682	1.69665	Skin_vs_Oesophagus	-0.620722	1.35699e-186	3
Gm53	5.31571e-191	0.00765204	0.0410745	0.265895	Skin_vs_Oesophagus	0.316505	1.64601e-186	2
Ccl7	1.38866e-190	0.0253944	0.0736988	0.646444	Skin_vs_Oesophagus	1.06954	4.29998e-186	2
Gt(ROSA)26Sor	1.04399e-187	0.00469576	0.0451448	0.253507	Skin_vs_Oesophagus	0.307495	3.23271e-183	2
Phlda1	1.88169e-187	1.2621	1.11753	0.283749	Skin_vs_Oesophagus	-1.20457	5.82665e-183	2
H2-Ab1	3.46771e-187	1.29979	1.93972	0.412576	Skin_vs_Oesophagus	-0.879151	1.07378e-182	3
Scd2	3.03092e-186	1.8768	1.70833	0.912648	Skin_vs_Oesophagus	-0.942721	9.38523e-182	2
Irx3	6.87856e-184	0.0662339	0.131325	0.467423	Skin_vs_Oesophagus	0.481439	2.12995e-179	2
Cnn3	4.80535e-181	1.2735	1.10235	0.502251	Skin_vs_Oesophagus	-0.77222	1.48798e-176	2
Calm1	5.38355e-181	2.52143	2.51305	1.93569	Skin_vs_Oesophagus	-0.562284	1.66702e-176	2
Anxa1	1.3081e-180	2.75076	2.60553	1.89119	Skin_vs_Oesophagus	-0.97764	4.05053e-176	2
Zfhx3	1.56679e-180	0.518802	0.297752	0.0246424	Skin_vs_Oesophagus	-0.592589	4.85157e-176	2
Esd	2.45896e-180	2.54427	2.51137	1.88634	Skin_vs_Oesophagus	-0.626628	7.61416e-176	2
Samd9l	1.49532e-178	0.638556	0.648696	0.0724071	Skin_vs_Oesophagus	-0.67427	4.63027e-174	2
Tmc4	6.21303e-178	0.735996	0.541533	0.148129	Skin_vs_Oesophagus	-0.653164	1.92387e-173	2
Adgrg1	1.61597e-177	0.0323603	0.046851	0.348764	Skin_vs_Oesophagus	0.383822	5.00384e-173	2
Hoxa10	4.5222e-177	0.000452057	0.0227533	0.228981	Skin_vs_Oesophagus	0.294508	1.4003e-172	2
Tpm1	2.66137e-176	2.1737	2.1288	1.06517	Skin_vs_Oesophagus	-1.11504	8.24093e-172	2
Anxa2	5.08365e-176	3.36691	3.50005	2.78656	Skin_vs_Oesophagus	-0.556086	1.57415e-171	2
Gng5	3.34534e-175	2.73711	2.85403	2.2769	Skin_vs_Oesophagus	-0.479049	1.03589e-170	2
Hoxd9	4.97306e-174	0	0.00857441	0.216204	Skin_vs_Oesophagus	0.274054	1.53991e-169	2
Csrp2	5.49107e-173	1.10616	0.698821	0.299877	Skin_vs_Oesophagus	-0.92535	1.70031e-168	3
Hoxd8	3.10054e-172	0	0.0254281	0.224544	Skin_vs_Oesophagus	0.288524	9.60081e-168	2
Degs1	1.95995e-171	0.737811	0.827947	1.38788	Skin_vs_Oesophagus	0.644941	6.06898e-167	2
Ndufa4	4.38337e-171	1.99384	1.96463	1.17828	Skin_vs_Oesophagus	-0.854288	1.35731e-166	2
C1s1	5.02787e-171	0.0503221	0.142993	0.51184	Skin_vs_Oesophagus	0.624052	1.55688e-166	2
Bsg	3.53495e-170	3.24499	3.92025	2.58762	Skin_vs_Oesophagus	-0.648021	1.0946e-165	3
Thbs2	3.1549e-169	0.0169437	0.0835751	0.404001	Skin_vs_Oesophagus	0.545953	9.76916e-165	2
Atox1	2.38961e-167	1.68646	1.68472	2.25411	Skin_vs_Oesophagus	0.585657	7.39944e-163	2
Inhba	7.34054e-167	1.03047	1.02772	0.142164	Skin_vs_Oesophagus	-1.2134	2.273e-162	2
Slco3a1	5.38462e-166	0.0062081	0.0304656	0.257036	Skin_vs_Oesophagus	0.326636	1.66735e-161	2
Car12	3.16516e-165	0.77256	0.745179	1.53718	Skin_vs_Oesophagus	0.658622	9.80092e-161	2
Gas1	7.18263e-165	0.469411	0.451148	1.3878	Skin_vs_Oesophagus	1.06106	2.2241e-160	2
Plbd1	1.54191e-164	0.0217035	0.0160925	0.339378	Skin_vs_Oesophagus	0.416745	4.77452e-160	2
Rnase4	1.64498e-163	0.0922803	0.121938	0.617301	Skin_vs_Oesophagus	0.694099	5.09369e-159	2
Sbsn	4.73096e-163	0.128982	0.201933	0.738909	Skin_vs_Oesophagus	0.976726	1.46494e-158	2
Cd200	1.20419e-162	0.0746322	0.194817	0.724128	Skin_vs_Oesophagus	0.94931	3.72876e-158	2
Ak3	2.37572e-162	0.560771	0.25197	0.0697416	Skin_vs_Oesophagus	-0.565314	7.35641e-158	2
Irx2	3.09894e-162	0.0721501	0.0823097	0.454744	Skin_vs_Oesophagus	0.465163	9.59586e-158	2
Gm10036	3.09082e-161	0.0915274	0.153367	0.450905	Skin_vs_Oesophagus	0.406382	9.57072e-157	2
Pthlh	2.02117e-159	0.843089	1.43606	0.116823	Skin_vs_Oesophagus	-1.00327	6.25854e-155	3
S100a16	3.89047e-159	2.33923	2.12788	1.68298	Skin_vs_Oesophagus	-0.648469	1.20468e-154	2
Cntfr	1.66935e-158	0.0141937	0.0234133	0.275278	Skin_vs_Oesophagus	0.335647	5.16914e-154	2
Cd24a	2.00931e-158	0.359957	0.460938	0.960679	Skin_vs_Oesophagus	0.629661	6.22183e-154	2
Ctsz	6.15015e-157	0.664417	0.582426	0.149497	Skin_vs_Oesophagus	-0.565146	1.90439e-152	2
Tsc22d1	9.38227e-157	1.08619	0.780012	0.388101	Skin_vs_Oesophagus	-0.771248	2.90522e-152	3
Il11ra1	1.17223e-156	0.013531	0.0381911	0.253099	Skin_vs_Oesophagus	0.303339	3.6298e-152	2
Gstk1	9.02681e-156	0.0660986	0.0543203	0.540648	Skin_vs_Oesophagus	0.701851	2.79515e-151	2
Cadm1	3.19346e-155	1.0123	0.796679	0.42524	Skin_vs_Oesophagus	-0.605914	9.88853e-151	2
Pgk1	3.71954e-155	3.46246	3.72155	2.95511	Skin_vs_Oesophagus	-0.476543	1.15176e-150	2
Klf5	3.63309e-154	1.24361	1.11181	0.601836	Skin_vs_Oesophagus	-0.644452	1.12499e-149	2
Psmb8	1.15686e-153	0.0623111	0.145252	0.462767	Skin_vs_Oesophagus	0.522309	3.5822e-149	2
Fam25c	5.58347e-153	0.00144077	0.0187256	0.29148	Skin_vs_Oesophagus	0.429875	1.72892e-148	2
Tnfrsf18	7.25906e-153	0.11861	0.300875	0.602667	Skin_vs_Oesophagus	0.608668	2.24777e-148	3
Hspa5	3.253e-152	2.07088	2.26893	1.36487	Skin_vs_Oesophagus	-0.715263	1.00729e-147	2
Tfap2b	3.66145e-152	0	0.0150143	0.194335	Skin_vs_Oesophagus	0.250831	1.13377e-147	1
Nrarp	6.14299e-152	0.050984	0.0648362	0.48599	Skin_vs_Oesophagus	0.596897	1.90218e-147	2
Chst2	9.72677e-152	0.0377022	0.116067	0.376042	Skin_vs_Oesophagus	0.447771	3.01189e-147	2
Cpn1	3.70461e-151	0.503784	0.446362	0.0306398	Skin_vs_Oesophagus	-0.593314	1.14713e-146	2
Arpc2	6.15203e-151	2.51672	2.5477	2.15576	Skin_vs_Oesophagus	-0.355516	1.90497e-146	2
Phyh	1.31116e-150	0.248298	0.284911	0.759251	Skin_vs_Oesophagus	0.561679	4.05999e-146	2
Tnfrsf12a	2.70108e-149	1.55029	1.60086	0.808864	Skin_vs_Oesophagus	-0.719397	8.3639e-145	2
Ifi202b	7.88166e-149	0.951005	0.964431	0.244139	Skin_vs_Oesophagus	-0.870362	2.44056e-144	2
Capg	1.09695e-148	2.42183	2.57385	1.95111	Skin_vs_Oesophagus	-0.462641	3.39672e-144	2
Barx2	1.21494e-148	1.02929	0.689107	0.392321	Skin_vs_Oesophagus	-0.680192	3.76207e-144	3
Anxa5	9.26099e-145	1.65999	1.54823	1.00896	Skin_vs_Oesophagus	-0.583719	2.86766e-140	2
Smim3	1.46958e-144	0.0472584	0.048043	0.344814	Skin_vs_Oesophagus	0.368487	4.55056e-140	2
Prdx1	3.4265e-144	2.56328	2.30714	3.04063	Skin_vs_Oesophagus	0.487415	1.06101e-139	2
Tpm4	4.39997e-144	1.98125	2.18632	1.45525	Skin_vs_Oesophagus	-0.51658	1.36245e-139	2
Hsp90b1	6.45086e-144	2.07549	2.26114	1.4282	Skin_vs_Oesophagus	-0.631783	1.99751e-139	2
Rtn4	9.48078e-144	1.98608	2.01511	1.51785	Skin_vs_Oesophagus	-0.479391	2.93572e-139	2
Lamb3	2.55386e-143	1.24426	1.30525	0.550247	Skin_vs_Oesophagus	-0.687597	7.90803e-139	2
Mafb	3.12292e-143	0.312772	0.450699	1.00159	Skin_vs_Oesophagus	0.827058	9.67011e-139	2
Nrip1	1.23441e-142	1.7727	1.46267	1.1333	Skin_vs_Oesophagus	-0.640978	3.82235e-138	3
Far1	6.56126e-142	0.737244	0.401515	0.224488	Skin_vs_Oesophagus	-0.578831	2.03169e-137	2
Shroom3	7.82683e-142	0.607872	0.443629	0.0786888	Skin_vs_Oesophagus	-0.685578	2.42358e-137	2
Pdpn	6.11338e-141	0.65797	0.50629	0.117412	Skin_vs_Oesophagus	-0.634673	1.89301e-136	2
Vsnl1	3.16582e-140	1.17351	0.898803	0.534507	Skin_vs_Oesophagus	-0.65345	9.80295e-136	3
Ndufa4l2	3.75967e-140	3.49153	3.36598	2.727	Skin_vs_Oesophagus	-0.544809	1.16418e-135	2
Bnip3	5.93357e-140	1.94787	2.41315	1.25211	Skin_vs_Oesophagus	-0.646852	1.83733e-135	3
Cotl1	7.07313e-140	1.59554	1.65054	0.89967	Skin_vs_Oesophagus	-0.708482	2.19019e-135	2
Stard5	3.90868e-138	0.0343639	0.0415824	0.302092	Skin_vs_Oesophagus	0.335473	1.21032e-133	2
Efna3	1.49703e-136	0.0330075	0.0336153	0.313265	Skin_vs_Oesophagus	0.365601	4.63556e-132	2
Txndc17	2.46993e-136	2.69223	2.72284	2.23612	Skin_vs_Oesophagus	-0.428166	7.64813e-132	2
Tmem176a	4.31439e-136	1.7281	1.0822	0.90146	Skin_vs_Oesophagus	-0.881776	1.33595e-131	2
Krt15	3.33906e-135	2.34464	1.22277	0.88176	Skin_vs_Oesophagus	-1.54684	1.03394e-130	3
Clu	4.47404e-135	1.41815	0.825816	0.374351	Skin_vs_Oesophagus	-1.60829	1.38539e-130	3
Selenok	2.54212e-134	1.77226	1.7452	1.29475	Skin_vs_Oesophagus	-0.488849	7.87166e-130	2
Sox11	1.76433e-133	0.00728466	0.0102639	0.331988	Skin_vs_Oesophagus	0.528215	5.46323e-129	2
Cebpb	4.4399e-133	1.39054	1.47918	2.06296	Skin_vs_Oesophagus	0.651729	1.37482e-128	2
Wfdc18	1.62984e-132	1.73217	0.315123	0.30571	Skin_vs_Oesophagus	-2.05292	5.04679e-128	2
Mgst1	1.67629e-132	0.69989	0.488138	1.43799	Skin_vs_Oesophagus	0.806138	5.19063e-128	3
Asah1	7.33764e-132	0.99028	0.958273	0.475959	Skin_vs_Oesophagus	-0.536533	2.2721e-127	2
Por	1.31237e-131	0.888259	0.968657	0.361088	Skin_vs_Oesophagus	-0.587482	4.06376e-127	2
Krt7	4.60875e-131	1.09963	0.8698	0.121347	Skin_vs_Oesophagus	-1.5469	1.4271e-126	2
Atp2b1	1.79802e-130	1.13868	1.1968	0.567897	Skin_vs_Oesophagus	-0.61473	5.56756e-126	2
Smim22	2.04946e-130	0.421511	0.349822	0.0429783	Skin_vs_Oesophagus	-0.451256	6.34617e-126	2
Upp1	2.61878e-130	0.733041	1.23109	0.0859885	Skin_vs_Oesophagus	-0.906968	8.10905e-126	3
Anxa8	1.18936e-129	1.34721	0.945789	2.03274	Skin_vs_Oesophagus	0.550094	3.68286e-125	3
Krt5	1.97606e-129	3.85752	3.05296	4.29667	Skin_vs_Oesophagus	0.395464	6.11886e-125	3
Sprr1b	4.12255e-129	0.00943612	0.051251	0.376385	Skin_vs_Oesophagus	0.74224	1.27655e-124	2
Gsto1	7.43941e-129	2.3803	2.33047	1.78993	Skin_vs_Oesophagus	-0.666488	2.30361e-124	2
Atp1a1	8.23277e-129	1.57329	1.1589	2.17401	Skin_vs_Oesophagus	0.53626	2.54928e-124	3
B2m	2.42049e-128	0.709674	1.26883	1.37222	Skin_vs_Oesophagus	0.641958	7.49505e-124	2
Fam69a	1.34854e-127	0.128271	0.171094	0.495956	Skin_vs_Oesophagus	0.42909	4.17575e-123	2
S100a4	2.49169e-127	0.770587	0.243481	0.0677428	Skin_vs_Oesophagus	-1.14525	7.71553e-123	3
Cox4i1	4.35666e-127	2.7323	2.79377	3.01978	Skin_vs_Oesophagus	0.291161	1.34904e-122	1
Apobec3	1.01392e-126	0.490013	0.29187	0.0683776	Skin_vs_Oesophagus	-0.511625	3.13961e-122	2
Palmd	5.91515e-126	0.437584	0.14541	1.02469	Skin_vs_Oesophagus	0.602884	1.83163e-121	3
Pls3	1.79885e-125	1.32482	1.50895	0.732117	Skin_vs_Oesophagus	-0.640648	5.57013e-121	2
Cast	1.17809e-124	2.11446	2.05319	1.63867	Skin_vs_Oesophagus	-0.465335	3.64795e-120	2
Eif1	1.53409e-123	3.18086	3.40738	2.86374	Skin_vs_Oesophagus	-0.340243	4.7503e-119	2
Ptpn13	1.29719e-122	0.875416	0.662714	0.366827	Skin_vs_Oesophagus	-0.565315	4.01675e-118	2
Sqor	2.54259e-122	0.534599	0.442579	0.118817	Skin_vs_Oesophagus	-0.48379	7.87313e-118	2
Clybl	2.57297e-122	0.532639	0.690709	0.121138	Skin_vs_Oesophagus	-0.470618	7.96719e-118	2
Actb	4.18438e-122	3.90504	4.02087	3.35661	Skin_vs_Oesophagus	-0.494837	1.29569e-117	2
Endou	3.5542e-121	0.00166432	0.0685042	0.192075	Skin_vs_Oesophagus	0.269062	1.10056e-116	1
Ldha	1.13792e-119	3.48225	3.59418	3.1389	Skin_vs_Oesophagus	-0.329654	3.52356e-115	2
Fam49b	1.22907e-119	0.976478	1.16126	0.472852	Skin_vs_Oesophagus	-0.554145	3.80582e-115	2
Sparc	2.50673e-119	0.129735	0.330221	0.782529	Skin_vs_Oesophagus	1.00354	7.76209e-115	3
Msmo1	3.36642e-119	1.32811	1.32666	0.584285	Skin_vs_Oesophagus	-0.797446	1.04241e-114	2
Ptges	3.45764e-119	1.03992	1.43216	0.440526	Skin_vs_Oesophagus	-0.651501	1.07066e-114	3
Adm	3.45983e-119	0.951888	1.49269	0.225345	Skin_vs_Oesophagus	-0.978802	1.07134e-114	3
Clic1	5.59002e-119	2.43802	2.2913	2.04463	Skin_vs_Oesophagus	-0.381485	1.73095e-114	1
Lrat	2.23166e-117	0.0130617	0.022236	0.285413	Skin_vs_Oesophagus	0.417664	6.91034e-113	2
Scand1	2.9989e-117	0.958008	1.08922	1.40643	Skin_vs_Oesophagus	0.433702	9.28609e-113	2
Pglyrp1	2.06265e-116	0.683214	1.28915	0.0916111	Skin_vs_Oesophagus	-0.883624	6.38701e-112	3
4631405K08Rik	4.99363e-116	0.647148	0.734641	1.2314	Skin_vs_Oesophagus	0.585831	1.54628e-111	2
Tgfbi	1.35751e-115	2.19337	2.03705	1.37394	Skin_vs_Oesophagus	-0.602036	4.20352e-111	2
Ltbp4	1.53835e-114	0.763616	0.442388	0.266913	Skin_vs_Oesophagus	-0.56723	4.76349e-110	2
Egln3	2.095e-114	2.15845	2.7609	1.28985	Skin_vs_Oesophagus	-0.654705	6.48717e-110	3
Ephx1	6.19987e-114	0.727042	0.599198	0.245661	Skin_vs_Oesophagus	-0.540697	1.91979e-109	2
Itga6	4.21884e-113	2.16708	2.08587	1.53093	Skin_vs_Oesophagus	-0.544427	1.30636e-108	2
Pnp	1.27955e-112	1.00042	0.581605	0.496365	Skin_vs_Oesophagus	-0.521199	3.96212e-108	2
Ebpl	2.10786e-111	0.264916	0.223046	0.681675	Skin_vs_Oesophagus	0.454305	6.52698e-107	2
Areg	4.23709e-111	0.980065	0.992466	0.122208	Skin_vs_Oesophagus	-1.37686	1.31202e-106	2
Eif4h	7.10505e-111	1.4108	1.50766	0.950486	Skin_vs_Oesophagus	-0.480378	2.20008e-106	2
Ttc9	2.09958e-110	0.359796	0.290145	0.0230337	Skin_vs_Oesophagus	-0.431201	6.50134e-106	2
Arpc1b	3.11045e-110	2.20161	2.08686	1.67832	Skin_vs_Oesophagus	-0.437072	9.6315e-106	2
Map1b	3.66561e-110	0.0873772	0.126561	0.404257	Skin_vs_Oesophagus	0.393837	1.13506e-105	2
Gapdh	1.96784e-109	4.07447	4.56526	3.61595	Skin_vs_Oesophagus	-0.441117	6.09342e-105	3
Knstrn	2.60104e-109	0.473154	0.319559	0.0625246	Skin_vs_Oesophagus	-0.530746	8.05411e-105	2
Col4a2	7.97895e-109	0.00742835	0.0994113	0.190892	Skin_vs_Oesophagus	0.25731	2.47068e-104	1
Ociad2	1.42584e-108	0.92118	0.888338	0.447132	Skin_vs_Oesophagus	-0.513942	4.4151e-104	2
Cyp51	1.92462e-108	1.12761	0.930788	0.436073	Skin_vs_Oesophagus	-0.784871	5.95959e-104	2
Stk39	2.75297e-108	0.478664	0.39661	0.103256	Skin_vs_Oesophagus	-0.44575	8.52457e-104	2
Cd47	3.74639e-108	1.36329	1.38096	0.867705	Skin_vs_Oesophagus	-0.51836	1.16007e-103	2
Galk1	6.25674e-108	0.0599809	0.14175	0.312352	Skin_vs_Oesophagus	0.313863	1.9374e-103	1
Ephb6	4.04323e-107	0.0712912	0.0528507	0.329648	Skin_vs_Oesophagus	0.307501	1.25199e-102	2
Itgb8	5.48436e-107	0.0351888	0	0.270894	Skin_vs_Oesophagus	0.313048	1.69823e-102	2
Tbc1d1	7.10822e-107	0.46676	0.392562	0.105662	Skin_vs_Oesophagus	-0.428292	2.20106e-102	2
Col4a1	8.05009e-107	0.011492	0.120266	0.218428	Skin_vs_Oesophagus	0.298518	2.49271e-102	1
Stat1	1.1602e-106	0.115827	0.0854972	0.490642	Skin_vs_Oesophagus	0.50532	3.59256e-102	2
Fam43a	2.2494e-106	0.042518	0.100291	0.274094	Skin_vs_Oesophagus	0.294542	6.96527e-102	1
Myo1b	2.98146e-106	0.94495	1.01007	0.454925	Skin_vs_Oesophagus	-0.529406	9.2321e-102	2
Tfap2a	1.22195e-104	0.415103	0.538895	0.85279	Skin_vs_Oesophagus	0.451358	3.78376e-100	2
Spcs2	2.42742e-104	1.64056	1.71346	1.24567	Skin_vs_Oesophagus	-0.411953	7.51652e-100	2
Fndc3a	2.73887e-104	0.751664	0.91356	0.315895	Skin_vs_Oesophagus	-0.49487	8.48092e-100	2
Tpi1	4.35733e-104	2.85532	3.06273	2.49153	Skin_vs_Oesophagus	-0.354825	1.34925e-99	2
Fscn1	1.38037e-103	1.01864	0.929859	0.536539	Skin_vs_Oesophagus	-0.482174	4.27431e-99	2
Hr	1.40104e-103	0.0508382	0.0333777	0.283313	Skin_vs_Oesophagus	0.286317	4.33832e-99	2
Sprr2d	1.57712e-103	0.119929	0.235227	0.453263	Skin_vs_Oesophagus	0.428888	4.88357e-99	2
Manf	3.61339e-103	1.22587	1.29687	0.728995	Skin_vs_Oesophagus	-0.544897	1.11889e-98	2
Ercc1	6.53025e-103	0.297364	0.42991	0.731496	Skin_vs_Oesophagus	0.495731	2.02209e-98	2
Mcl1	1.18131e-102	1.44423	1.20691	0.993113	Skin_vs_Oesophagus	-0.468564	3.65793e-98	1
S100a1	1.26524e-102	0.823992	0.66951	0.355961	Skin_vs_Oesophagus	-0.520685	3.91782e-98	2
Them5	1.34085e-102	0.00408144	0.00493452	0.22897	Skin_vs_Oesophagus	0.381065	4.15194e-98	2
Gda	2.53576e-101	0.562567	0.273367	0.125263	Skin_vs_Oesophagus	-0.557326	7.85198e-97	2
Cyb5a	2.62007e-101	1.04691	0.745589	1.51409	Skin_vs_Oesophagus	0.448147	8.11304e-97	3
Bmp7	3.24234e-101	0.0418839	0.023586	0.259252	Skin_vs_Oesophagus	0.277548	1.00399e-96	2
Pappa	5.46661e-101	0.536052	0.541987	0.0443815	Skin_vs_Oesophagus	-0.729146	1.69274e-96	2
Hoxc4	1.70361e-100	0.33354	0.139134	0.0297648	Skin_vs_Oesophagus	-0.38427	5.27524e-96	1
Ubc	4.0529e-100	2.38081	2.31104	2.0024	Skin_vs_Oesophagus	-0.378916	1.25498e-95	2
Hmgcr	4.14328e-100	0.889871	0.728795	0.333369	Skin_vs_Oesophagus	-0.675656	1.28297e-95	2
Mmp2	1.50609e-99	0.0149209	0.0122479	0.203183	Skin_vs_Oesophagus	0.261143	4.6636e-95	2
Sorbs2	3.03775e-99	0.417413	0.17746	0.0345218	Skin_vs_Oesophagus	-0.528877	9.4064e-95	2
Txnip	1.04311e-98	0.977758	0.690033	0.442692	Skin_vs_Oesophagus	-0.609264	3.23e-94	3
Ctsf	1.92439e-98	0.170722	0.207021	0.510117	Skin_vs_Oesophagus	0.390827	5.95887e-94	2
Chchd2	7.98027e-98	2.53696	2.52765	2.79754	Skin_vs_Oesophagus	0.264699	2.47109e-93	2
Atp5o.1	2.09881e-96	1.42483	1.43946	1.78584	Skin_vs_Oesophagus	0.338374	6.49896e-92	2
Hacd3	6.39819e-96	0.181821	0.158793	0.498608	Skin_vs_Oesophagus	0.354305	1.9812e-91	2
Calml3	1.30886e-95	0.105322	0.0587314	0.607117	Skin_vs_Oesophagus	0.767117	4.05289e-91	2
Pdia6	1.31063e-95	1.75588	1.88844	1.32822	Skin_vs_Oesophagus	-0.429699	4.05838e-91	2
Rbp2	2.43126e-94	0.0437584	0.112143	0.538299	Skin_vs_Oesophagus	0.980776	7.5284e-90	2
Mtss1	3.59408e-93	0.424753	0.569309	0.862982	Skin_vs_Oesophagus	0.472986	1.11291e-88	2
Ppp3ca	1.44347e-92	1.38727	1.42068	0.945391	Skin_vs_Oesophagus	-0.45295	4.46972e-88	2
Atp1b3	1.59386e-92	1.45632	0.964149	1.98746	Skin_vs_Oesophagus	0.45519	4.93537e-88	3
Krtdap	3.84953e-92	0.00915105	0.0179466	0.555934	Skin_vs_Oesophagus	1.81825	1.19201e-87	2
Arl6ip5	4.28934e-92	0.809529	0.623718	0.404837	Skin_vs_Oesophagus	-0.447573	1.32819e-87	2
Hmgn3	4.30179e-92	0.508043	0.236265	0.141546	Skin_vs_Oesophagus	-0.435318	1.33205e-87	2
Pla2g7	2.7277e-91	0.0932444	0.177383	0.455791	Skin_vs_Oesophagus	0.504685	8.44631e-87	2
Ptprf	6.02088e-91	1.59992	1.78775	1.14917	Skin_vs_Oesophagus	-0.438422	1.86437e-86	2
Celf2	6.45783e-91	0.30293	0.371636	0.0295124	Skin_vs_Oesophagus	-0.341182	1.99967e-86	2
Runx1	7.72384e-91	1.04131	0.949842	1.56677	Skin_vs_Oesophagus	0.519238	2.39169e-86	2
Hacd2	8.2398e-91	0.623842	0.571567	1.02515	Skin_vs_Oesophagus	0.401788	2.55145e-86	2
Notch1	1.24634e-90	0.303147	0.218572	0.767092	Skin_vs_Oesophagus	0.539773	3.8593e-86	2
Timp2	1.64762e-90	0.122106	0.164658	0.412711	Skin_vs_Oesophagus	0.347554	5.10185e-86	2
Ndrg1	1.80138e-90	1.9941	2.66661	1.28213	Skin_vs_Oesophagus	-0.60415	5.57798e-86	3
Efemp1	3.45939e-90	0.435694	0.1237	0.0699496	Skin_vs_Oesophagus	-0.486027	1.0712e-85	2
Parp8	8.82385e-90	0.0926201	0.120274	0.332137	Skin_vs_Oesophagus	0.281908	2.73231e-85	1
Uqcc2	2.19902e-89	1.24731	1.31944	1.62488	Skin_vs_Oesophagus	0.343719	6.80927e-85	2
Mecom	4.51665e-89	0.25293	0.120436	0.0089651	Skin_vs_Oesophagus	-0.31337	1.39858e-84	1
Avpi1	5.37981e-89	1.55285	1.64484	1.11307	Skin_vs_Oesophagus	-0.407128	1.66586e-84	2
Sema5a	1.03274e-88	0.3495	0.205365	0.0325702	Skin_vs_Oesophagus	-0.431984	3.19789e-84	1
Hip1	1.26693e-88	0.0382465	0.0431575	0.254415	Skin_vs_Oesophagus	0.290716	3.92303e-84	2
App	1.81299e-88	2.37891	2.33731	1.92093	Skin_vs_Oesophagus	-0.408113	5.61393e-84	2
Dynap	4.04701e-88	0.402125	0.536206	0.0250224	Skin_vs_Oesophagus	-0.611428	1.25316e-83	2
Cox6c	6.84276e-88	2.05725	2.10352	2.34283	Skin_vs_Oesophagus	0.269895	2.11886e-83	1
Alox12	6.86473e-88	0.338701	0.23169	0.0131559	Skin_vs_Oesophagus	-0.481443	2.12566e-83	2
Kif26b	7.06267e-88	0.06702	0.0160668	0.310677	Skin_vs_Oesophagus	0.316035	2.18696e-83	2
Myof	7.10417e-88	1.24026	0.981401	0.802488	Skin_vs_Oesophagus	-0.467447	2.19981e-83	2
Neat1	2.18036e-87	1.57908	1.78236	2.2236	Skin_vs_Oesophagus	0.733538	6.7515e-83	2
Acpp	2.26246e-87	0.0736106	0.0889129	0.292738	Skin_vs_Oesophagus	0.26268	7.0057e-83	1
Dsg1a	3.99623e-87	0.000478635	0.00131708	0.173069	Skin_vs_Oesophagus	0.279767	1.23743e-82	2
Klk8	4.44328e-87	0.178287	0.449745	0.581724	Skin_vs_Oesophagus	0.533272	1.37586e-82	2
Ly6e	6.60698e-87	2.00262	1.93987	1.50544	Skin_vs_Oesophagus	-0.473904	2.04585e-82	2
Selenbp1	2.69438e-86	1.04706	1.76754	0.477411	Skin_vs_Oesophagus	-0.579571	8.34314e-82	3
Stra6	2.92312e-86	0.470841	0.22244	0.118835	Skin_vs_Oesophagus	-0.426402	9.05145e-82	2
Myadm	3.87011e-86	0.424867	0.433378	0.105139	Skin_vs_Oesophagus	-0.382271	1.19838e-81	2
Tmem205	1.57531e-85	1.09693	1.09225	0.683141	Skin_vs_Oesophagus	-0.435001	4.87796e-81	2
Hadh	1.99733e-85	0.484032	0.379872	0.903696	Skin_vs_Oesophagus	0.468831	6.18472e-81	2
Dapk2	3.04341e-85	0.0334489	0.0473759	0.254912	Skin_vs_Oesophagus	0.307415	9.42391e-81	2
Slc39a6	3.61725e-85	1.05753	0.900124	0.643335	Skin_vs_Oesophagus	-0.438256	1.12008e-80	2
Parm1	8.42015e-85	0.157124	0.202468	0.446433	Skin_vs_Oesophagus	0.326734	2.6073e-80	2
Hikeshi	1.36322e-84	0.375487	0.423124	0.741908	Skin_vs_Oesophagus	0.388747	4.22122e-80	2
Mcub	2.77652e-84	0.471151	0.317172	0.135792	Skin_vs_Oesophagus	-0.397314	8.59751e-80	1
Col4a4	5.30455e-84	0.373893	0.272484	0.0245812	Skin_vs_Oesophagus	-0.515561	1.64255e-79	2
Trim29	8.08687e-84	1.03717	0.720076	1.47805	Skin_vs_Oesophagus	0.446207	2.5041e-79	3
Epcam	2.56352e-83	1.94681	1.85708	1.1997	Skin_vs_Oesophagus	-0.863333	7.93794e-79	2
Retreg1	3.7444e-83	0.474828	0.504795	0.129524	Skin_vs_Oesophagus	-0.421864	1.15945e-78	2
Vdr	3.92202e-83	0.110999	0.0870557	0.352268	Skin_vs_Oesophagus	0.280585	1.21445e-78	2
Dsp	4.95315e-83	2.25717	2.05463	2.72367	Skin_vs_Oesophagus	0.468498	1.53374e-78	2
Csta1	7.63981e-83	0.418037	0.581887	1.06677	Skin_vs_Oesophagus	0.903646	2.36567e-78	3
Tnfaip8	1.79714e-82	1.27513	1.15545	0.857159	Skin_vs_Oesophagus	-0.426067	5.56486e-78	2
Enah	3.94562e-82	0.805444	0.83903	1.24262	Skin_vs_Oesophagus	0.412427	1.22176e-77	2
Apobec1	5.52658e-82	0.509982	0.176365	0.156524	Skin_vs_Oesophagus	-0.424296	1.71131e-77	2
Hes6	6.95566e-82	0.568024	0.702529	0.21459	Skin_vs_Oesophagus	-0.409691	2.15382e-77	2
Ormdl3	9.4757e-82	0.340931	0.350807	0.691378	Skin_vs_Oesophagus	0.368617	2.93415e-77	2
Mill1	1.04583e-81	0.0469038	0.0489292	0.255724	Skin_vs_Oesophagus	0.280076	3.23842e-77	2
Fdps	1.11809e-81	1.58096	1.57494	0.860841	Skin_vs_Oesophagus	-0.725118	3.46217e-77	2
Pold4	1.95374e-81	1.11915	1.48991	0.704537	Skin_vs_Oesophagus	-0.448442	6.04975e-77	3
Tpm2	4.73201e-81	2.55656	2.60761	2.13309	Skin_vs_Oesophagus	-0.37	1.46527e-76	2
Tmigd1	1.68624e-80	0.393306	0.688355	0.0519852	Skin_vs_Oesophagus	-0.476948	5.22144e-76	3
Gbe1	1.96778e-80	0.395199	0.685341	0.0859133	Skin_vs_Oesophagus	-0.385901	6.09325e-76	3
Arrdc4	2.79035e-80	0.70922	0.482056	0.293289	Skin_vs_Oesophagus	-0.505461	8.64033e-76	2
Spint2	7.52233e-80	1.83754	2.01417	1.51705	Skin_vs_Oesophagus	-0.314254	2.32929e-75	2
Gnas	7.68279e-80	2.4554	2.52184	2.17127	Skin_vs_Oesophagus	-0.261247	2.37898e-75	2
Hspb1	8.15476e-80	2.0332	1.86699	2.70196	Skin_vs_Oesophagus	0.676848	2.52512e-75	2
Dsc2	2.76153e-79	0.504695	0.423486	0.165945	Skin_vs_Oesophagus	-0.383036	8.55108e-75	2
Crybg3	3.29131e-79	0.377219	0.351736	0.0878842	Skin_vs_Oesophagus	-0.353244	1.01915e-74	2
Arg1	5.03344e-79	0.976012	0.992096	0.138538	Skin_vs_Oesophagus	-1.68476	1.55861e-74	2
Itgb1	5.53584e-79	2.49297	2.71515	1.73553	Skin_vs_Oesophagus	-0.495834	1.71417e-74	2
Tmem140	9.74523e-79	0.204939	0.232143	0.51878	Skin_vs_Oesophagus	0.360018	3.01761e-74	2
Calr	1.65307e-78	1.75928	1.74584	1.32171	Skin_vs_Oesophagus	-0.409906	5.11872e-74	2
Map1lc3b	2.9836e-78	1.41789	1.36317	1.76136	Skin_vs_Oesophagus	0.328186	9.23872e-74	2
Tagln2	3.72818e-78	2.42234	2.55252	2.00341	Skin_vs_Oesophagus	-0.42958	1.15443e-73	2
Trps1	5.81453e-78	0.150157	0.118125	0.429617	Skin_vs_Oesophagus	0.331952	1.80047e-73	2
Lgals7	1.16654e-77	3.66073	3.74918	4.21288	Skin_vs_Oesophagus	0.572324	3.6122e-73	2
Phactr4	1.47966e-77	0.530069	0.534632	0.186896	Skin_vs_Oesophagus	-0.415688	4.58178e-73	2
Pdlim1	3.89555e-77	1.29993	1.2879	0.884382	Skin_vs_Oesophagus	-0.391859	1.20626e-72	2
Hmgcs1	4.48479e-77	1.28129	1.11025	0.671525	Skin_vs_Oesophagus	-0.717655	1.38871e-72	2
Itga3	6.95407e-77	0.645319	0.745444	0.276971	Skin_vs_Oesophagus	-0.40611	2.15333e-72	2
Pycard	7.22106e-77	1.14674	1.06192	1.646	Skin_vs_Oesophagus	0.50189	2.236e-72	2
Cdc42ep5	1.62972e-76	0.494097	0.498465	0.171706	Skin_vs_Oesophagus	-0.370905	5.04643e-72	2
Gmpr	1.90558e-76	0.330226	0.219056	0.0480711	Skin_vs_Oesophagus	-0.368913	5.90061e-72	1
Adam28	2.15809e-76	0.354096	0.222582	0.0760601	Skin_vs_Oesophagus	-0.337668	6.68253e-72	1
Syt8	3.14512e-76	0.39497	0.446832	0.11322	Skin_vs_Oesophagus	-0.33157	9.73888e-72	2
Efna1	3.43384e-76	0.293241	0.395436	0.648693	Skin_vs_Oesophagus	0.412155	1.06329e-71	2
Sema3d	4.14888e-76	0.289305	0.0520037	0.00417176	Skin_vs_Oesophagus	-0.465799	1.2847e-71	2
P4hb	5.5851e-76	1.27477	1.57742	0.859231	Skin_vs_Oesophagus	-0.429163	1.72943e-71	3
Egln1	6.3608e-76	2.19084	2.44179	1.76131	Skin_vs_Oesophagus	-0.351944	1.96962e-71	2
Uqcr10	1.07304e-75	1.12062	1.15189	1.47082	Skin_vs_Oesophagus	0.319288	3.32268e-71	2
Tspo	1.12595e-75	2.4347	2.54816	2.69197	Skin_vs_Oesophagus	0.26268	3.48649e-71	1
Ndufa6	1.163e-75	1.34132	1.59233	1.6809	Skin_vs_Oesophagus	0.321227	3.60123e-71	1
Map1lc3a	1.31933e-75	0.997357	0.796444	1.47535	Skin_vs_Oesophagus	0.549563	4.08529e-71	2
Atp2b4	1.34873e-75	0.0734612	0.039464	0.278313	Skin_vs_Oesophagus	0.251328	4.17635e-71	2
Rhov	1.82054e-75	0.0484045	0.0740233	0.278908	Skin_vs_Oesophagus	0.32557	5.6373e-71	2
Anp32a	2.39609e-75	1.10984	1.12055	0.710439	Skin_vs_Oesophagus	-0.379284	7.41949e-71	2
Ybx3	2.85778e-74	1.32268	1.26135	1.68775	Skin_vs_Oesophagus	0.334639	8.84911e-70	2
Plk2	4.2057e-74	1.06637	0.950285	0.604023	Skin_vs_Oesophagus	-0.503421	1.30229e-69	2
Myh9	6.7238e-74	1.31003	1.28657	0.892115	Skin_vs_Oesophagus	-0.428303	2.08202e-69	2
Uba52	9.25335e-74	1.44193	1.68131	1.78798	Skin_vs_Oesophagus	0.32025	2.8653e-69	1
Ly6d	1.1333e-73	0.761654	0.765443	2.24822	Skin_vs_Oesophagus	1.93186	3.50927e-69	2
Foxq1	1.24606e-73	1.27828	0.99438	0.769462	Skin_vs_Oesophagus	-0.50974	3.85842e-69	2
Tmem131l	2.63065e-73	0.147721	0.0882592	0.392868	Skin_vs_Oesophagus	0.280001	8.1458e-69	2
Ppp2cb	5.71477e-73	0.739337	0.719303	0.397794	Skin_vs_Oesophagus	-0.378887	1.76958e-68	2
Ikzf2	5.77388e-73	0.444771	0.343012	0.129422	Skin_vs_Oesophagus	-0.392432	1.78788e-68	2
Sema4b	1.09821e-71	0.565937	0.583017	0.225672	Skin_vs_Oesophagus	-0.390988	3.4006e-67	2
Pgf	1.91346e-71	0.0993255	0.95889	0.386243	Skin_vs_Oesophagus	0.432742	5.92503e-67	3
Ciapin1	2.2808e-71	0.222996	0.175969	0.491262	Skin_vs_Oesophagus	0.287584	7.06251e-67	2
Stard4	2.48631e-71	0.465728	0.432231	0.133402	Skin_vs_Oesophagus	-0.418646	7.69887e-67	2
Eva1c	3.25469e-71	0.503599	0.259411	0.17568	Skin_vs_Oesophagus	-0.390305	1.00781e-66	2
Chd9	9.36018e-71	0.740998	0.51033	0.385607	Skin_vs_Oesophagus	-0.387932	2.89838e-66	2
Mt2	1.60788e-70	1.28738	1.87205	1.95685	Skin_vs_Oesophagus	0.639435	4.97881e-66	2
Kctd11	1.73167e-70	0.560439	0.9518	0.204382	Skin_vs_Oesophagus	-0.425284	5.3621e-66	3
Tcim	2.53176e-70	0.431453	0.516939	0.870474	Skin_vs_Oesophagus	0.499137	7.83959e-66	2
Ier3	6.25641e-70	1.66759	2.17523	1.07156	Skin_vs_Oesophagus	-0.690589	1.9373e-65	3
Ndufs2	6.72636e-70	0.830601	0.823962	1.14833	Skin_vs_Oesophagus	0.306407	2.08282e-65	2
Capn1	7.99518e-70	0.268959	0.371298	0.565509	Skin_vs_Oesophagus	0.323146	2.47571e-65	1
Slc3a2	1.23994e-69	1.14891	1.00659	0.748265	Skin_vs_Oesophagus	-0.411305	3.83948e-65	2
Gpcpd1	1.69402e-69	0.070317	0.0565469	0.281286	Skin_vs_Oesophagus	0.283856	5.24553e-65	2
Serpinb3b	2.07363e-69	0.000214999	0	0.202234	Skin_vs_Oesophagus	0.542576	6.42101e-65	2
Frmd4b	2.18904e-69	0.155695	0.203352	0.429866	Skin_vs_Oesophagus	0.333178	6.77836e-65	2
Tmed10	2.39678e-69	1.73436	1.80077	1.44275	Skin_vs_Oesophagus	-0.288482	7.42162e-65	2
Fus	2.41946e-69	1.40564	1.28742	1.07331	Skin_vs_Oesophagus	-0.33369	7.49185e-65	1
Uqcr11	2.59348e-69	1.37687	1.26011	1.68101	Skin_vs_Oesophagus	0.283532	8.03072e-65	2
Ccnd2	4.92011e-69	1.0171	1.67127	0.469821	Skin_vs_Oesophagus	-0.731226	1.52351e-64	3
Acsl3	5.26395e-69	1.16245	0.989058	0.709041	Skin_vs_Oesophagus	-0.496253	1.62998e-64	2
Aig1	6.24183e-69	0.947256	0.871919	0.565284	Skin_vs_Oesophagus	-0.436732	1.93278e-64	2
Gsta3	7.51404e-69	0.350919	0.114905	0.0363292	Skin_vs_Oesophagus	-0.495304	2.32672e-64	2
Chchd10	7.96362e-69	0.0500287	0.0383765	0.262704	Skin_vs_Oesophagus	0.3035	2.46594e-64	2
Igfbp7	1.02403e-68	1.32419	0.932078	0.761558	Skin_vs_Oesophagus	-0.408226	3.17091e-64	2
Bcl11b	1.85894e-68	0.381418	0.276689	0.735512	Skin_vs_Oesophagus	0.38307	5.75621e-64	2
Bzw2	2.18331e-68	0.650232	0.388815	1.03742	Skin_vs_Oesophagus	0.394743	6.76061e-64	3
Tgm1	2.88176e-68	0.395572	0.673372	0.0756983	Skin_vs_Oesophagus	-0.470118	8.92338e-64	3
Rac1	4.00118e-68	1.53769	1.51868	1.23258	Skin_vs_Oesophagus	-0.296781	1.23897e-63	2
Hnrnpa1	4.00805e-68	1.77296	1.66606	1.42954	Skin_vs_Oesophagus	-0.332122	1.24109e-63	1
Fhl2	4.47142e-68	0.719048	1.14119	1.13668	Skin_vs_Oesophagus	0.418371	1.38458e-63	2
Gclm	6.78796e-68	1.48896	0.817565	0.928984	Skin_vs_Oesophagus	-0.647371	2.10189e-63	2
Idi1	7.8611e-68	1.18435	1.11334	0.603324	Skin_vs_Oesophagus	-0.577816	2.43419e-63	2
Lmo1	9.21943e-68	0.772216	0.582923	1.22824	Skin_vs_Oesophagus	0.514835	2.8548e-63	2
Depdc7	1.73839e-67	0.111978	0.101664	0.340983	Skin_vs_Oesophagus	0.284925	5.38292e-63	2
Saraf	1.76075e-67	0.688032	0.755475	0.379198	Skin_vs_Oesophagus	-0.333629	5.45216e-63	2
Klf4	1.81205e-67	0.387342	0.587587	0.839318	Skin_vs_Oesophagus	0.558838	5.611e-63	2
Rpl36a	2.00154e-67	2.96853	3.1074	3.23688	Skin_vs_Oesophagus	0.261288	6.19775e-63	1
Gpx8	2.99363e-67	0.780809	0.732792	0.419338	Skin_vs_Oesophagus	-0.400613	9.26978e-63	2
Ctgf	5.25171e-67	0.401223	0.0793274	0.0166787	Skin_vs_Oesophagus	-0.712627	1.62619e-62	2
Ifngr1	6.19514e-67	0.945067	0.649748	0.547696	Skin_vs_Oesophagus	-0.459172	1.91833e-62	2
Angptl4	6.74751e-67	0.341938	0.311929	0.0684042	Skin_vs_Oesophagus	-0.358474	2.08937e-62	2
Eif3i	1.57401e-66	1.53095	1.45681	1.83195	Skin_vs_Oesophagus	0.271159	4.87393e-62	2
Asph	1.61846e-66	0.652924	0.709286	0.328208	Skin_vs_Oesophagus	-0.353479	5.01155e-62	2
Foxn3	1.86447e-66	0.287317	0.238126	0.60413	Skin_vs_Oesophagus	0.362613	5.77333e-62	2
Tuba1c	7.46179e-66	0.97463	1.08342	0.633891	Skin_vs_Oesophagus	-0.356884	2.31054e-61	2
Mpzl2	7.97513e-66	0.473659	0.609179	0.830974	Skin_vs_Oesophagus	0.371818	2.4695e-61	1
Itga2	8.05547e-66	0.655426	0.904335	0.258321	Skin_vs_Oesophagus	-0.50972	2.49438e-61	3
Sh3bgrl3	1.28705e-65	1.70214	1.64252	1.39118	Skin_vs_Oesophagus	-0.302529	3.98535e-61	2
Oaf	1.73269e-65	0.419982	0.333348	0.0967528	Skin_vs_Oesophagus	-0.454814	5.36526e-61	2
Stx7	1.89479e-65	0.911184	0.83926	0.601927	Skin_vs_Oesophagus	-0.324057	5.86723e-61	2
Acaa2	2.63173e-65	0.279846	0.170319	0.582523	Skin_vs_Oesophagus	0.335354	8.14916e-61	2
Stk26	2.9166e-65	0.636455	0.486788	0.294934	Skin_vs_Oesophagus	-0.409505	9.03127e-61	1
Adamtsl4	3.85792e-65	0.220153	0.160378	0.0157523	Skin_vs_Oesophagus	-0.267757	1.19461e-60	1
Hmgb2	5.76655e-65	1.20423	1.17146	0.781067	Skin_vs_Oesophagus	-0.488932	1.78561e-60	2
Calm4	6.13095e-65	0.00137694	0.00544557	0.211993	Skin_vs_Oesophagus	0.674757	1.89845e-60	2
Akr1e1	6.19826e-65	0.261912	0.212855	0.0473	Skin_vs_Oesophagus	-0.265586	1.91929e-60	1
Scmh1	3.51991e-64	0.549925	0.503902	0.248406	Skin_vs_Oesophagus	-0.326751	1.08994e-59	2
Cers2	3.54233e-64	0.417159	0.369458	0.157006	Skin_vs_Oesophagus	-0.301697	1.09688e-59	1
Ppp1r14c	4.22202e-64	0.723451	0.838035	1.12399	Skin_vs_Oesophagus	0.361412	1.30735e-59	2
1810037I17Rik	6.28509e-64	2.18724	2.6662	1.78011	Skin_vs_Oesophagus	-0.34167	1.94618e-59	3
Nrg1	6.419e-64	0.494086	0.591068	0.144322	Skin_vs_Oesophagus	-0.476189	1.98764e-59	2
Perp	6.5576e-64	2.39909	2.35042	2.82951	Skin_vs_Oesophagus	0.559693	2.03056e-59	2
Cbx5	6.82162e-64	0.578219	0.473035	0.266543	Skin_vs_Oesophagus	-0.347914	2.11232e-59	1
Atp5g1	1.11337e-63	1.50834	1.25665	1.81487	Skin_vs_Oesophagus	0.289247	3.44756e-59	3
Lsr	1.12607e-63	0.667453	0.721626	0.352976	Skin_vs_Oesophagus	-0.340882	3.48687e-59	2
Alad	1.12789e-63	0.530545	0.399234	0.224258	Skin_vs_Oesophagus	-0.357426	3.4925e-59	1
Isoc2b	1.71956e-63	0.278597	0.271698	0.0600371	Skin_vs_Oesophagus	-0.266423	5.32461e-59	2
Tanc2	1.75203e-63	0.255752	0.419851	0.551738	Skin_vs_Oesophagus	0.337296	5.42517e-59	1
Vegfa	3.17655e-63	1.39888	1.67973	0.884441	Skin_vs_Oesophagus	-0.471366	9.83617e-59	2
Odc1	3.28196e-63	0.552977	0.293082	0.202467	Skin_vs_Oesophagus	-0.441164	1.01626e-58	2
Orm1	3.74121e-63	0.00368413	0.00190605	0.15706	Skin_vs_Oesophagus	0.328314	1.15847e-58	2
Reep4	5.2375e-63	0.37365	0.336597	0.696083	Skin_vs_Oesophagus	0.347865	1.62179e-58	2
Ier5	6.98469e-63	0.536423	0.88396	0.897818	Skin_vs_Oesophagus	0.3708	2.16281e-58	2
Basp1	7.32832e-63	0.841244	1.8046	1.49696	Skin_vs_Oesophagus	0.599836	2.26922e-58	3
Ostc	1.27619e-62	1.1956	1.26115	0.872507	Skin_vs_Oesophagus	-0.347277	3.95172e-58	2
Ammecr1	3.35174e-62	0.536328	0.451197	0.240739	Skin_vs_Oesophagus	-0.330923	1.03787e-57	1
Sec61g	8.52782e-62	1.90052	2.21288	1.6102	Skin_vs_Oesophagus	-0.301922	2.64064e-57	3
Sod2	8.55935e-62	0.746974	0.574486	1.09964	Skin_vs_Oesophagus	0.367573	2.6504e-57	2
Sash1	1.92649e-61	0.247217	0.193598	0.531126	Skin_vs_Oesophagus	0.321698	5.96536e-57	2
Asap1	1.95352e-61	0.613851	0.489538	0.311966	Skin_vs_Oesophagus	-0.323474	6.04909e-57	1
Krt4	2.06839e-61	0.435285	0.218994	0.132202	Skin_vs_Oesophagus	-0.399823	6.40476e-57	2
Npc2	3.6144e-61	1.56161	2.00076	1.90642	Skin_vs_Oesophagus	0.370951	1.1192e-56	2
Itgb6	7.70412e-61	0.516329	0.358115	0.168283	Skin_vs_Oesophagus	-0.463443	2.38558e-56	2
Srp9	8.30062e-61	1.37765	1.53035	1.10603	Skin_vs_Oesophagus	-0.27913	2.57029e-56	2
Eef1d	8.58549e-61	2.00889	2.02852	2.27047	Skin_vs_Oesophagus	0.252899	2.6585e-56	1
Gnb1	9.26966e-61	1.38966	1.39098	1.10912	Skin_vs_Oesophagus	-0.277442	2.87035e-56	2
Eya2	1.64699e-60	0.459108	0.174002	0.171645	Skin_vs_Oesophagus	-0.343592	5.09991e-56	2
Vamp5	3.21001e-60	0.386274	0.17257	0.117018	Skin_vs_Oesophagus	-0.334132	9.93981e-56	2
Pcdh7	3.72862e-60	0.758605	0.883471	0.406372	Skin_vs_Oesophagus	-0.392407	1.15457e-55	2
Rab27b	6.52308e-60	0.644611	0.527538	0.321597	Skin_vs_Oesophagus	-0.373113	2.01987e-55	1
Cbr3	6.62934e-60	0.17509	0.19593	0.444883	Skin_vs_Oesophagus	0.334737	2.05278e-55	2
Dennd5b	1.41586e-59	0.316573	0.208108	0.0650531	Skin_vs_Oesophagus	-0.335831	4.38422e-55	1
Plec	1.90771e-59	1.28383	0.988379	0.917741	Skin_vs_Oesophagus	-0.351757	5.90721e-55	2
Pttg1ip	2.00461e-59	0.664601	0.889495	0.360939	Skin_vs_Oesophagus	-0.349855	6.20728e-55	2
Ccl11	2.06787e-59	0.0314424	0.0373123	0.397068	Skin_vs_Oesophagus	1.174	6.40316e-55	2
Elf3	2.23268e-59	0.431561	0.561274	0.130993	Skin_vs_Oesophagus	-0.404185	6.9135e-55	2
Sox6	3.23394e-59	0.310519	0.161693	0.0777525	Skin_vs_Oesophagus	-0.292112	1.00139e-54	1
Ly6c1	3.85357e-59	0.127929	0.217446	0.386133	Skin_vs_Oesophagus	0.344444	1.19326e-54	1
Ugdh	4.50578e-59	0.602881	0.535223	0.298994	Skin_vs_Oesophagus	-0.342194	1.39521e-54	2
Golim4	4.69123e-59	1.26518	0.516046	0.836833	Skin_vs_Oesophagus	-0.519886	1.45264e-54	3
Hilpda	5.1281e-59	0.620087	0.980022	0.258963	Skin_vs_Oesophagus	-0.48083	1.58792e-54	3
Tmem176b	5.82804e-59	1.81662	1.07662	1.23248	Skin_vs_Oesophagus	-0.5434	1.80465e-54	2
Cttn	6.11862e-59	0.750669	0.671132	0.459406	Skin_vs_Oesophagus	-0.321577	1.89463e-54	1
Rnaseh2c	1.98495e-58	0.657134	0.748404	0.978585	Skin_vs_Oesophagus	0.297238	6.14641e-54	1
Ide	2.21081e-58	0.196103	0.16745	0.510051	Skin_vs_Oesophagus	0.413183	6.84576e-54	2
F11r	2.22557e-58	1.21529	1.54282	0.894074	Skin_vs_Oesophagus	-0.322336	6.89148e-54	3
Col4a3	2.2858e-58	0.202233	0.0942331	0.00209595	Skin_vs_Oesophagus	-0.302025	7.07797e-54	1
2810474O19Rik	2.72446e-58	1.00706	0.825311	0.631544	Skin_vs_Oesophagus	-0.427484	8.43628e-54	1
Pgm2	4.79705e-58	0.921062	1.05225	0.603409	Skin_vs_Oesophagus	-0.337376	1.48541e-53	2
Gpi1	6.62899e-58	2.17451	2.41326	1.91306	Skin_vs_Oesophagus	-0.253015	2.05267e-53	2
Slc25a1	9.34853e-58	0.768658	0.775175	0.445259	Skin_vs_Oesophagus	-0.378554	2.89477e-53	2
Sdcbp2	1.10578e-57	0.260256	0.172523	0.0478281	Skin_vs_Oesophagus	-0.272994	3.42404e-53	1
Cst6	1.71712e-57	0.00506981	0.0232547	0.165628	Skin_vs_Oesophagus	0.841311	5.31707e-53	2
Arf4	1.88504e-57	1.32137	1.46192	1.02468	Skin_vs_Oesophagus	-0.299596	5.83702e-53	2
Nenf	2.13284e-57	1.49983	1.46778	1.22621	Skin_vs_Oesophagus	-0.265905	6.60434e-53	1
Lgals1	4.00256e-57	0.114069	0.250296	0.469325	Skin_vs_Oesophagus	0.669329	1.23939e-52	3
Psca	6.00678e-57	0.339383	0.399344	0.673096	Skin_vs_Oesophagus	0.396101	1.86e-52	1
Gch1	6.30814e-57	0.284994	0.347713	0.0583017	Skin_vs_Oesophagus	-0.295648	1.95332e-52	2
Rbp1	8.14834e-57	1.68475	0.642994	0.967329	Skin_vs_Oesophagus	-0.592889	2.52313e-52	3
Pdia3	1.34495e-56	1.9007	1.88229	1.61403	Skin_vs_Oesophagus	-0.274344	4.16462e-52	2
Tgfb1i1	1.59872e-56	0.217573	0.222147	0.0262552	Skin_vs_Oesophagus	-0.253728	4.95044e-52	1
Pcgf5	2.8196e-56	0.320523	0.469805	0.0883012	Skin_vs_Oesophagus	-0.287949	8.7309e-52	2
Isg20	2.85894e-56	0.530361	1.1286	0.179893	Skin_vs_Oesophagus	-0.47722	8.85272e-52	3
Appl2	4.04534e-56	0.279538	0.336456	0.0586462	Skin_vs_Oesophagus	-0.285485	1.25264e-51	2
Hspa1b	4.50214e-56	0.311076	0.331936	0.59318	Skin_vs_Oesophagus	0.302601	1.39409e-51	2
Ivns1abp	4.77733e-56	0.319006	0.372404	0.618111	Skin_vs_Oesophagus	0.332928	1.4793e-51	2
Lrrfip1	5.29803e-56	1.21504	1.33613	0.867417	Skin_vs_Oesophagus	-0.358455	1.64053e-51	2
Tpm3	5.43031e-56	1.34949	1.27158	1.06045	Skin_vs_Oesophagus	-0.288409	1.6815e-51	1
Capns1	7.90479e-56	1.62669	1.57021	1.35242	Skin_vs_Oesophagus	-0.273871	2.44772e-51	1
Vmp1	8.40553e-56	1.38847	1.29138	1.04226	Skin_vs_Oesophagus	-0.348895	2.60277e-51	1
Pdlim5	1.93878e-55	0.780674	0.702608	0.46717	Skin_vs_Oesophagus	-0.347378	6.00343e-51	2
Ypel3	3.30447e-55	0.432837	0.533316	0.737079	Skin_vs_Oesophagus	0.319928	1.02323e-50	1
Plaur	4.43534e-55	0.238958	0.24317	0.0304323	Skin_vs_Oesophagus	-0.296368	1.3734e-50	2
Rassf7	5.71118e-55	0.570045	0.585664	0.293092	Skin_vs_Oesophagus	-0.314833	1.76847e-50	2
Hsdl2	6.02003e-55	0.169471	0.142325	0.409198	Skin_vs_Oesophagus	0.288522	1.8641e-50	2
Tfrc	8.98463e-55	0.668243	0.392363	0.3572	Skin_vs_Oesophagus	-0.350487	2.78209e-50	2
Trbc2	1.02896e-54	0.204783	0.240589	0.472346	Skin_vs_Oesophagus	0.323764	3.18618e-50	2
F3	1.11176e-54	0.694558	0.606241	0.252637	Skin_vs_Oesophagus	-0.674598	3.44256e-50	2
Eif1b	1.20084e-54	0.798879	1.05371	0.483377	Skin_vs_Oesophagus	-0.344297	3.7184e-50	3
Ece1	1.6552e-54	0.455724	0.332507	0.764968	Skin_vs_Oesophagus	0.313938	5.12534e-50	2
Ndufa11	2.75915e-54	0.949451	0.952938	1.23092	Skin_vs_Oesophagus	0.269391	8.54372e-50	2
Mpp1	3.73236e-54	0.737017	0.69549	1.09128	Skin_vs_Oesophagus	0.374698	1.15572e-49	2
Enpp1	5.43825e-54	0.295634	0.133386	0.0554896	Skin_vs_Oesophagus	-0.334832	1.68395e-49	1
Acsl4	6.9063e-54	0.538198	0.48808	0.246718	Skin_vs_Oesophagus	-0.340529	2.13853e-49	2
Ajuba	6.94988e-54	0.580092	0.49206	0.289892	Skin_vs_Oesophagus	-0.336439	2.15203e-49	1
Ccl2	8.24663e-54	0.0353542	0.0265558	0.230007	Skin_vs_Oesophagus	0.434449	2.55357e-49	2
Ap2m1	1.24568e-53	1.05067	0.877984	0.752174	Skin_vs_Oesophagus	-0.303693	3.85725e-49	1
Col17a1	1.82119e-53	2.12184	2.07165	1.56899	Skin_vs_Oesophagus	-0.341087	5.6393e-49	2
Slc6a6	1.95112e-53	0.44565	0.312381	0.837221	Skin_vs_Oesophagus	0.487387	6.04165e-49	2
Duoxa1	2.16485e-53	0.170022	0.125551	0.401556	Skin_vs_Oesophagus	0.276696	6.70346e-49	2
Rsrp1	2.33487e-53	1.36138	1.11546	1.05139	Skin_vs_Oesophagus	-0.301124	7.22993e-49	1
Fam107b	3.78243e-53	0.307586	0.242139	0.0740357	Skin_vs_Oesophagus	-0.307989	1.17123e-48	1
Pdcd6	7.39932e-53	1.25334	1.31791	0.984128	Skin_vs_Oesophagus	-0.272465	2.2912e-48	2
Lactb2	8.38569e-53	0.458542	0.460361	0.207042	Skin_vs_Oesophagus	-0.29221	2.59663e-48	2
Bach1	8.53278e-53	0.290818	0.345584	0.559384	Skin_vs_Oesophagus	0.298399	2.64218e-48	1
Sap30	9.86735e-53	1.16057	1.09675	0.785096	Skin_vs_Oesophagus	-0.459074	3.05543e-48	2
Hspa1a	1.08911e-52	0.403655	0.495582	0.688922	Skin_vs_Oesophagus	0.284803	3.37242e-48	1
Pitpnc1	1.11101e-52	0.473787	0.460597	0.206386	Skin_vs_Oesophagus	-0.320208	3.44023e-48	2
Vcp	1.20042e-52	1.03217	0.920468	1.32472	Skin_vs_Oesophagus	0.281899	3.7171e-48	2
Comt	1.3726e-52	0.832018	0.801172	0.545095	Skin_vs_Oesophagus	-0.297904	4.25025e-48	2
Myl12b	2.57029e-52	1.17817	0.937264	0.869371	Skin_vs_Oesophagus	-0.30853	7.95891e-48	1
Qsox1	3.86275e-52	0.997605	1.2426	0.649222	Skin_vs_Oesophagus	-0.347942	1.1961e-47	2
Prdm1	4.1311e-52	0.216526	0.210517	0.0241595	Skin_vs_Oesophagus	-0.267472	1.2792e-47	1
Sqle	4.20771e-52	0.873397	0.844664	0.49623	Skin_vs_Oesophagus	-0.416716	1.30292e-47	2
Cnot2	4.57066e-52	0.292733	0.325569	0.538447	Skin_vs_Oesophagus	0.256445	1.41531e-47	1
Cltb	4.87826e-52	0.759904	0.613249	1.13894	Skin_vs_Oesophagus	0.448067	1.51055e-47	2
Ktn1	5.16702e-52	1.64716	1.86344	1.35613	Skin_vs_Oesophagus	-0.294037	1.59997e-47	2
Cdh3	5.52128e-52	0.722312	0.665579	0.425694	Skin_vs_Oesophagus	-0.323814	1.70966e-47	2
Lpar6	1.46352e-51	0.553729	0.471295	0.271066	Skin_vs_Oesophagus	-0.332109	4.53179e-47	1
Clec11a	2.32681e-51	0.288891	0.106498	0.050759	Skin_vs_Oesophagus	-0.338221	7.20496e-47	2
A430105I19Rik	2.48829e-51	0.266752	0.230978	0.0634659	Skin_vs_Oesophagus	-0.260481	7.70498e-47	1
Pi15	2.87767e-51	0.506902	0.542122	0.208335	Skin_vs_Oesophagus	-0.357301	8.91071e-47	2
Rock2	3.58303e-51	1.14207	1.06102	0.834383	Skin_vs_Oesophagus	-0.311687	1.10948e-46	1
Ehd1	3.62596e-51	0.534098	0.52302	0.259304	Skin_vs_Oesophagus	-0.323443	1.12278e-46	2
Hs3st1	5.26366e-51	0.235842	0.292903	0.0245089	Skin_vs_Oesophagus	-0.320801	1.62989e-46	2
Gnai2	5.59398e-51	1.44739	1.42975	1.16408	Skin_vs_Oesophagus	-0.267399	1.73218e-46	1
Krt16	6.10586e-51	0.492676	0.820063	1.35272	Skin_vs_Oesophagus	1.69877	1.89068e-46	3
Smco4	1.97101e-50	0.58617	0.461534	0.319093	Skin_vs_Oesophagus	-0.306932	6.10322e-46	1
Proser2	3.61586e-50	0.45201	0.611783	0.196539	Skin_vs_Oesophagus	-0.30227	1.11965e-45	2
Mvd	3.71953e-50	0.453288	0.452187	0.146036	Skin_vs_Oesophagus	-0.417357	1.15175e-45	2
Tslp	3.98264e-50	0.0255235	0.0271527	0.293006	Skin_vs_Oesophagus	1.16434	1.23322e-45	2
Procr	4.75758e-50	0.308911	0.456563	0.0838153	Skin_vs_Oesophagus	-0.295396	1.47319e-45	2
Slc25a24	6.09903e-50	0.445644	0.374988	0.197863	Skin_vs_Oesophagus	-0.293513	1.88856e-45	1
Vgll4	6.86137e-50	0.622394	0.62426	0.927681	Skin_vs_Oesophagus	0.318362	2.12462e-45	2
Itpk1	1.0289e-49	0.39952	0.566303	0.143299	Skin_vs_Oesophagus	-0.329204	3.18598e-45	2
Cstb	2.11262e-49	2.53127	2.37629	2.22408	Skin_vs_Oesophagus	-0.301292	6.54171e-45	1
Gm47283	2.61047e-49	0.213866	0.168877	0.445554	Skin_vs_Oesophagus	0.269373	8.08332e-45	2
Mphosph6	4.00547e-49	0.600355	0.736767	0.298629	Skin_vs_Oesophagus	-0.375793	1.24029e-44	2
Rap2c	5.73168e-49	0.54809	0.603125	0.276351	Skin_vs_Oesophagus	-0.31779	1.77481e-44	2
Rras	5.91387e-49	1.48456	1.52366	1.17178	Skin_vs_Oesophagus	-0.3083	1.83123e-44	2
Actg1	6.44848e-49	3.88048	4.00288	3.55594	Skin_vs_Oesophagus	-0.261261	1.99677e-44	2
2610528A11Rik	7.29504e-49	2.1039	2.98111	2.68503	Skin_vs_Oesophagus	0.686888	2.25891e-44	2
Zfp36	8.12047e-49	0.709956	0.626285	0.370495	Skin_vs_Oesophagus	-0.415264	2.5145e-44	2
Ifi204	8.17943e-49	0.220992	0.231201	0.0248507	Skin_vs_Oesophagus	-0.286451	2.53276e-44	2
Car13	1.03628e-48	0.723496	0.589157	0.435696	Skin_vs_Oesophagus	-0.331928	3.20884e-44	1
Mbnl2	1.16848e-48	0.994715	1.02343	1.28666	Skin_vs_Oesophagus	0.270574	3.61821e-44	1
Tmbim1	1.61528e-48	0.613457	0.549897	0.351595	Skin_vs_Oesophagus	-0.297633	5.00171e-44	1
Pgap1	1.63543e-48	0.451019	0.239859	0.175647	Skin_vs_Oesophagus	-0.360979	5.06411e-44	2
Col18a1	2.5872e-48	1.32396	1.51751	0.914935	Skin_vs_Oesophagus	-0.335564	8.01127e-44	2
Nxn	2.61945e-48	0.735396	0.800787	1.05152	Skin_vs_Oesophagus	0.340414	8.11111e-44	2
Sdr16c6	3.44837e-48	0.000250317	0	0.122484	Skin_vs_Oesophagus	0.269124	1.06779e-43	2
Plod2	3.69443e-48	0.658615	0.995519	0.343717	Skin_vs_Oesophagus	-0.356892	1.14398e-43	3
Klf6	3.73532e-48	0.982319	0.806781	0.611312	Skin_vs_Oesophagus	-0.429005	1.15664e-43	1
Anxa4	3.78102e-48	1.22111	1.50741	0.944799	Skin_vs_Oesophagus	-0.283451	1.17079e-43	3
Hint2	4.03171e-48	0.270188	0.253494	0.505063	Skin_vs_Oesophagus	0.255472	1.24842e-43	2
Ndufs6	4.42414e-48	0.925251	0.813979	1.1982	Skin_vs_Oesophagus	0.26229	1.36994e-43	2
Cdv3	5.25875e-48	1.33463	1.19126	1.05315	Skin_vs_Oesophagus	-0.286269	1.62837e-43	1
Tnfrsf1a	6.7162e-48	0.391594	0.396829	0.647846	Skin_vs_Oesophagus	0.257287	2.07967e-43	2
Erg28	7.92839e-48	0.857081	0.77893	0.532772	Skin_vs_Oesophagus	-0.40692	2.45503e-43	2
Pgrmc1	3.55179e-47	0.821687	0.894318	0.552496	Skin_vs_Oesophagus	-0.29375	1.09981e-42	2
Ier2	4.02813e-47	1.70825	1.62668	1.34747	Skin_vs_Oesophagus	-0.409793	1.24731e-42	2
Pmvk	4.90754e-47	0.754263	0.700422	0.372071	Skin_vs_Oesophagus	-0.491325	1.51962e-42	2
Ramp1	7.52336e-47	0.262266	0.194378	0.0544538	Skin_vs_Oesophagus	-0.28638	2.32961e-42	1
Bnip3l	8.25232e-47	2.0057	2.37982	1.73382	Skin_vs_Oesophagus	-0.262742	2.55533e-42	3
Hcfc1r1	9.24853e-47	1.66238	1.68157	1.3682	Skin_vs_Oesophagus	-0.294071	2.86381e-42	2
Pfkp	1.22318e-46	1.54627	1.68504	1.24985	Skin_vs_Oesophagus	-0.286167	3.78759e-42	2
Mzt1	1.34402e-46	0.429017	0.452614	0.201412	Skin_vs_Oesophagus	-0.268248	4.16174e-42	2
Dot1l	1.35206e-46	0.368725	0.234934	0.13812	Skin_vs_Oesophagus	-0.288845	4.18664e-42	1
Ndufa1	4.01635e-46	0.661313	0.493277	0.929635	Skin_vs_Oesophagus	0.27586	1.24366e-41	2
Sec61b	8.34825e-46	1.76468	1.85138	1.50927	Skin_vs_Oesophagus	-0.267164	2.58504e-41	2
Egr1	9.3744e-46	1.46353	1.20301	1.03795	Skin_vs_Oesophagus	-0.489578	2.90278e-41	2
Plekhj1	2.19355e-45	0.938265	0.823642	0.684423	Skin_vs_Oesophagus	-0.267071	6.79232e-41	1
Ppfibp1	2.49807e-45	0.794839	0.690393	0.524111	Skin_vs_Oesophagus	-0.295822	7.73529e-41	1
Ifitm3	2.94552e-45	2.77684	2.401	2.33277	Skin_vs_Oesophagus	-0.495223	9.1208e-41	2
Mkrn1	3.89186e-45	0.67426	0.560275	0.401235	Skin_vs_Oesophagus	-0.321547	1.20511e-40	1
Rras2	4.33355e-45	0.510393	0.474024	0.265913	Skin_vs_Oesophagus	-0.279042	1.34188e-40	1
Adamts1	4.5259e-45	0.257057	0.3163	0.0403609	Skin_vs_Oesophagus	-0.337881	1.40145e-40	2
Grina	5.61659e-45	0.328409	0.414507	0.57281	Skin_vs_Oesophagus	0.258711	1.73918e-40	1
Pik3r1	7.02654e-45	0.759387	0.466931	1.1493	Skin_vs_Oesophagus	0.412732	2.17577e-40	3
Gm16136	8.73878e-45	0.163528	0.15374	0.381939	Skin_vs_Oesophagus	0.270932	2.70596e-40	2
Clip1	1.50294e-44	0.272797	0.266001	0.551547	Skin_vs_Oesophagus	0.348234	4.65387e-40	2
Btbd3	1.93758e-44	0.449202	0.400295	0.193716	Skin_vs_Oesophagus	-0.320817	5.99972e-40	2
Rbms1	2.17406e-44	0.964893	1.10862	0.676265	Skin_vs_Oesophagus	-0.311053	6.73197e-40	2
Serpinh1	3.5395e-44	0.834576	0.83003	1.1584	Skin_vs_Oesophagus	0.354534	1.09601e-39	2
Dlk2	3.799e-44	0.26597	0.121392	0.0517943	Skin_vs_Oesophagus	-0.307121	1.17636e-39	1
Stard10	4.14925e-44	0.539093	0.53184	0.800646	Skin_vs_Oesophagus	0.258126	1.28482e-39	2
Tax1bp3	4.50204e-44	0.961003	0.86708	0.68547	Skin_vs_Oesophagus	-0.279457	1.39406e-39	1
Prr13	5.70598e-44	0.841216	0.924585	0.563464	Skin_vs_Oesophagus	-0.30759	1.76686e-39	2
C3	6.04061e-44	0.220413	0.113779	0.0351606	Skin_vs_Oesophagus	-0.266068	1.87047e-39	1
Ifitm2	7.075e-44	2.13647	2.05804	2.42012	Skin_vs_Oesophagus	0.255248	2.19077e-39	2
Fermt1	1.48501e-43	1.08089	1.05505	0.733923	Skin_vs_Oesophagus	-0.396598	4.59835e-39	2
Sertad1	1.63445e-43	0.532854	0.736973	0.285636	Skin_vs_Oesophagus	-0.283109	5.06107e-39	2
Acaa1a	2.67017e-43	0.537172	0.447385	0.306487	Skin_vs_Oesophagus	-0.251205	8.26819e-39	1
Hsd17b12	2.96967e-43	0.945967	1.00985	0.67308	Skin_vs_Oesophagus	-0.295309	9.19559e-39	2
AC149090.1	3.46012e-43	0.500031	0.542493	0.780909	Skin_vs_Oesophagus	0.310661	1.07143e-38	2
Ywhaq	5.78085e-43	1.39556	1.20248	1.14314	Skin_vs_Oesophagus	-0.253497	1.79004e-38	1
Mettl23	8.13117e-43	0.668666	0.624101	0.425952	Skin_vs_Oesophagus	-0.257768	2.51782e-38	1
Vasp	8.23224e-43	0.956638	1.08319	0.692967	Skin_vs_Oesophagus	-0.278546	2.54911e-38	2
S100a14	9.2491e-43	2.47775	2.66497	2.19298	Skin_vs_Oesophagus	-0.327776	2.86398e-38	2
Lama3	1.40216e-42	1.25296	1.42392	0.856872	Skin_vs_Oesophagus	-0.425714	4.34178e-38	2
Cldn7	1.59424e-42	0.274958	0.253848	0.0250594	Skin_vs_Oesophagus	-0.459304	4.93655e-38	2
Lrp1	1.9287e-42	0.472921	0.568528	0.229974	Skin_vs_Oesophagus	-0.293411	5.97221e-38	2
Serp1	3.28544e-42	0.856678	0.992133	0.580791	Skin_vs_Oesophagus	-0.322731	1.01734e-37	2
Tubb4b	4.2055e-42	1.70332	2.08377	1.38715	Skin_vs_Oesophagus	-0.345116	1.30223e-37	3
Mgat4b	6.24495e-42	0.467318	0.510861	0.23595	Skin_vs_Oesophagus	-0.277507	1.93375e-37	2
B4galt1	9.12203e-42	0.535064	0.47235	0.81866	Skin_vs_Oesophagus	0.301019	2.82464e-37	2
Fabp5	9.76883e-42	3.60851	3.58028	4.34298	Skin_vs_Oesophagus	1.12153	3.02492e-37	2
Gale	1.31922e-41	0.308591	0.334578	0.100312	Skin_vs_Oesophagus	-0.266353	4.08498e-37	2
Trim44	1.34607e-41	0.593778	0.492922	0.338937	Skin_vs_Oesophagus	-0.289034	4.1681e-37	1
1110008P14Rik	1.61673e-41	0.369372	0.283422	0.646423	Skin_vs_Oesophagus	0.325992	5.00622e-37	2
Plscr1	1.84991e-41	0.274332	0.221888	0.0801676	Skin_vs_Oesophagus	-0.252221	5.72824e-37	1
Usp3	2.20523e-41	0.39197	0.431775	0.63544	Skin_vs_Oesophagus	0.26265	6.8285e-37	1
Hk2	2.31979e-41	0.578776	0.610312	0.317019	Skin_vs_Oesophagus	-0.311838	7.18323e-37	2
Nop10	2.84963e-41	0.958433	0.832095	1.23831	Skin_vs_Oesophagus	0.255296	8.82388e-37	2
Jarid2	5.45725e-41	0.326889	0.408666	0.564219	Skin_vs_Oesophagus	0.258561	1.68984e-36	1
Swap70	6.9259e-41	0.481255	0.50394	0.242763	Skin_vs_Oesophagus	-0.28395	2.1446e-36	2
Lgmn	7.31561e-41	0.255034	0.485398	0.502172	Skin_vs_Oesophagus	0.309522	2.26528e-36	2
Eif4ebp1	7.65247e-41	1.77989	2.15004	1.50214	Skin_vs_Oesophagus	-0.307516	2.36959e-36	3
Gja1	8.32612e-41	2.00029	2.2288	1.67577	Skin_vs_Oesophagus	-0.265012	2.57818e-36	2
Gm26522	1.03758e-40	0.159913	0.139694	0.370688	Skin_vs_Oesophagus	0.276766	3.21287e-36	2
Galnt3	1.04864e-40	0.433272	0.622324	0.202141	Skin_vs_Oesophagus	-0.281975	3.24711e-36	2
Coq10b	1.30248e-40	0.509374	0.451543	0.273948	Skin_vs_Oesophagus	-0.271299	4.03312e-36	1
Flnb	1.48785e-40	0.804185	0.859665	0.508798	Skin_vs_Oesophagus	-0.321313	4.60713e-36	2
Smo	1.68146e-40	0.550052	0.521867	0.317326	Skin_vs_Oesophagus	-0.264245	5.20663e-36	1
Tuba1b	3.43531e-40	0.82225	1.00961	0.547194	Skin_vs_Oesophagus	-0.308691	1.06374e-35	2
Sfrp1	4.82914e-40	0.168124	0.0832508	0.388432	Skin_vs_Oesophagus	0.283989	1.49534e-35	2
Nfe2l2	8.04698e-40	1.21853	1.03934	0.943492	Skin_vs_Oesophagus	-0.286018	2.49175e-35	1
Arhgef5	8.6216e-40	0.785944	0.624706	0.533122	Skin_vs_Oesophagus	-0.274329	2.66968e-35	1
Ak1	9.82824e-40	0.392655	0.396849	0.658128	Skin_vs_Oesophagus	0.291335	3.04331e-35	2
H2afj	1.23921e-39	1.16556	1.09411	1.43615	Skin_vs_Oesophagus	0.272466	3.83721e-35	2
P3h4	1.38169e-39	0.577386	0.488507	0.332774	Skin_vs_Oesophagus	-0.275309	4.2784e-35	1
Pmepa1	1.48363e-39	1.98568	1.89202	2.3015	Skin_vs_Oesophagus	0.29752	4.59406e-35	2
Tinagl1	3.10851e-39	0.332792	0.377158	0.114185	Skin_vs_Oesophagus	-0.292214	9.62549e-35	2
Smox	4.06479e-39	0.460359	0.751776	0.20634	Skin_vs_Oesophagus	-0.327961	1.25866e-34	3
Aldh2	4.92393e-39	1.34363	0.955597	1.08988	Skin_vs_Oesophagus	-0.278053	1.5247e-34	2
Cacybp	1.73558e-38	0.924453	0.689711	1.20781	Skin_vs_Oesophagus	0.269783	5.37421e-34	3
Calcb	2.03034e-38	0.176731	0.0681941	0.000136946	Skin_vs_Oesophagus	-0.387122	6.28694e-34	2
Col12a1	4.24317e-38	0.409934	0.499364	0.881071	Skin_vs_Oesophagus	0.70573	1.3139e-33	2
Ctsh	4.45876e-38	1.23001	1.82347	0.935959	Skin_vs_Oesophagus	-0.297998	1.38066e-33	3
Atic	4.80878e-38	0.55615	0.380128	0.318373	Skin_vs_Oesophagus	-0.259295	1.48904e-33	1
Zbtb20	5.77586e-38	0.325641	0.148996	0.115319	Skin_vs_Oesophagus	-0.276979	1.7885e-33	1
Crabp2	8.41398e-38	0.246656	0.223882	0.610969	Skin_vs_Oesophagus	0.634343	2.60539e-33	2
Tmprss11g	1.11393e-37	0.449634	0.429507	0.193529	Skin_vs_Oesophagus	-0.332048	3.44928e-33	2
Pof1b	1.39599e-37	0.728909	0.445413	0.447527	Skin_vs_Oesophagus	-0.280343	4.32268e-33	2
Utp14b	1.42452e-37	0.389311	0.289781	0.164148	Skin_vs_Oesophagus	-0.289824	4.41103e-33	1
Cda	2.16459e-37	0.254263	0.220599	0.0586486	Skin_vs_Oesophagus	-0.279383	6.70264e-33	1
Ddhd1	2.49511e-37	0.291287	0.264163	0.0964691	Skin_vs_Oesophagus	-0.257484	7.72611e-33	1
Gtf2e2	2.751e-37	0.815965	1.1467	0.565702	Skin_vs_Oesophagus	-0.290869	8.51848e-33	3
Sgk1	4.94756e-37	0.629583	0.299039	0.969785	Skin_vs_Oesophagus	0.368867	1.53201e-32	3
Prdx5	5.62218e-37	1.47303	1.70111	1.73985	Skin_vs_Oesophagus	0.297054	1.74091e-32	1
Pcyt2	1.20398e-36	0.504985	0.503236	0.263009	Skin_vs_Oesophagus	-0.298213	3.72811e-32	2
Krt18	1.66513e-36	0.279885	0.606708	0.0505707	Skin_vs_Oesophagus	-0.408169	5.15607e-32	3
Phf14	3.36542e-36	0.717696	0.670332	0.487746	Skin_vs_Oesophagus	-0.253723	1.0421e-31	1
Lamc2	3.83825e-36	1.08962	1.42294	0.70784	Skin_vs_Oesophagus	-0.395543	1.18851e-31	3
Gpx2	6.32753e-36	2.08322	1.18565	1.5815	Skin_vs_Oesophagus	-0.302776	1.95932e-31	3
Rap2b	6.92272e-36	0.719202	0.687148	0.472963	Skin_vs_Oesophagus	-0.292516	2.14362e-31	1
Adam8	1.07885e-35	0.31935	0.592876	0.113105	Skin_vs_Oesophagus	-0.277583	3.34067e-31	3
Fdft1	1.76339e-35	0.619641	0.592564	0.342394	Skin_vs_Oesophagus	-0.327034	5.46035e-31	2
Plin2	3.5959e-35	0.667368	0.870289	0.954945	Skin_vs_Oesophagus	0.305397	1.11347e-30	1
Fjx1	4.03718e-35	0.411013	0.27216	0.19672	Skin_vs_Oesophagus	-0.260512	1.25011e-30	1
Eif1a	5.11347e-35	0.952443	0.864102	0.700124	Skin_vs_Oesophagus	-0.258376	1.58339e-30	1
Fam46a	6.51423e-35	0.269756	0.491915	0.527318	Skin_vs_Oesophagus	0.337492	2.01713e-30	2
Cdc42ep3	1.19879e-34	0.563349	0.438489	0.311308	Skin_vs_Oesophagus	-0.299554	3.71206e-30	1
Acat2	2.41174e-34	0.540613	0.52177	0.272939	Skin_vs_Oesophagus	-0.322528	7.46796e-30	2
Prelid2	5.48999e-34	1.21436	1.64492	0.926033	Skin_vs_Oesophagus	-0.283875	1.69998e-29	3
Fbln2	6.20163e-34	0.317373	0.611685	0.626008	Skin_vs_Oesophagus	0.433763	1.92033e-29	2
2011-09-01	1.07706e-33	0.505947	0.554073	0.288274	Skin_vs_Oesophagus	-0.256701	3.33511e-29	2
Krt19	1.51441e-33	0.428393	0.484547	0.0646433	Skin_vs_Oesophagus	-0.904796	4.68938e-29	2
Phip	1.5964e-33	0.688515	0.477829	0.444734	Skin_vs_Oesophagus	-0.270589	4.94326e-29	1
Picalm	2.08132e-33	0.545829	0.68158	0.785815	Skin_vs_Oesophagus	0.253612	6.4448e-29	1
Junb	5.1943e-33	2.29484	2.41642	2.01923	Skin_vs_Oesophagus	-0.285684	1.60841e-28	2
Metap2	6.16555e-33	1.29282	1.16693	1.54629	Skin_vs_Oesophagus	0.280206	1.90916e-28	2
Nsdhl	1.09673e-32	0.467665	0.427016	0.243072	Skin_vs_Oesophagus	-0.271989	3.39603e-28	1
Gls	1.5291e-32	0.615714	0.766328	0.390857	Skin_vs_Oesophagus	-0.260426	4.73485e-28	2
Bhlhe40	2.21754e-32	1.32402	1.32152	1.05853	Skin_vs_Oesophagus	-0.253093	6.86661e-28	2
Aknad1	2.79499e-32	0.453767	0.36255	0.231974	Skin_vs_Oesophagus	-0.281807	8.65468e-28	1
Serpinb1a	2.81359e-32	0.516075	0.7219	0.81801	Skin_vs_Oesophagus	0.334773	8.71228e-28	2
Tmsb10	3.26778e-32	2.46009	3.25312	2.13698	Skin_vs_Oesophagus	-0.355138	1.01187e-27	3
Ckap4	4.38495e-32	0.962266	0.962811	0.726032	Skin_vs_Oesophagus	-0.262042	1.3578e-27	1
Bag2	7.14893e-32	0.524776	0.686699	0.285239	Skin_vs_Oesophagus	-0.308143	2.21367e-27	2
Htra1	7.61902e-32	1.66296	1.4427	1.26264	Skin_vs_Oesophagus	-0.267935	2.35923e-27	1
Arrdc3	1.1283e-31	0.313298	0.25278	0.116214	Skin_vs_Oesophagus	-0.266435	3.49378e-27	1
Jdp2	4.92872e-31	0.31682	0.136191	0.11455	Skin_vs_Oesophagus	-0.281921	1.52618e-26	1
Col8a1	1.07372e-30	0.407086	0.384459	0.174687	Skin_vs_Oesophagus	-0.310712	3.32477e-26	2
Flrt2	6.99436e-30	0.445834	0.381183	0.722167	Skin_vs_Oesophagus	0.341803	2.1658e-25	2
BC037156	7.23131e-30	0.318499	0.489357	0.0229374	Skin_vs_Oesophagus	-1.09562	2.23917e-25	2
Rflnb	8.70259e-30	0.698478	0.470255	1.04278	Skin_vs_Oesophagus	0.423655	2.69476e-25	3
Mgst3	1.18241e-29	0.84746	0.45425	0.571229	Skin_vs_Oesophagus	-0.329021	3.66133e-25	2
Ass1	2.6784e-29	1.08313	1.00501	1.37586	Skin_vs_Oesophagus	0.288418	8.29367e-25	2
S100a8	4.57471e-29	0.0352182	0.0363813	0.190299	Skin_vs_Oesophagus	0.753189	1.41656e-24	2
Meis2	5.8495e-29	0.611496	0.556488	0.373598	Skin_vs_Oesophagus	-0.291067	1.8113e-24	1
Dbi	1.00607e-28	1.82605	1.6537	2.12609	Skin_vs_Oesophagus	0.431644	3.11529e-24	2
P4ha2	1.79161e-28	0.967961	1.30333	0.722068	Skin_vs_Oesophagus	-0.264674	5.54772e-24	3
Btg1	7.03219e-28	1.39002	1.60006	1.15865	Skin_vs_Oesophagus	-0.261238	2.17752e-23	2
Mgst2	8.39363e-28	0.688411	0.400153	0.938765	Skin_vs_Oesophagus	0.28523	2.59909e-23	3
Arhgdib	2.15774e-27	0.333767	0.303453	0.552751	Skin_vs_Oesophagus	0.252485	6.68144e-23	2
Ifrd1	9.59089e-27	0.636583	0.72547	0.417565	Skin_vs_Oesophagus	-0.269627	2.96982e-22	2
Rnd3	1.62215e-26	1.08083	0.999319	0.812922	Skin_vs_Oesophagus	-0.272949	5.02299e-22	1
Dnajb1	1.98195e-26	1.08457	1.0132	0.855473	Skin_vs_Oesophagus	-0.280126	6.13711e-22	1
Fos	2.92786e-26	0.98684	1.10113	0.653544	Skin_vs_Oesophagus	-0.384534	9.06612e-22	2
Prdx4	2.73447e-25	0.50217	0.565365	0.299219	Skin_vs_Oesophagus	-0.250062	8.46728e-21	2
Kitl	1.14239e-24	0.318016	0.24988	0.118797	Skin_vs_Oesophagus	-0.302991	3.53743e-20	1
Crip1	1.32248e-24	0.592655	0.462788	0.339817	Skin_vs_Oesophagus	-0.310938	4.09504e-20	1
Cyr61	1.3405e-24	0.543128	0.555518	0.297216	Skin_vs_Oesophagus	-0.297196	4.15087e-20	2
Gjb4	1.59772e-24	0.462253	0.394218	0.237611	Skin_vs_Oesophagus	-0.310488	4.94734e-20	1
Cpe	2.61903e-24	1.39502	1.79277	1.15046	Skin_vs_Oesophagus	-0.250918	8.10982e-20	3
S100g	3.69156e-24	0.123163	0.0379044	0.00227729	Skin_vs_Oesophagus	-0.344921	1.14309e-19	2
Tnfaip2	4.7422e-24	0.213512	0.0818157	0.0320149	Skin_vs_Oesophagus	-0.380982	1.46842e-19	2
Aldoc	5.46646e-24	0.564907	0.773194	0.359433	Skin_vs_Oesophagus	-0.253821	1.69269e-19	2
Oxct1	8.39112e-24	1.02258	0.642033	1.27301	Skin_vs_Oesophagus	0.253022	2.59831e-19	3
Pdgfa	4.67898e-23	0.73653	0.954002	1.03422	Skin_vs_Oesophagus	0.450607	1.44885e-18	1
4833423E24Rik	1.04507e-22	0.365425	0.109034	0.179017	Skin_vs_Oesophagus	-0.258139	3.23606e-18	2
Mmp13	1.05258e-22	0.0817546	0.586364	0.240148	Skin_vs_Oesophagus	0.446232	3.2593e-18	3
Alcam	1.52335e-22	0.464884	0.549637	0.260006	Skin_vs_Oesophagus	-0.268616	4.71704e-18	2
Rin2	1.25518e-21	0.852835	0.482832	0.637238	Skin_vs_Oesophagus	-0.263463	3.88665e-17	2
Mt1	2.02556e-21	2.89331	3.5305	3.22541	Skin_vs_Oesophagus	0.401636	6.27214e-17	2
Cyba	5.62491e-21	0.257117	0.317194	0.0916824	Skin_vs_Oesophagus	-0.252058	1.74175e-16	2
Mmp3	7.45157e-21	0.028927	0.431306	0.140272	Skin_vs_Oesophagus	0.40068	2.30738e-16	3
Btg2	1.27655e-20	0.791855	0.670247	0.531711	Skin_vs_Oesophagus	-0.352024	3.95284e-16	1
Thbs1	7.63421e-20	0.552015	0.202259	0.865699	Skin_vs_Oesophagus	0.44883	2.36393e-15	3
Glul	2.01766e-19	0.497959	0.0904845	0.288397	Skin_vs_Oesophagus	-0.285122	6.24769e-15	3
Zfand5	2.79516e-19	1.24931	1.19045	1.03706	Skin_vs_Oesophagus	-0.281472	8.65522e-15	1
Pdzk1ip1	7.87151e-19	0.427808	0.346173	0.210681	Skin_vs_Oesophagus	-0.359139	2.43741e-14	2
Lypd3	1.09082e-18	0.435321	0.499287	0.682273	Skin_vs_Oesophagus	0.344357	3.37771e-14	2
Jun	3.52919e-18	2.0939	1.89271	1.81021	Skin_vs_Oesophagus	-0.298302	1.09281e-13	1
Ces2g	1.48425e-17	0.48993	0.526999	0.294356	Skin_vs_Oesophagus	-0.268655	4.59597e-13	2
Cald1	9.90288e-16	0.967968	1.24977	1.27632	Skin_vs_Oesophagus	0.331289	3.06643e-11	1
Id2	1.2627e-12	0.613752	0.682905	0.405395	Skin_vs_Oesophagus	-0.321768	3.90995e-08	2
Cebpd	2.73194e-11	0.586262	0.366253	0.373548	Skin_vs_Oesophagus	-0.369447	8.45945e-07	2
Tacstd2	2.94395e-11	0.989912	0.752289	1.19722	Skin_vs_Oesophagus	0.250693	9.11595e-07	2
Fgfbp1	2.47372e-10	1.55844	2.43831	1.84925	Skin_vs_Oesophagus	0.300961	7.65986e-06	3
Dusp1	6.30573e-07	0.427426	0.572837	0.274149	Skin_vs_Oesophagus	-0.276617	0.0195257	2
Krt10	1.50816e-06	0.143918	0.133802	0.318553	Skin_vs_Oesophagus	0.761137	0.0467	2
Acta2	2.96787e-06	0.261612	0.234607	0.429809	Skin_vs_Oesophagus	0.532403	0.0919002	2
Nfkbia	4.14792e-06	1.2003	1.37734	1.03171	Skin_vs_Oesophagus	-0.281302	0.12844	2
Sprr1a	0.000203034	0.356972	0.410475	0.21274	Skin_vs_Oesophagus	-0.41672	1	2
Krt6b	0.0153721	0.185648	0.196991	0.220365	Skin_vs_Oesophagus	0.460161	1	2
S100a9	0.0198853	0.0739724	0.0620276	0.111899	Skin_vs_Oesophagus	0.412545	1	2
Ppbp	0.0540202	0.348681	0.329627	0.300914	Skin_vs_Oesophagus	-0.256266	1	2
Ltf	0.0712818	0.711906	0.399186	0.473742	Skin_vs_Oesophagus	-0.909954	1	2
Dapl1	0.615618	0.182706	0.0311015	0.268728	Skin_vs_Oesophagus	0.277069	1	2
Bsg	7.51522e-142	3.24499	3.92025	2.58762	TC_vs_Oesophagus	0.648994	2.32709e-137	3
Fau	8.15425e-140	4.36145	4.77048	4.52967	TC_vs_Oesophagus	0.406179	2.52496e-135	1
Espn	1.27644e-134	0.458764	1.54109	0.444358	TC_vs_Oesophagus	1.0305	3.9525e-130	2
Pgf	8.17957e-129	0.0993255	0.95889	0.386243	TC_vs_Oesophagus	1.39083	2.5328e-124	3
Ucp2	2.58948e-126	1.81676	0.940536	1.70038	TC_vs_Oesophagus	-0.841204	8.01832e-122	2
Tmsb10	1.42104e-125	2.46009	3.25312	2.13698	TC_vs_Oesophagus	0.704368	4.40026e-121	3
Aldoa	8.88287e-124	3.29064	3.67431	3.19043	TC_vs_Oesophagus	0.366444	2.75058e-119	2
Gapdh	1.91581e-122	4.07447	4.56526	3.61595	TC_vs_Oesophagus	0.436574	5.9323e-118	3
Golim4	8.48595e-102	1.26518	0.516046	0.836833	TC_vs_Oesophagus	-0.821088	2.62768e-97	3
Higd1a	1.52681e-100	2.33236	2.9506	2.36941	TC_vs_Oesophagus	0.549476	4.72777e-96	2
Ero1l	5.05999e-100	2.12596	3.11982	0.909323	TC_vs_Oesophagus	0.870122	1.56683e-95	3
Ctsh	4.11462e-99	1.23001	1.82347	0.935959	TC_vs_Oesophagus	0.560731	1.27409e-94	3
Fxyd3	2.48067e-97	2.93464	2.29058	2.77244	TC_vs_Oesophagus	-0.653599	7.68139e-93	2
Pgam1	8.37554e-89	2.87242	3.21455	2.75296	TC_vs_Oesophagus	0.313812	2.59349e-84	2
Egln3	1.80332e-88	2.15845	2.7609	1.28985	TC_vs_Oesophagus	0.495875	5.58399e-84	3
Ndrg1	5.84817e-86	1.9941	2.66661	1.28213	TC_vs_Oesophagus	0.583399	1.81089e-81	3
2610528A11Rik	6.22594e-86	2.1039	2.98111	2.68503	TC_vs_Oesophagus	0.700739	1.92786e-81	2
Basp1	3.75155e-85	0.841244	1.8046	1.49696	TC_vs_Oesophagus	0.88288	1.16167e-80	3
Wfdc18	6.48626e-85	1.73217	0.315123	0.30571	TC_vs_Oesophagus	-2.18988	2.00847e-80	2
H2-Ab1	9.57053e-85	1.29979	1.93972	0.412576	TC_vs_Oesophagus	0.607557	2.96352e-80	3
1810037I17Rik	1.1352e-83	2.18724	2.6662	1.78011	TC_vs_Oesophagus	0.436506	3.51513e-79	3
Rbp1	1.50771e-83	1.68475	0.642994	0.967329	TC_vs_Oesophagus	-1.14719	4.66862e-79	3
Cdkn1a	4.80813e-83	1.06395	1.90735	0.874799	TC_vs_Oesophagus	0.674509	1.48884e-78	2
Selenbp1	1.15783e-82	1.04706	1.76754	0.477411	TC_vs_Oesophagus	0.660729	3.58521e-78	3
H2-K1	1.39963e-82	1.86827	2.42837	1.71051	TC_vs_Oesophagus	0.508949	4.33395e-78	2
Gpx2	4.18856e-81	2.08322	1.18565	1.5815	TC_vs_Oesophagus	-0.774272	1.29699e-76	3
Mmp13	5.14494e-81	0.0817546	0.586364	0.240148	TC_vs_Oesophagus	1.12835	1.59313e-76	3
Isg20	1.29308e-78	0.530361	1.1286	0.179893	TC_vs_Oesophagus	0.582126	4.00403e-74	3
Ndufv3	1.2895e-76	1.2385	1.67157	1.20295	TC_vs_Oesophagus	0.397815	3.99294e-72	2
H2-Q7	1.00177e-75	0.166332	0.597507	0.112104	TC_vs_Oesophagus	0.550502	3.10197e-71	2
Ptma	2.44556e-74	3.41376	2.98417	3.50872	TC_vs_Oesophagus	-0.399669	7.57267e-70	2
Bnip3	9.43113e-71	1.94787	2.41315	1.25211	TC_vs_Oesophagus	0.408636	2.92035e-66	3
Npc2	7.95797e-70	1.56161	2.00076	1.90642	TC_vs_Oesophagus	0.457676	2.46419e-65	2
Tmem176b	1.07137e-69	1.81662	1.07662	1.23248	TC_vs_Oesophagus	-0.744557	3.31749e-65	2
Bnip3l	1.61182e-67	2.0057	2.37982	1.73382	TC_vs_Oesophagus	0.321611	4.99101e-63	3
Hmgn1	1.67775e-67	2.2112	1.78079	2.21932	TC_vs_Oesophagus	-0.377334	5.19514e-63	2
B2m	9.14109e-67	0.709674	1.26883	1.37222	TC_vs_Oesophagus	0.562582	2.83054e-62	2
Aldh1l2	1.0862e-66	0.138609	0.502659	0.0455762	TC_vs_Oesophagus	0.480425	3.36341e-62	2
Kif21a	1.31122e-65	1.51342	0.949997	0.516056	TC_vs_Oesophagus	-0.572808	4.0602e-61	3
Reep5	4.35691e-64	2.11749	1.73136	2.117	TC_vs_Oesophagus	-0.367153	1.34912e-59	2
Dst	1.13107e-63	1.58747	0.961986	1.30488	TC_vs_Oesophagus	-0.698864	3.50237e-59	2
Tmem176a	2.12819e-62	1.7281	1.0822	0.90146	TC_vs_Oesophagus	-0.681469	6.58994e-58	2
Tkt	2.24629e-62	2.3655	1.96682	1.69665	TC_vs_Oesophagus	-0.356336	6.95563e-58	3
Fgfbp1	3.35363e-62	1.55844	2.43831	1.84925	TC_vs_Oesophagus	0.705023	1.03845e-57	3
Krt5	3.7927e-62	3.85752	3.05296	4.29667	TC_vs_Oesophagus	-0.485024	1.17441e-57	3
Emp2	6.18935e-62	1.73514	2.16802	1.51377	TC_vs_Oesophagus	0.410519	1.91653e-57	2
Gclm	1.11927e-61	1.48896	0.817565	0.928984	TC_vs_Oesophagus	-0.660956	3.46581e-57	2
Sra1	8.09593e-61	1.03994	1.43062	0.957508	TC_vs_Oesophagus	0.379301	2.5069e-56	2
Slc2a1	7.42311e-60	2.10126	2.547	2.2843	TC_vs_Oesophagus	0.381408	2.29857e-55	1
Adm2	4.4716e-59	0.373235	0.751408	0.227403	TC_vs_Oesophagus	0.395314	1.38463e-54	2
Krt13	4.75108e-59	2.07668	1.10671	0.51152	TC_vs_Oesophagus	-0.859404	1.47117e-54	3
Ddit4	2.12219e-58	1.47994	2.01931	1.499	TC_vs_Oesophagus	0.452531	6.57137e-54	2
Krt15	2.35239e-57	2.34464	1.22277	0.88176	TC_vs_Oesophagus	-1.01469	7.28418e-53	3
Nme1	2.45698e-57	1.0539	0.601673	1.17479	TC_vs_Oesophagus	-0.468648	7.60803e-53	2
Mmp3	9.21787e-57	0.028927	0.431306	0.140272	TC_vs_Oesophagus	1.39786	2.85431e-52	3
Sprr2h	1.43384e-56	0.0834849	0.407421	0.183844	TC_vs_Oesophagus	0.56226	4.43987e-52	2
Rgcc	1.4982e-56	0.0810062	0.337549	0.189906	TC_vs_Oesophagus	0.349856	4.63916e-52	1
Pnp	7.13259e-56	1.00042	0.581605	0.496365	TC_vs_Oesophagus	-0.423752	2.20861e-51	2
Emb	9.11376e-56	0.829934	0.350832	1.00363	TC_vs_Oesophagus	-0.589591	2.82207e-51	2
Cited1	1.09258e-55	0.15693	0.612432	0.0356166	TC_vs_Oesophagus	0.751581	3.38319e-51	2
Prelid2	4.54651e-55	1.21436	1.64492	0.926033	TC_vs_Oesophagus	0.361048	1.40783e-50	3
Cpne8	1.31259e-54	0.910311	0.475493	0.945338	TC_vs_Oesophagus	-0.476383	4.06444e-50	2
Ier3ip1	1.87313e-54	0.949485	1.32422	0.883961	TC_vs_Oesophagus	0.353114	5.80014e-50	2
BC100530	3.55684e-54	0.400484	1.46389	3.97401	TC_vs_Oesophagus	2.33658	1.10138e-49	3
Acp5	1.0208e-53	1.14293	1.55848	1.29286	TC_vs_Oesophagus	0.409231	3.1609e-49	1
Dmkn	1.07289e-53	0.84041	1.61127	2.82824	TC_vs_Oesophagus	0.921062	3.3222e-49	3
Glul	1.96871e-53	0.497959	0.0904845	0.288397	TC_vs_Oesophagus	-0.618534	6.0961e-49	3
Slc16a3	5.50025e-53	1.30408	1.73711	1.30269	TC_vs_Oesophagus	0.386733	1.70315e-48	2
Mxi1	9.37341e-53	0.818998	1.24216	0.677466	TC_vs_Oesophagus	0.403445	2.90248e-48	2
Mdh1	6.5653e-52	1.27003	0.878538	1.24776	TC_vs_Oesophagus	-0.384666	2.03294e-47	2
Apobec1	1.24217e-51	0.509982	0.176365	0.156524	TC_vs_Oesophagus	-0.390713	3.84639e-47	2
Polr1d	1.66862e-51	1.98286	2.28733	1.96078	TC_vs_Oesophagus	0.306281	5.16689e-47	2
Aldh2	4.1423e-51	1.34363	0.955597	1.08988	TC_vs_Oesophagus	-0.387123	1.28266e-46	2
Sec61g	6.01834e-51	1.90052	2.21288	1.6102	TC_vs_Oesophagus	0.292811	1.86358e-46	3
Fhl2	1.90129e-50	0.719048	1.14119	1.13668	TC_vs_Oesophagus	0.414409	5.88735e-46	2
Trappc6a	2.4183e-50	1.41772	1.72789	1.44598	TC_vs_Oesophagus	0.293304	7.48826e-46	2
Ccnd2	6.52936e-50	1.0171	1.67127	0.469821	TC_vs_Oesophagus	0.674147	2.02181e-45	3
Atp1b3	7.11501e-50	1.45632	0.964149	1.98746	TC_vs_Oesophagus	-0.502923	2.20316e-45	3
Eif2s2	2.92457e-49	1.93355	2.27112	2.0242	TC_vs_Oesophagus	0.347303	9.05592e-45	2
Pglyrp1	3.31716e-48	0.683214	1.28915	0.0916111	TC_vs_Oesophagus	0.650386	1.02716e-43	3
Atpif1	1.03547e-47	2.28846	1.99943	2.25782	TC_vs_Oesophagus	-0.285616	3.20633e-43	1
Ostf1	1.23057e-47	1.41889	1.7465	1.26219	TC_vs_Oesophagus	0.303412	3.81045e-43	2
Slc25a4	2.00766e-47	1.26775	0.885246	1.19962	TC_vs_Oesophagus	-0.36161	6.21673e-43	2
Siva1	2.21771e-47	0.751572	0.388768	0.626175	TC_vs_Oesophagus	-0.398347	6.86714e-43	2
Ncl	3.66707e-47	1.97476	1.59094	2.03709	TC_vs_Oesophagus	-0.398057	1.13551e-42	2
Syce2	3.76482e-47	0.359639	0.68695	0.227457	TC_vs_Oesophagus	0.339919	1.16578e-42	2
Fam162a	1.53661e-46	3.62571	3.94289	3.61146	TC_vs_Oesophagus	0.296786	4.75811e-42	2
Mt1	2.09488e-46	2.89331	3.5305	3.22541	TC_vs_Oesophagus	0.632606	6.48681e-42	2
Far1	4.58645e-46	0.737244	0.401515	0.224488	TC_vs_Oesophagus	-0.373495	1.42019e-41	2
Cd81	7.82471e-46	1.83179	2.13002	1.86433	TC_vs_Oesophagus	0.269673	2.42292e-41	1
Nfix	3.02758e-45	0.861212	0.506266	1.01674	TC_vs_Oesophagus	-0.374219	9.37491e-41	2
Rab24	4.48049e-45	1.02422	1.36277	1.11364	TC_vs_Oesophagus	0.304834	1.38738e-40	1
Clip4	5.34216e-45	0.552938	0.194494	0.462964	TC_vs_Oesophagus	-0.463124	1.6542e-40	2
Ak3	7.14188e-45	0.560771	0.25197	0.0697416	TC_vs_Oesophagus	-0.34771	2.21148e-40	2
Ehf	1.77278e-44	1.60127	1.0571	0.521151	TC_vs_Oesophagus	-0.448551	5.48942e-40	3
Dhrs3	1.94787e-44	1.21383	0.795412	0.477283	TC_vs_Oesophagus	-0.368253	6.03159e-40	3
Pthlh	1.99693e-44	0.843089	1.43606	0.116823	TC_vs_Oesophagus	0.6299	6.1835e-40	3
Cd63	5.19777e-44	1.89792	2.2225	2.05655	TC_vs_Oesophagus	0.298394	1.60949e-39	1
Kctd11	5.22335e-44	0.560439	0.9518	0.204382	TC_vs_Oesophagus	0.399138	1.61741e-39	3
Vdac1	9.01886e-44	1.67205	2.00573	1.65656	TC_vs_Oesophagus	0.332009	2.79269e-39	2
Oxct1	1.03164e-43	1.02258	0.642033	1.27301	TC_vs_Oesophagus	-0.402949	3.19446e-39	3
Atp5b	1.21856e-43	2.06569	1.80532	2.20631	TC_vs_Oesophagus	-0.256747	3.77326e-39	2
Flrt3	1.29649e-43	0.389602	0.739759	0.327749	TC_vs_Oesophagus	0.372946	4.01458e-39	2
Eif4ebp1	2.04449e-43	1.77989	2.15004	1.50214	TC_vs_Oesophagus	0.339815	6.33077e-39	3
Slc25a5	4.73805e-43	1.59593	1.24902	1.82482	TC_vs_Oesophagus	-0.345805	1.46714e-38	2
S100a4	5.74987e-43	0.770587	0.243481	0.0677428	TC_vs_Oesophagus	-0.835568	1.78045e-38	3
Eya2	9.50038e-43	0.459108	0.174002	0.171645	TC_vs_Oesophagus	-0.336933	2.94179e-38	2
F11r	1.95229e-42	1.21529	1.54282	0.894074	TC_vs_Oesophagus	0.332316	6.04525e-38	3
Ddx5	3.23776e-42	2.05054	1.78836	2.04665	TC_vs_Oesophagus	-0.264609	1.00257e-37	1
Hspd1	5.65998e-42	1.41477	1.03635	1.63452	TC_vs_Oesophagus	-0.373978	1.75261e-37	2
Efemp1	5.84887e-42	0.435694	0.1237	0.0699496	TC_vs_Oesophagus	-0.417343	1.8111e-37	2
Pitx1	7.52055e-42	1.69984	1.22774	0.175106	TC_vs_Oesophagus	-0.361648	2.32874e-37	3
Pold4	1.07242e-41	1.11915	1.48991	0.704537	TC_vs_Oesophagus	0.354856	3.32074e-37	3
Mgst3	1.47399e-41	0.84746	0.45425	0.571229	TC_vs_Oesophagus	-0.441796	4.5642e-37	2
Ier5	2.55179e-41	0.536423	0.88396	0.897818	TC_vs_Oesophagus	0.358103	7.90161e-37	2
Cpe	2.6276e-41	1.39502	1.79277	1.15046	TC_vs_Oesophagus	0.381869	8.13635e-37	3
Rnf126	3.25747e-41	0.682679	1.00363	0.668716	TC_vs_Oesophagus	0.311489	1.00867e-36	2
Hspe1	8.6604e-41	1.89906	1.58593	2.15444	TC_vs_Oesophagus	-0.306881	2.68169e-36	2
Rin2	9.8397e-41	0.852835	0.482832	0.637238	TC_vs_Oesophagus	-0.410972	3.04686e-36	2
Atp1a1	1.96894e-40	1.57329	1.1589	2.17401	TC_vs_Oesophagus	-0.403084	6.09682e-36	3
Eid1	3.48414e-40	0.974069	1.34505	0.783758	TC_vs_Oesophagus	0.377434	1.07886e-35	2
Upp1	5.99471e-40	0.733041	1.23109	0.0859885	TC_vs_Oesophagus	0.462762	1.85626e-35	3
2010111I01Rik	8.42915e-40	1.33213	0.928881	1.5211	TC_vs_Oesophagus	-0.397524	2.61009e-35	2
Ptges	8.59781e-40	1.03992	1.43216	0.440526	TC_vs_Oesophagus	0.348962	2.66231e-35	3
Crip2	1.0628e-39	1.07814	0.660387	0.276321	TC_vs_Oesophagus	-0.401035	3.29095e-35	3
Akr1b8	3.12475e-39	0.439446	0.756075	0.603725	TC_vs_Oesophagus	0.323742	9.67578e-35	1
Palmd	8.6621e-39	0.437584	0.14541	1.02469	TC_vs_Oesophagus	-0.365084	2.68222e-34	3
Il24	1.27074e-38	0.00459558	0.157217	0.148692	TC_vs_Oesophagus	0.397594	3.93484e-34	1
Tnfrsf23	3.11425e-38	0.270243	0.567346	0.197878	TC_vs_Oesophagus	0.349665	9.64327e-34	2
Tubb4b	1.03079e-37	1.70332	2.08377	1.38715	TC_vs_Oesophagus	0.38109	3.19184e-33	3
Aplp2	1.22053e-37	1.79467	2.21143	1.60311	TC_vs_Oesophagus	0.365153	3.77937e-33	2
Trim29	1.43947e-37	1.03717	0.720076	1.47805	TC_vs_Oesophagus	-0.34804	4.45731e-33	3
Cst3	1.92068e-37	1.54177	1.878	2.57755	TC_vs_Oesophagus	0.362536	5.9474e-33	3
P4ha2	2.2943e-37	0.967961	1.30333	0.722068	TC_vs_Oesophagus	0.303588	7.10429e-33	3
Ptprs	4.25423e-37	0.63067	0.345253	0.3905	TC_vs_Oesophagus	-0.325369	1.31732e-32	1
Wfdc2	5.5535e-37	2.1067	1.48252	0.198846	TC_vs_Oesophagus	-0.487549	1.71964e-32	3
Impdh2	1.96438e-36	0.912752	0.579325	1.09247	TC_vs_Oesophagus	-0.356988	6.0827e-32	2
Sat1	2.93e-36	1.32094	1.73655	1.40767	TC_vs_Oesophagus	0.453724	9.07276e-32	2
Cuedc2	4.1098e-36	0.398506	0.161115	0.300639	TC_vs_Oesophagus	-0.281025	1.2726e-31	1
Ier3	4.38156e-36	1.66759	2.17523	1.07156	TC_vs_Oesophagus	0.378762	1.35675e-31	3
Ltbp4	5.71164e-36	0.763616	0.442388	0.266913	TC_vs_Oesophagus	-0.374882	1.76861e-31	2
Fstl3	6.31466e-36	0.234194	0.501869	0.149378	TC_vs_Oesophagus	0.325431	1.95534e-31	2
Set	7.67715e-36	1.73606	1.44409	1.8252	TC_vs_Oesophagus	-0.279699	2.37723e-31	2
Gtf2e2	9.85093e-36	0.815965	1.1467	0.565702	TC_vs_Oesophagus	0.329627	3.05034e-31	3
Sesn3	1.26817e-35	0.461649	0.177992	0.277068	TC_vs_Oesophagus	-0.362597	3.92688e-31	1
Cct3	1.32112e-35	0.949651	0.657433	1.09913	TC_vs_Oesophagus	-0.307454	4.09084e-31	2
Urah	1.52083e-35	1.81859	2.13886	1.66502	TC_vs_Oesophagus	0.285827	4.70925e-31	2
Mt2	1.71635e-35	1.28738	1.87205	1.95685	TC_vs_Oesophagus	0.627201	5.31469e-31	2
Adgrl2	3.34868e-35	0.467852	0.191968	0.436463	TC_vs_Oesophagus	-0.346459	1.03692e-30	2
Mgst2	3.59471e-35	0.688411	0.400153	0.938765	TC_vs_Oesophagus	-0.315492	1.1131e-30	3
Anxa4	9.39048e-35	1.22111	1.50741	0.944799	TC_vs_Oesophagus	0.282843	2.90776e-30	3
Hmgn3	1.01151e-34	0.508043	0.236265	0.141546	TC_vs_Oesophagus	-0.321324	3.13213e-30	2
Gbe1	1.43102e-34	0.395199	0.685341	0.0859133	TC_vs_Oesophagus	0.310473	4.43115e-30	3
Nt5dc2	2.18792e-34	0.454189	0.832401	1.30703	TC_vs_Oesophagus	0.475062	6.77489e-30	3
Celsr2	2.24686e-34	0.634576	0.345797	0.516614	TC_vs_Oesophagus	-0.326451	6.95741e-30	1
Stc2	2.68712e-34	0.0722424	0.246772	0.17395	TC_vs_Oesophagus	0.253404	8.32066e-30	1
Adm	2.76799e-34	0.951888	1.49269	0.225345	TC_vs_Oesophagus	0.53929	8.57109e-30	3
Csrp2	3.6256e-34	1.10616	0.698821	0.299877	TC_vs_Oesophagus	-0.492441	1.12267e-29	3
Mmp9	4.11832e-34	0.026777	0.187186	0.142603	TC_vs_Oesophagus	0.358213	1.27524e-29	1
Tmed3	5.00574e-34	0.947611	1.23639	0.786487	TC_vs_Oesophagus	0.285566	1.55003e-29	2
Snrpb	8.46244e-34	1.37398	1.11448	1.31717	TC_vs_Oesophagus	-0.256238	2.62039e-29	1
Kctd1	1.65748e-33	0.435275	0.186653	0.45311	TC_vs_Oesophagus	-0.292605	5.13238e-29	2
Smox	2.15324e-33	0.460359	0.751776	0.20634	TC_vs_Oesophagus	0.282292	6.66752e-29	3
Hnrnpab	2.41957e-33	1.55393	1.2741	1.53888	TC_vs_Oesophagus	-0.275402	7.49219e-29	1
Cyb5a	2.46559e-33	1.04691	0.745589	1.51409	TC_vs_Oesophagus	-0.311297	7.63469e-29	3
Adam8	3.58579e-33	0.31935	0.592876	0.113105	TC_vs_Oesophagus	0.302062	1.11034e-28	3
Pde7a	6.64121e-33	0.746128	0.459438	0.519062	TC_vs_Oesophagus	-0.310071	2.05645e-28	1
Itpr2	7.37962e-33	0.544556	0.26107	0.507291	TC_vs_Oesophagus	-0.345095	2.2851e-28	2
Sgk1	8.48318e-33	0.629583	0.299039	0.969785	TC_vs_Oesophagus	-0.423193	2.62682e-28	3
Ranbp1	1.32132e-32	1.11511	0.787766	1.258	TC_vs_Oesophagus	-0.355487	4.09147e-28	2
Id1	2.9691e-32	0.597399	0.203274	0.755536	TC_vs_Oesophagus	-0.60682	9.19383e-28	2
4833423E24Rik	7.0228e-32	0.365425	0.109034	0.179017	TC_vs_Oesophagus	-0.354609	2.17461e-27	2
Hnrnpa2b1	7.06055e-32	1.92305	1.67307	1.96568	TC_vs_Oesophagus	-0.252549	2.1863e-27	2
Nrip1	7.44212e-32	1.7727	1.46267	1.1333	TC_vs_Oesophagus	-0.318075	2.30445e-27	3
Ndrg2	1.30241e-31	0.325557	0.574644	0.42374	TC_vs_Oesophagus	0.269731	4.0329e-27	1
Hilpda	3.2173e-31	0.620087	0.980022	0.258963	TC_vs_Oesophagus	0.38331	9.96236e-27	3
Klk8	3.26481e-31	0.178287	0.449745	0.581724	TC_vs_Oesophagus	0.392001	1.01095e-26	2
Chl1	4.78255e-31	0.705267	0.386733	0.518569	TC_vs_Oesophagus	-0.377593	1.48092e-26	1
Nfic	4.95259e-31	0.578877	0.311556	0.457574	TC_vs_Oesophagus	-0.312017	1.53357e-26	1
P4hb	5.89854e-31	1.27477	1.57742	0.859231	TC_vs_Oesophagus	0.289223	1.82648e-26	3
Fxyd4	8.57819e-31	0.669916	1.11878	0.807527	TC_vs_Oesophagus	0.483965	2.65624e-26	2
Arhgap29	1.28808e-30	0.407909	0.676608	0.288925	TC_vs_Oesophagus	0.276735	3.98855e-26	2
Abracl	1.46499e-30	1.75229	2.03292	1.77624	TC_vs_Oesophagus	0.274824	4.53634e-26	2
Tfrc	1.635e-30	0.668243	0.392363	0.3572	TC_vs_Oesophagus	-0.303765	5.06277e-26	2
Serpinb6a	2.57584e-30	1.57561	1.86523	1.43505	TC_vs_Oesophagus	0.273292	7.9761e-26	2
Tmigd1	3.02873e-30	0.393306	0.688355	0.0519852	TC_vs_Oesophagus	0.305789	9.37846e-26	3
Plod2	3.28542e-30	0.658615	0.995519	0.343717	TC_vs_Oesophagus	0.361282	1.01733e-25	3
Gda	3.42001e-30	0.562567	0.273367	0.125263	TC_vs_Oesophagus	-0.347407	1.059e-25	2
BC117090	3.4871e-30	0.0217242	0.192114	0.59478	TC_vs_Oesophagus	0.377122	1.07978e-25	3
Barx2	5.63104e-30	1.02929	0.689107	0.392321	TC_vs_Oesophagus	-0.315559	1.74365e-25	3
Tshz2	6.18919e-30	0.502605	0.248646	0.304901	TC_vs_Oesophagus	-0.301226	1.91648e-25	1
Nap1l1	1.02069e-29	1.30094	1.01449	1.28442	TC_vs_Oesophagus	-0.295856	3.16056e-25	2
Trib3	1.25496e-29	0.0879153	0.271447	0.0836911	TC_vs_Oesophagus	0.267456	3.88599e-25	2
Plec	1.95275e-29	1.28383	0.988379	0.917741	TC_vs_Oesophagus	-0.299937	6.04669e-25	2
Etl4	2.20058e-29	0.556117	0.304993	0.443703	TC_vs_Oesophagus	-0.296968	6.81409e-25	1
Thbs1	2.4438e-29	0.552015	0.202259	0.865699	TC_vs_Oesophagus	-0.527826	7.56724e-25	3
H2-D1	2.7373e-29	1.49602	1.81882	1.71011	TC_vs_Oesophagus	0.326337	8.47605e-25	1
Stra6	4.10318e-29	0.470841	0.22244	0.118835	TC_vs_Oesophagus	-0.291184	1.27055e-24	2
Cldnd1	6.04844e-29	1.14358	1.41944	1.08984	TC_vs_Oesophagus	0.267788	1.8729e-24	2
Anxa8	1.27618e-28	1.34721	0.945789	2.03274	TC_vs_Oesophagus	-0.388232	3.95168e-24	3
Ugp2	1.36244e-28	0.620652	0.875656	0.723925	TC_vs_Oesophagus	0.261478	4.21881e-24	1
Mgarp	1.40744e-28	0.48316	0.784305	0.458723	TC_vs_Oesophagus	0.316369	4.35814e-24	2
Hmgb1	1.80623e-28	1.89147	1.64625	1.99391	TC_vs_Oesophagus	-0.253624	5.593e-24	2
Atp5g1	2.17649e-28	1.50834	1.25665	1.81487	TC_vs_Oesophagus	-0.254894	6.7395e-24	3
Prnp	2.32102e-28	0.49584	0.751011	0.665172	TC_vs_Oesophagus	0.256417	7.18703e-24	1
Bzw2	2.61316e-28	0.650232	0.388815	1.03742	TC_vs_Oesophagus	-0.290939	8.09165e-24	3
Rnf186	2.7493e-28	0.0275374	0.175009	0.000527624	TC_vs_Oesophagus	0.267487	8.51321e-24	2
Lgmn	3.12724e-28	0.255034	0.485398	0.502172	TC_vs_Oesophagus	0.278277	9.6835e-24	2
Ctgf	3.68882e-28	0.401223	0.0793274	0.0166787	TC_vs_Oesophagus	-0.577061	1.14224e-23	2
Prmt1	5.09984e-28	0.928773	0.656195	1.02872	TC_vs_Oesophagus	-0.265911	1.57916e-23	2
Me2	6.91575e-28	0.117359	0.320917	0.0758194	TC_vs_Oesophagus	0.286299	2.14146e-23	2
Zfp36l1	8.41139e-28	1.42051	1.12153	1.21135	TC_vs_Oesophagus	-0.332585	2.60459e-23	1
Uqcrc1	9.25304e-28	1.45355	1.15297	1.27285	TC_vs_Oesophagus	-0.286028	2.8652e-23	1
Rassf10	1.134e-27	0.309821	0.0858215	0.405338	TC_vs_Oesophagus	-0.316321	3.51143e-23	2
Sema3d	1.54303e-27	0.289305	0.0520037	0.00417176	TC_vs_Oesophagus	-0.405356	4.77799e-23	2
Eva1c	1.57135e-27	0.503599	0.259411	0.17568	TC_vs_Oesophagus	-0.280654	4.86568e-23	2
Psmd8	1.93652e-27	1.20321	1.4663	1.23925	TC_vs_Oesophagus	0.27051	5.99643e-23	2
Gsta3	3.39361e-27	0.350919	0.114905	0.0363292	TC_vs_Oesophagus	-0.332419	1.05083e-22	2
Igfbp7	4.56813e-27	1.32419	0.932078	0.761558	TC_vs_Oesophagus	-0.356324	1.41452e-22	2
Tuba4a	6.20957e-27	0.873362	1.16767	1.13486	TC_vs_Oesophagus	0.299574	1.92279e-22	1
Agpat5	8.6873e-27	0.507046	0.757347	0.379738	TC_vs_Oesophagus	0.250126	2.69002e-22	2
Krt18	1.34793e-26	0.279885	0.606708	0.0505707	TC_vs_Oesophagus	0.498493	4.17387e-22	3
Atxn10	1.9499e-26	0.678599	0.43935	0.539056	TC_vs_Oesophagus	-0.268628	6.03786e-22	1
Pof1b	2.99257e-26	0.728909	0.445413	0.447527	TC_vs_Oesophagus	-0.320877	9.2665e-22	2
Knop1	3.49771e-26	0.88099	0.625582	0.672366	TC_vs_Oesophagus	-0.267032	1.08307e-21	1
Odc1	3.66369e-26	0.552977	0.293082	0.202467	TC_vs_Oesophagus	-0.285683	1.13446e-21	2
Clu	3.69931e-26	1.41815	0.825816	0.374351	TC_vs_Oesophagus	-0.992044	1.14549e-21	3
Idh1	3.89971e-26	0.751555	0.497764	0.946793	TC_vs_Oesophagus	-0.271057	1.20755e-21	2
D16Ertd472e	4.50288e-26	0.405935	0.188181	0.388454	TC_vs_Oesophagus	-0.261841	1.39432e-21	1
Prdx6	6.72796e-26	2.01596	1.75471	1.92673	TC_vs_Oesophagus	-0.260992	2.08331e-21	1
Vamp5	8.18943e-26	0.386274	0.17257	0.117018	TC_vs_Oesophagus	-0.264703	2.53586e-21	2
Ifngr1	1.02527e-25	0.945067	0.649748	0.547696	TC_vs_Oesophagus	-0.330264	3.17475e-21	2
C1qbp	1.03044e-24	1.04177	0.779584	1.21512	TC_vs_Oesophagus	-0.271161	3.19075e-20	2
Blvrb	3.09529e-24	0.739025	0.999863	0.538291	TC_vs_Oesophagus	0.258945	9.58456e-20	2
Nectin4	3.37828e-24	0.214513	0.422481	0.294437	TC_vs_Oesophagus	0.260525	1.04608e-19	1
H2afv	3.49317e-24	0.925653	0.670747	0.896481	TC_vs_Oesophagus	-0.267287	1.08166e-19	1
Tsc22d1	5.0429e-24	1.08619	0.780012	0.388101	TC_vs_Oesophagus	-0.323772	1.56153e-19	3
Nop56	1.09614e-23	0.616178	0.360312	0.663353	TC_vs_Oesophagus	-0.301312	3.39421e-19	2
Gas6	1.11976e-23	0.398744	0.190164	0.558707	TC_vs_Oesophagus	-0.254085	3.46735e-19	2
Tubb5	1.3822e-23	1.74631	2.03733	1.67624	TC_vs_Oesophagus	0.262964	4.27998e-19	2
Arl4c	1.4454e-23	1.05699	0.749306	0.825048	TC_vs_Oesophagus	-0.336292	4.47567e-19	1
Stbd1	1.91631e-23	0.402296	0.677556	0.223448	TC_vs_Oesophagus	0.345422	5.93387e-19	2
Fam46a	1.97006e-23	0.269756	0.491915	0.527318	TC_vs_Oesophagus	0.272255	6.1003e-19	2
Pik3r1	3.28287e-23	0.759387	0.466931	1.1493	TC_vs_Oesophagus	-0.380681	1.01654e-18	3
Rhob	5.42125e-23	0.593633	0.856398	0.51204	TC_vs_Oesophagus	0.275076	1.67869e-18	2
Fbln2	5.72375e-23	0.317373	0.611685	0.626008	TC_vs_Oesophagus	0.417353	1.77236e-18	2
Rbms3	5.72379e-23	0.376816	0.176854	0.208754	TC_vs_Oesophagus	-0.250645	1.77237e-18	1
Dhrs1	7.21369e-23	0.427947	0.654907	0.36914	TC_vs_Oesophagus	0.255969	2.23372e-18	2
Hlf	8.50036e-23	0.268018	0.0717442	0.246612	TC_vs_Oesophagus	-0.290862	2.63214e-18	1
Nop58	1.05482e-22	0.933486	0.651449	1.03253	TC_vs_Oesophagus	-0.308042	3.26625e-18	2
Crim1	1.10095e-22	0.373266	0.717023	0.404042	TC_vs_Oesophagus	0.512429	3.40908e-18	2
Vsnl1	1.1112e-22	1.17351	0.898803	0.534507	TC_vs_Oesophagus	-0.259321	3.44084e-18	3
Myof	1.21533e-22	1.24026	0.981401	0.802488	TC_vs_Oesophagus	-0.270721	3.76328e-18	2
Chd3	1.34029e-22	0.514243	0.297096	0.519388	TC_vs_Oesophagus	-0.254816	4.15022e-18	2
Ddx21	1.37775e-22	0.45888	0.24091	0.557407	TC_vs_Oesophagus	-0.272103	4.26622e-18	2
Chd9	1.45079e-22	0.740998	0.51033	0.385607	TC_vs_Oesophagus	-0.252465	4.49238e-18	2
Aqp3	1.56571e-22	0.639076	1.05921	1.76055	TC_vs_Oesophagus	0.529727	4.84822e-18	3
Nlrp10	1.7321e-22	0.509729	0.248368	0.342621	TC_vs_Oesophagus	-0.3367	5.36345e-18	1
Ankrd37	2.1435e-22	0.421728	0.667059	0.30749	TC_vs_Oesophagus	0.260032	6.63733e-18	2
Tubb6	2.50562e-22	0.467686	0.722115	0.396995	TC_vs_Oesophagus	0.277107	7.75866e-18	2
Sorbs2	2.70435e-22	0.417413	0.17746	0.0345218	TC_vs_Oesophagus	-0.332082	8.37401e-18	2
Fat1	3.80609e-22	0.632511	0.404768	0.597005	TC_vs_Oesophagus	-0.266518	1.17855e-17	1
Dut	4.09706e-22	0.485356	0.247247	0.323953	TC_vs_Oesophagus	-0.322082	1.26866e-17	1
Rexo2	5.03305e-22	0.719682	0.4885	0.952312	TC_vs_Oesophagus	-0.255057	1.55848e-17	2
Krt17	6.81298e-22	2.15726	2.7903	2.33982	TC_vs_Oesophagus	0.340288	2.10964e-17	1
Krt4	8.39649e-22	0.435285	0.218994	0.132202	TC_vs_Oesophagus	-0.250501	2.59997e-17	2
Tnfrsf18	8.67425e-22	0.11861	0.300875	0.602667	TC_vs_Oesophagus	0.277153	2.68598e-17	3
Cacybp	1.34321e-21	0.924453	0.689711	1.20781	TC_vs_Oesophagus	-0.254677	4.15926e-17	3
Tgm1	1.4517e-21	0.395572	0.673372	0.0756983	TC_vs_Oesophagus	0.332129	4.4952e-17	3
Lpcat2	1.46428e-21	0.429961	0.222846	0.284738	TC_vs_Oesophagus	-0.265153	4.53413e-17	1
Dek	1.53322e-21	0.729511	0.496378	0.737807	TC_vs_Oesophagus	-0.272939	4.74761e-17	2
Lonp1	1.85909e-21	0.448391	0.676471	0.392522	TC_vs_Oesophagus	0.255766	5.75669e-17	2
Igsf8	2.24861e-21	0.829802	1.07906	0.946644	TC_vs_Oesophagus	0.250724	6.96281e-17	1
Ifitm3	3.12453e-21	2.77684	2.401	2.33277	TC_vs_Oesophagus	-0.394553	9.6751e-17	2
Kcnq1ot1	3.34168e-21	1.09267	0.765115	0.966521	TC_vs_Oesophagus	-0.363177	1.03475e-16	1
Txnip	3.63395e-21	0.977758	0.690033	0.442692	TC_vs_Oesophagus	-0.3201	1.12525e-16	3
Pxdc1	7.60009e-21	0.82093	1.08933	0.669556	TC_vs_Oesophagus	0.281934	2.35337e-16	2
Wnt10a	7.739e-21	0.661209	0.390451	0.728105	TC_vs_Oesophagus	-0.31124	2.39638e-16	2
Lamc2	1.78389e-20	1.08962	1.42294	0.70784	TC_vs_Oesophagus	0.299101	5.52383e-16	3
Pgap1	2.68445e-20	0.451019	0.239859	0.175647	TC_vs_Oesophagus	-0.266095	8.3124e-16	2
Ivl	2.80124e-20	0.229011	0.450121	0.205904	TC_vs_Oesophagus	0.286047	8.67405e-16	2
Krtcap2	3.57865e-20	1.12686	1.35536	1.27225	TC_vs_Oesophagus	0.252019	1.10813e-15	1
Mthfd2	6.78615e-20	0.174608	0.385439	0.0668794	TC_vs_Oesophagus	0.298059	2.10133e-15	2
Nfib	6.80306e-20	0.983239	0.748533	0.915378	TC_vs_Oesophagus	-0.258312	2.10657e-15	1
Palld	7.89649e-20	0.984236	1.25784	1.07469	TC_vs_Oesophagus	0.272198	2.44515e-15	1
Clec11a	1.12286e-19	0.288891	0.106498	0.050759	TC_vs_Oesophagus	-0.255555	3.47693e-15	2
Eif1b	1.66014e-19	0.798879	1.05371	0.483377	TC_vs_Oesophagus	0.269307	5.14064e-15	3
Defb1	1.77073e-19	1.10443	0.735966	0.962455	TC_vs_Oesophagus	-0.424066	5.48306e-15	1
Krt16	2.63954e-19	0.492676	0.820063	1.35272	TC_vs_Oesophagus	0.376342	8.17332e-15	3
Cav1	3.0491e-19	0.595455	0.831753	0.793854	TC_vs_Oesophagus	0.254052	9.44153e-15	1
Serpine1	7.7628e-19	0.362045	0.594954	0.29875	TC_vs_Oesophagus	0.275187	2.40375e-14	2
Mfge8	2.74271e-18	0.984542	0.70459	0.862961	TC_vs_Oesophagus	-0.359249	8.4928e-14	1
Dhrs7	9.36717e-18	0.503177	0.762277	0.462946	TC_vs_Oesophagus	0.340805	2.90054e-13	2
Foxq1	1.14684e-17	1.27828	0.99438	0.769462	TC_vs_Oesophagus	-0.268308	3.5512e-13	2
Ghitm	1.73933e-17	0.873223	1.11645	0.960663	TC_vs_Oesophagus	0.296411	5.38584e-13	1
Pla2g12a	2.01298e-17	0.31367	0.517003	0.254128	TC_vs_Oesophagus	0.263402	6.23319e-13	2
Sparc	2.13778e-17	0.129735	0.330221	0.782529	TC_vs_Oesophagus	0.368333	6.61965e-13	3
Arrdc4	7.28392e-17	0.70922	0.482056	0.293289	TC_vs_Oesophagus	-0.27036	2.25546e-12	2
Cbr2	1.42439e-16	2.48513	2.14676	1.07026	TC_vs_Oesophagus	-0.300673	4.41063e-12	3
Apoe	1.57488e-16	0.105627	0.332198	1.64482	TC_vs_Oesophagus	0.595873	4.87661e-12	3
Asns	1.59513e-16	0.311689	0.544649	0.309532	TC_vs_Oesophagus	0.309689	4.93931e-12	2
Ccnd1	2.19363e-16	1.22354	0.942444	1.15839	TC_vs_Oesophagus	-0.291583	6.79259e-12	1
Sox9	2.81692e-16	1.01051	0.717081	0.950765	TC_vs_Oesophagus	-0.326899	8.72259e-12	1
Sprr2f	5.22362e-16	0.188574	0.369252	0.390546	TC_vs_Oesophagus	0.32361	1.61749e-11	2
Itga2	1.23396e-14	0.655426	0.904335	0.258321	TC_vs_Oesophagus	0.282115	3.82095e-10	3
Mgst1	1.58514e-14	0.69989	0.488138	1.43799	TC_vs_Oesophagus	-0.250886	4.90838e-10	3
Igfbp3	5.54117e-14	1.63623	1.27405	0.221889	TC_vs_Oesophagus	-0.266319	1.71582e-09	3
Psph	9.15506e-14	0.314265	0.54168	0.381766	TC_vs_Oesophagus	0.330299	2.83486e-09	1
Egr1	1.1339e-13	1.46353	1.20301	1.03795	TC_vs_Oesophagus	-0.310367	3.51111e-09	2
Hbegf	1.99985e-13	1.10806	1.42345	0.16942	TC_vs_Oesophagus	0.344004	6.19253e-09	3
Rflnb	3.84764e-13	0.698478	0.470255	1.04278	TC_vs_Oesophagus	-0.318402	1.19142e-08	3
Atf5	1.08046e-11	0.319307	0.517374	0.183395	TC_vs_Oesophagus	0.273201	3.34564e-07	2
Hist1h2bc	4.2654e-11	0.417436	0.239956	0.271261	TC_vs_Oesophagus	-0.269262	1.32078e-06	1
Serpinb1a	4.90485e-11	0.516075	0.7219	0.81801	TC_vs_Oesophagus	0.251307	1.51879e-06	2
Cebpd	1.32531e-10	0.586262	0.366253	0.373548	TC_vs_Oesophagus	-0.343846	4.10381e-06	2
Wnt4	9.64756e-10	0.952066	0.748201	1.13406	TC_vs_Oesophagus	-0.257346	2.98737e-05	2
Nupr1	1.53142e-09	0.977203	1.25772	1.13839	TC_vs_Oesophagus	0.356303	4.74206e-05	2
Stmn1	2.25006e-09	0.517032	0.319053	0.479046	TC_vs_Oesophagus	-0.334648	6.96732e-05	1
Apoc1	4.23293e-09	0.359175	0.535632	1.88661	TC_vs_Oesophagus	0.257452	0.000131073	3
Stfa3	1.17733e-08	0.0636895	0.17708	0.875461	TC_vs_Oesophagus	0.362465	0.000364561	3
Tnfaip2	3.14512e-08	0.213512	0.0818157	0.0320149	TC_vs_Oesophagus	-0.257133	0.000973887	2
Csta1	1.49395e-07	0.418037	0.581887	1.06677	TC_vs_Oesophagus	0.265775	0.00462603	3
Ltf	1.59647e-07	0.711906	0.399186	0.473742	TC_vs_Oesophagus	-0.832634	0.00494347	2
Calcb	5.31662e-07	0.176731	0.0681941	0.000136946	TC_vs_Oesophagus	-0.260412	0.0164629	2
S100g	2.76091e-06	0.123163	0.0379044	0.00227729	TC_vs_Oesophagus	-0.284003	0.0854916	2
C1qtnf12	4.36897e-06	0.519222	0.678117	1.68652	TC_vs_Oesophagus	0.268561	0.135285	3
Lgals1	1.3554e-05	0.114069	0.250296	0.469325	TC_vs_Oesophagus	0.379249	0.419698	3
Lcn2	0.0138056	0.272239	0.141834	0.383069	TC_vs_Oesophagus	-0.418435	1	2

[truncated: 32 more sheets: Fig.5 G - DEGscaled, Fig.5 G - patterns, Fig.5 G - Enrichment, Fig.5 P, Fig.5 Q, Fig.5 R, Fig.6 B, Fig.6 D, Fig.6 E, Fig.6 F, Fig.6 H, Fig.6 I, Suppl. Fig.1 I, Suppl. Fig.1 J, Suppl. Fig.2 H, Suppl. Fig.3 G, Suppl. Fig.3 K, Suppl. Fig.4 D, Suppl Fig.4G, Suppl. Fig.4 I  …]
